# Supplementary material for: Comparison of Leaf Shape between a Photinia Hybrid and One of Its Parents
Source: Plants (Basel). 2022 Sep 11;11(18):2370. doi: 10.3390/plants11182370 (PMC9505227; doi:10.3390/plants11182370)
Supplement: Supplementary file 1 [file plants-11-02370-s001.zip]

Archive with 1 entries (1 files):
- plants-1888003-supplementary.xlsx
