# Supplementary material for: Comparison of Leaf Shape between a Photinia Hybrid and One of Its Parents
Source: Plants (Basel). 2022 Sep 11;11(18):2370. doi: 10.3390/plants11182370 (PMC9505227; doi:10.3390/plants11182370)
Supplement: Supplementary file 1 [file plants-11-02370-s001.zip › plants-1888003-supplementary.xlsx]

## Sheet: Table S1
Table S1. The raw leaf data of Photinia × fraseri
Date	Image	LFM	LDM	PFM	PDM	PL	n1	n2	n	Mean	Var	upper.area	lower.area	SI	AR	scan.length	scan.width	scan.area	scan.perimeter
2021-03-15	3-002	0.3109	0.0887				2632	2271	4953	0.000945221	3.02e-07	7.89837	6.99319	0.0810396	1.12944	7.82056	2.81734	14.8916	18.0616
2021-03-15	3-006	0.2799	0.076				2679	2106	4972	0.000397509	6.8e-08	6.58316	6.96026	0.0584879	0.94582	7.1805	2.87447	13.5434	17.0344
2021-03-15	3-007	0.3586	0.0981				2683	2293	4989	0.00148549	1.82e-07	7.65349	9.13886	0.119529	0.837466	8.39593	2.91227	16.7923	19.4807
2021-03-15	3-008	0.2177	0.0601				2550	2058	4618	0.000450539	6.94e-08	4.88573	5.33469	0.0733115	0.915841	6.47878	2.42421	10.2204	15.033
2021-03-15	3-009	0.2755	0.0746				2758	2162	4947	0.00117461	2.75e-07	5.84766	7.02224	0.132253	0.832734	7.1201	2.6704	12.8699	16.5276
2021-03-15	3-010	0.2588	0.0681				2550	2257	4817	0.0011523	3.26e-07	5.74682	6.89892	0.116326	0.833003	6.48989	2.77232	12.6457	15.6124
2021-03-15	3-011	0.2896	0.0778				2580	2257	4964	0.000486555	5.04e-08	6.35294	6.8368	0.0440836	0.929227	7.00018	2.70967	13.1897	16.346
2021-03-15	3-012	0.3224	0.0844				2602	2245	4948	0.000636789	6.93e-08	7.03581	7.66557	0.0622599	0.917847	7.4494	2.80558	14.7014	17.5452
2021-03-15	3-013	0.2385	0.0644				2456	2113	4597	0.00068647	1.68e-07	5.7687	5.12264	0.0684657	1.12612	6.17522	2.48564	10.8913	14.654
2021-03-15	3-014	0.2048	0.0537				2243	1957	4322	0.000854845	1.55e-07	5.20575	4.351	0.0936194	1.19645	6.23071	2.27363	9.55675	14.1556
2021-03-15	3-015	0.185	0.0504				2489	1993	4500	0.000188955	1.16e-08	4.17592	4.35771	0.0422145	0.958281	6.00351	2.21578	8.53363	13.9897
2021-03-15	3-016	0.2018	0.0554				2352	2087	4467	0.000606772	1.2e-07	4.34658	4.95163	0.0835886	0.877808	6.03353	2.35952	9.29821	14.1113
2021-03-15	3-018	0.2044	0.0561				2103	1741	4038	0.000190027	1.91e-08	4.84538	4.66618	0.0291428	1.0384	5.65297	2.48213	9.51155	13.3251
2021-03-15	3-020	0.1699	0.0498				2152	1731	3914	0.000205271	1.77e-08	4.15258	3.99227	0.0438429	1.04016	5.52961	2.24692	8.14485	12.992
2021-03-15	3-021	0.2079	0.059				2376	2060	4480	0.000597418	9.56e-08	5.27739	4.7076	0.0607784	1.12104	6.06898	2.3743	9.98499	14.2612
2021-03-15	3-023	0.2309	0.0645				2480	2146	4761	0.0006343	9.52e-08	5.76085	5.26619	0.0780587	1.09393	6.18289	2.57017	11.027	14.8574
2021-03-15	3-024	0.1653	0.0461				2119	1836	4120	0.000467495	1.9e-07	3.8431	4.10827	0.100373	0.935455	5.64382	2.2201	7.95137	13.2941
2021-03-15	3-025	0.1714	0.0469				1872	1597	3640	0.00032537	5.21e-08	4.15155	3.85391	0.0566638	1.07723	4.88919	2.26722	8.00546	12.0225
2021-03-15	3-026	0.1985	0.0559				2266	1817	4328	0.000235848	2.24e-08	4.66911	4.82046	0.04474	0.968601	5.88766	2.49766	9.48957	13.9858
2021-03-15	3-028	0.239	0.0635				2563	2066	4733	0.000997254	1.33e-07	5.29359	6.29019	0.103221	0.841563	6.4948	2.62012	11.5838	15.261
2021-03-15	3-032	0.3619	0.0935				2684	2301	4990	0.000571384	6.75e-08	8.95261	8.43105	0.0416087	1.06186	7.89555	3.16178	17.3837	19.2073
2021-03-15	3-033	0.3194	0.091				2607	2302	4966	0.00110292	2.9e-07	8.16964	7.12992	0.0978981	1.14582	7.67378	2.96418	15.2996	18.2722
2021-03-15	3-034	0.3558	0.0917				2508	2304	4989	0.000511791	1.69e-07	8.92841	8.52964	0.0389815	1.04675	7.82075	3.12127	17.4581	18.7216
2021-03-15	3-035	0.3621	0.0927				2650	2314	4974	0.000246122	3.14e-08	8.7263	8.56866	0.0201385	1.0184	7.71287	3.1648	17.295	18.6604
2021-03-15	3-036	0.1878	0.0514				2164	1767	4050	0.000204224	1.57e-08	4.63073	4.69764	0.0310355	0.985756	5.2877	2.40439	9.32837	13.1969
2021-03-15	3-037	0.2404	0.0666				2827	2133	4978	0.000483032	7.26e-08	5.86197	5.9785	0.0754628	0.980509	6.54624	2.57953	11.8405	16.0581
2021-03-15	3-038	0.2093	0.0583				2474	2136	4782	0.00144489	4.79e-07	4.46654	5.91122	0.156048	0.755604	5.98082	2.56002	10.3778	14.7988
2021-03-15	3-039	0.2036	0.0576				2565	1948	4546	0.000654409	3.78e-07	5.23238	4.71054	0.0949633	1.11078	6.02895	2.44452	9.94292	14.5654
2021-03-15	3-040	0.2169	0.0609				2481	2072	4726	0.000441653	4.35e-08	5.02352	5.46252	0.0692133	0.919635	6.30623	2.50937	10.486	14.9386
2021-03-15	3-041	0.2281	0.0642				2560	2282	4960	0.00103826	2.99e-07	5.02978	6.06121	0.104504	0.829831	5.99647	2.56668	11.091	15.1127
2021-03-15	3-042	0.1447	0.04				1816	1711	3708	0.00024277	2.87e-08	3.76934	3.64376	0.0465342	1.03446	5.62282	2.048	7.41311	12.6762
2021-03-15	3-043	0.2084	0.0579				2411	2078	4495	0.000261592	2.05e-08	5.2648	5.03177	0.0395012	1.04631	6.38236	2.45892	10.2966	14.7051
2021-03-15	3-045	0.2148	0.0595				2318	1993	4511	0.000416597	8.53e-08	5.53213	5.27667	0.0671705	1.04841	6.28837	2.59031	10.8088	14.7316
2021-03-15	3-046	0.2587	0.0735				2703	2222	4950	0.000266557	2.81e-08	6.31041	6.51197	0.0245738	0.969047	6.55995	2.82044	12.8224	15.8396
2021-03-15	3-047	0.1777	0.0524				2091	1772	3883	0.000300734	3.01e-08	4.13203	3.84441	0.0461231	1.07481	5.1978	2.19772	7.97644	12.6143
2021-03-15	3-048	0.4729	0.1218				2596	2325	4977	0.00134403	1.53e-06	12.2971	11.233	0.0912455	1.09472	9.79918	3.40923	23.5301	22.4803
2021-03-15	3-049	0.4216	0.1041				2463	2413	4982	0.00318034	1.15e-06	9.1751	12.3554	0.160456	0.742596	8.94361	3.36069	21.5305	20.7731
2021-03-15	3-050	0.2426	0.0646				2597	2220	4964	0.000697441	2.42e-07	6.16638	6.85026	0.0685406	0.900167	7.46727	2.76363	13.0166	17.011
2021-03-15	3-051	0.1779	0.0499				2606	2232	4920	0.000317415	3.75e-08	4.86555	4.76744	0.063053	1.02058	6.98821	2.26353	9.63299	15.5833
2021-03-15	3-052	0.3416	0.0916				2631	2305	4965	0.000491895	1.79e-07	8.68013	8.28729	0.0607757	1.0474	8.24907	3.04212	16.9674	19.2266
2021-03-15	3-053	0.3567	0.091				2598	2361	4975	0.002387	3.68e-07	10.4052	8.01817	0.16671	1.2977	8.52085	3.14491	18.4234	19.7876
2021-03-15	3-055	0.1663	0.0465				1927	1804	3747	0.000425418	6.43e-08	4.3427	4.05613	0.072952	1.07065	5.83848	2.16475	8.39883	13.0324
2021-03-15	3-056	0.2097	0.0596				1892	1826	3775	0.00165173	1.5e-07	3.66356	5.31529	0.215188	0.689249	5.15667	2.37328	8.97885	12.6151
2021-03-15	3-057	0.1732	0.0482				1892	1826	3775	0.00165173	1.5e-07	3.66356	5.31529	0.215188	0.689249	5.15667	2.37328	8.97885	12.6151
2021-03-15	3-058	0.2381	0.0694				2366	2151	4532	0.00122291	1.01e-07	5.28816	6.50871	0.142214	0.812474	6.73677	2.58694	11.7969	15.2515
2021-03-15	3-059	0.1779	0.0473				1980	1868	3867	0.00079528	2.3e-07	4.20323	4.9959	0.101376	0.841336	5.65959	2.36873	9.19914	13.1582
2021-03-15	3-061	0.2541	0.071				2599	2262	4975	0.000560466	7.63e-08	6.09971	5.87489	0.0854922	1.03827	6.74935	2.70648	11.9746	15.879
2021-03-15	3-064	0.2846	0.079				2696	2242	4941	0.000244813	1.84e-08	6.68005	6.78807	0.0287068	0.984086	7.17256	2.94388	13.4681	16.8052
2021-03-15	3-065	0.4539	0.1246				2727	2179	4964	0.00298365	9.56e-07	12.2535	9.27444	0.160288	1.32122	8.70238	3.53801	21.528	20.8112
2021-03-15	3-067	0.3933	0.1064				2646	2204	4960	0.000564178	2.84e-07	9.35844	9.31069	0.050947	1.00513	7.68436	3.33328	18.6691	18.7865
2021-03-15	3-068	0.19	0.055				2551	1952	4519	0.000783772	1.82e-07	4.75699	5.02743	0.15628	0.946209	6.22842	2.40763	9.78442	14.5433
2021-03-15	3-069	0.146	0.0413				2191	1825	4046	0.000415719	1.04e-07	3.92358	3.98057	0.119699	0.985682	5.8536	2.11991	7.90415	13.3519
2021-03-15	3-070	0.2292	0.065				2643	2201	4982	0.000817759	4.76e-08	5.30733	6.12382	0.104498	0.866669	6.78722	2.60896	11.4311	15.7881
2021-03-15	3-071	0.2307	0.0641				2490	2276	4976	0.000762655	1.12e-07	6.17621	5.47005	0.0809112	1.1291	6.90148	2.54504	11.6463	15.9812
2021-03-15	3-072	0.2366	0.0638				2403	2220	4948	0.000222286	1.94e-08	6.07185	5.96148	0.0317595	1.01851	6.78635	2.46478	12.0333	15.7644
2021-03-15	3-073	0.264	0.0724				2567	2363	4978	0.00188026	3.76e-07	5.85636	7.73639	0.161515	0.756989	7.18044	2.67108	13.5927	16.7066
2021-03-15	3-074	0.2546	0.0715				2690	2265	4983	0.000867284	1.3e-07	5.98397	6.85083	0.0953996	0.873466	7.18988	2.62925	12.8348	16.6658
2021-03-15	3-075	0.222	0.0629				1928	1793	3920	0.000319032	3.89e-08	5.06542	5.17064	0.0663944	0.979651	5.60492	2.52267	10.2361	13.3146
2021-03-15	3-076	0.1989	0.0574				2357	2083	4456	0.000457968	7.05e-08	5.14369	4.74133	0.0715173	1.08486	6.32174	2.3924	9.88502	14.561
2021-03-15	3-077	0.2878	0.0796				2501	2196	4965	0.000193723	1.67e-08	6.81114	6.88438	0.0313225	0.989362	7.31209	2.82059	13.6955	17.2252
2021-03-15	3-079	0.2133	0.0607				2455	2067	4664	0.000541966	1.16e-07	4.99856	5.45422	0.0871653	0.916457	6.43436	2.53	10.4528	14.9585
2021-03-15	3-080	0.179	0.0488				2418	2097	4569	0.000395281	2.73e-08	4.96549	4.57321	0.067831	1.08578	6.7168	2.24595	9.5387	14.856
2021-03-15	3-081	0.2935	0.0972				2573	2248	4969	0.000445309	1.19e-07	7.04783	6.93083	0.0551596	1.01688	7.14233	2.80886	13.9787	17.1374
2021-03-15	3-082	0.2181	0.0639				2251	1986	4272	0.000527437	2.47e-08	5.10661	5.63358	0.0752744	0.906459	6.29083	2.62127	10.7402	14.4022
2021-03-15	3-083	0.2074	0.0608				2089	1822	4147	0.000460551	1.01e-07	5.31323	4.92683	0.0678495	1.07843	6.1081	2.50614	10.2401	14.0032
2021-03-15	3-085	0.2334	0.0633				2700	2224	4929	0.000357461	1.5e-07	6.1567	6.01384	0.0615453	1.02376	6.82515	2.70429	12.1705	15.8307
2021-03-15	3-086	0.2443	0.0705				2640	2017	4676	0.00122037	6.24e-07	6.61529	5.43986	0.127311	1.21608	6.46811	2.73817	12.0551	15.2748
2021-03-15	3-088	0.1734	0.0489				2166	1870	4058	0.000908107	1.14e-07	3.75887	4.66678	0.153559	0.805452	6.04314	2.24614	8.42565	13.6232
2021-03-15	3-089	0.3084	0.0827				2714	2187	4981	0.000788563	1.52e-07	8.27865	7.49308	0.069234	1.10484	8.0032	2.89831	15.7717	18.1475
2021-03-15	3-090	0.3505	0.0916				2501	2333	4987	0.00118702	3.84e-07	8.04161	9.21789	0.0715301	0.872391	8.12607	3.08097	17.2595	18.5504
2021-03-15	3-091	0.3165	0.0817				2587	2195	4976	0.000685982	1.36e-07	7.84343	7.17753	0.0579497	1.09278	6.93486	3.10304	15.021	16.9416
2021-03-15	3-092	0.3349	0.0929				2690	2223	4968	0.00159409	1.41e-06	8.99036	7.43984	0.11409	1.20841	7.21739	3.28836	16.4302	17.6637
2021-03-15	3-093	0.195	0.0545				2373	2130	4647	0.000283197	4.15e-08	4.63687	4.71747	0.0459502	0.982914	6.43857	2.34186	9.35434	14.846
2021-03-15	3-094	0.2701	0.0755				2559	2329	4970	0.00072217	4.57e-08	6.07769	6.79947	0.0740291	0.893847	6.90135	2.85741	12.8772	16.1634
2021-03-15	3-095	0.208	0.0624				2451	2013	4501	0.000741138	1.87e-07	5.22615	4.63135	0.114187	1.12843	6.26314	2.33448	9.8575	14.5311
2021-03-15	3-097	0.2661	0.0769				2684	2236	4982	0.000909365	1.54e-07	6.8036	5.9077	0.0935247	1.15165	7.03038	2.58405	12.7113	16.4112
2021-03-15	3-099	0.2604	0.0759				2684	2078	4936	0.00127006	3.91e-07	6.91242	5.64236	0.122563	1.22509	6.72899	2.51789	12.5548	15.8919
2021-03-15	3-100	0.2709	0.079				2595	2261	4972	0.000471448	9.18e-08	6.12583	6.56058	0.0613744	0.933733	7.17524	2.57077	12.6864	16.7146
2021-03-15	3-103	0.3344	0.0931				2679	2289	4970	0.00110008	1.1e-06	8.74078	7.81696	0.0922219	1.11818	7.51819	3.06719	16.5577	18.0284
2021-03-15	3-104	0.2124	0.0615				2429	1926	4562	0.000477933	2.09e-07	5.49076	5.11244	0.0778781	1.074	6.44643	2.49412	10.6032	14.9265
2021-03-15	3-105	0.3236	0.0895				2618	2268	4973	0.00116833	3.56e-07	8.34689	7.1877	0.0761401	1.16127	7.60566	3.0512	15.5346	17.6335
2021-03-15	3-107	0.2075	0.0596				2581	1844	4644	0.000512519	3.29e-07	5.43413	5.00657	0.0875167	1.0854	6.23978	2.48807	10.4407	15.027
2021-03-15	3-108	0.3053	0.0853				2719	2058	4968	0.00209489	8.46e-07	8.40805	6.31392	0.159199	1.33167	7.27568	2.86059	14.722	17.2785
2021-03-15	3-109	0.2955	0.0831				2804	2132	4970	0.00048821	8.76e-08	7.06707	7.18217	0.0801922	0.983974	7.22096	2.99341	14.2492	17.1602
2021-03-15	3-110	0.322	0.091				2653	2229	4951	0.00149721	8.89e-07	8.57099	7.07565	0.114085	1.21134	7.46347	3.01285	15.6466	17.7272
2021-03-15	3-111	0.2918	0.0834				2635	2319	4977	0.00062732	2.48e-07	7.60023	7.00184	0.0575757	1.08546	6.99717	2.83363	14.6021	16.8269
2021-03-15	3-112	0.2963	0.0819				2686	2257	4963	0.00162126	1.46e-06	8.19498	6.71102	0.137512	1.22112	7.28875	2.98102	14.906	17.4434
2021-03-15	3-113	0.1956	0.0562				2379	2012	4418	0.000842172	1.6e-07	5.20532	4.4122	0.0958586	1.17976	6.29353	2.38333	9.61752	14.3734
2021-03-15	3-115	0.275	0.077				2635	2335	4974	0.000480444	5.4e-08	6.46191	6.94235	0.0615756	0.930795	7.14453	2.68001	13.4043	16.6151
2021-03-15	3-116	0.2817	0.0815				2612	2282	4973	0.000589048	1.72e-07	5.83821	6.38459	0.0673029	0.914422	6.83865	2.66785	12.2228	15.9416
2021-03-15	3-117	0.2775	0.0815				2669	2143	4848	0.000690006	1.47e-07	5.72059	6.40787	0.0766013	0.892745	6.66997	2.70762	12.1285	15.6664
2021-03-15	3-118	0.1883	0.0564				2297	1747	4071	0.00138039	9.84e-08	4.85426	3.47396	0.217201	1.39733	5.6011	2.26559	8.32823	13.3082
2021-03-15	3-120	0.2049	0.0608				2219	1955	4213	0.00102819	6.84e-08	4.00471	5.03291	0.197541	0.795706	5.75484	2.35037	9.03762	13.6985
2021-03-15	3-121	0.1869	0.055				1961	1681	3723	0.00118346	2.3e-07	4.70399	3.54207	0.15136	1.32803	5.24596	2.19782	8.24606	12.4579
2021-03-15	3-122	0.2573	0.068				2594	2353	4972	0.00141234	1.41e-07	5.54903	6.96137	0.153932	0.797117	7.14121	2.67173	12.5104	16.3375
2021-03-15	3-124	0.1777	0.0469				2262	1773	4076	0.00140201	6.73e-07	5.1499	3.79665	0.231406	1.35643	6.25931	2.2404	8.94655	13.9399
2021-03-15	3-126	0.2762	0.0688				2607	2341	4965	0.000518503	1.13e-07	7.05489	7.06602	0.0692524	0.998424	7.04902	2.89273	14.1209	16.4901
2021-03-15	3-127	0.3304	0.0823				2620	2328	4959	0.00128174	3.87e-07	7.9665	9.1711	0.105784	0.868653	7.8146	3.03968	17.1376	18.2232
2021-03-15	3-128	0.2643	0.0669				2707	2255	4970	0.00144827	2.31e-07	7.42253	5.97441	0.148842	1.24239	7.40599	2.74574	13.3969	16.8043
2021-03-15	3-129	0.1854	0.0526				2359	1905	4359	0.000365918	3.33e-08	4.45314	4.31109	0.0846996	1.03295	6.31829	2.22497	8.76423	14.3391
2021-03-15	3-130	0.2064	0.0569				2261	2152	4457	0.000294685	5.8e-08	4.8028	5.08861	0.0576071	0.943835	6.04769	2.30956	9.89141	14.2343
2021-03-15	3-131	0.217	0.0589				2336	2065	4429	0.00119403	1.54e-07	5.78313	4.58909	0.130721	1.26019	5.95525	2.41029	10.3722	14.2347
2021-03-15	3-132	0.2195	0.0618				1997	1942	4145	0.000609592	1.62e-07	5.02551	5.62607	0.0856261	0.893254	6.06878	2.46816	10.6516	14.036
2021-03-15	3-133	0.2181	0.0592				2242	1934	4317	0.000687987	1.13e-07	5.43186	5.40241	0.119868	1.00545	6.42284	2.64382	10.8343	14.6582
2021-03-15	3-134	0.2218	0.0615				2414	2056	4671	0.000376966	2.81e-08	5.53594	5.22252	0.0651566	1.06001	6.4705	2.48824	10.7585	14.982
2021-03-15	3-137	0.2021	0.0548				2492	1948	4464	0.000884952	2.51e-07	4.87676	4.73226	0.164969	1.03054	6.06927	2.45826	9.60902	14.4031
2021-03-15	3-138	0.1835	0.0538				1931	1751	3700	0.000783851	2.4e-07	3.91712	4.67302	0.129101	0.83824	5.43631	2.25169	8.59014	12.5906
2021-03-15	3-139	0.2278	0.0665				2120	1968	4203	0.000372619	6.18e-08	5.39515	5.69473	0.0734929	0.947393	6.41961	2.60502	11.0899	14.4974
2021-03-15	3-140	0.1455	0.0398				1869	1694	3679	0.000151374	1.32e-08	3.82716	3.79425	0.0504015	1.00867	5.7889	2.00352	7.62141	12.7355
2021-03-15	3-141	0.139	0.0388				1802	1589	3514	0.000697056	1.54e-07	4.08989	3.44216	0.126149	1.18817	5.4955	2.05449	7.53205	12.283
2021-03-15	3-142	0.1382	0.0465				1525	1542	3261	0.000398233	4.52e-08	3.57818	3.59272	0.071285	0.995954	5.07228	1.97623	7.17089	11.4686
2021-03-15	3-143	0.1335	0.0374				1691	1641	3369	0.000318162	1.25e-08	3.29035	3.6085	0.0851463	0.911834	5.37453	1.89237	6.89885	11.824
2021-03-15	3-145	0.1652	0.0447				2057	1868	3935	0.000165731	1.03e-08	4.56973	4.4443	0.0309266	1.02822	5.98537	2.14224	9.01403	13.5012
2021-03-15	3-146	0.3321	0.0917				2765	2137	4972	0.00202672	3.35e-07	8.23268	6.20625	0.165064	1.32651	6.94856	2.99801	14.4389	16.6285
2021-03-15	3-147	0.2207	0.0609				2375	2005	4386	0.000357327	5.62e-08	5.42982	5.37426	0.0685907	1.01034	6.35149	2.6652	10.8041	14.7692
2021-03-15	3-148	0.2252	0.0614				2260	1914	4273	0.000380469	9.15e-08	5.01924	4.88368	0.058371	1.02776	5.82727	2.35426	9.90292	13.9252
2021-03-15	3-149	0.259	0.0709				2499	2165	4730	0.00049597	9.18e-08	6.39868	5.95015	0.0468404	1.07538	6.70374	2.78453	12.3488	15.5396
2021-03-15	3-150	0.1522	0.0403				1890	1828	3834	0.00129218	3.35e-07	3.58731	4.87466	0.170595	0.73591	6.14087	2.03901	8.46198	13.3571
2021-03-15	3-151	0.1438	0.0399				1773	1604	3537	0.000682505	2.15e-07	4.24438	3.57748	0.107671	1.18642	5.58442	2.07931	7.82186	12.4386
2021-03-15	3-156	0.2408	0.0659				2465	2086	4780	0.000589522	1.36e-07	5.69713	5.95908	0.0790876	0.956042	6.55608	2.53089	11.6562	15.337
2021-03-15	3-157	0.1538	0.043				1830	1655	3718	0.000851656	2.2e-07	4.55917	3.72515	0.118175	1.22389	5.79086	2.08993	8.28432	12.8884
2021-03-15	3-158	0.1477	0.0404				1979	1707	3708	0.000508816	8.31e-08	3.65242	4.15957	0.102424	0.878075	5.28476	2.32492	7.81199	12.4771
2021-03-15	3-159	0.2001	0.046				2017	1941	3972	0.000758875	1.09e-07	4.92758	5.6864	0.0959749	0.866556	6.12087	2.56033	10.614	13.904
2021-03-15	3-160	0.1803	0.0467				1903	1723	3682	0.000221571	1.97e-08	4.78785	4.7258	0.0352152	1.01313	5.32897	2.44746	9.51366	12.6931
2021-03-15	3-163	0.1922	0.0512				1997	1923	3957	0.000232771	2.09e-08	5.075	5.10697	0.0525292	0.993739	5.98851	2.38643	10.182	13.6889
2021-03-15	3-164	0.148	0.0391				1874	1634	3526	0.00111829	3.37e-07	4.46587	3.47699	0.170496	1.28441	5.41889	2.15695	7.94286	12.2975
2021-03-15	3-165	0.2236	0.0604				2322	2049	4455	0.00116253	5.29e-07	6.32278	5.19488	0.095962	1.21712	6.50786	2.55984	11.5177	14.9324
2021-03-15	3-168	0.2061	0.0542				1742	1647	3544	0.00100625	1.4e-07	3.60481	4.61105	0.137526	0.781776	5.18599	2.22166	8.21586	12.1819
2021-03-15	3-170	0.1288	0.035				1868	1558	3441	0.000411816	3.99e-08	3.51572	3.27713	0.0837694	1.0728	5.12616	1.97916	6.79284	11.6343
2021-03-15	3-171	0.2659	0.0726				2543	2325	4893	0.00115699	2.35e-07	6.11954	7.09425	0.117458	0.862607	6.98172	2.62684	13.2138	16.0302
2021-03-15	3-173	0.1784	0.0466				2040	1793	3984	0.000169573	1.94e-08	4.70126	4.66919	0.0345911	1.00687	5.96134	2.33542	9.37044	13.557
2021-03-15	3-174	0.2627	0.0675				2368	2135	4629	0.000811357	2.26e-07	6.98432	6.20053	0.0815955	1.12641	7.00006	2.73664	13.1848	15.8528
2021-03-15	3-175	0.2318	0.0594				2276	2116	4398	0.000401061	9.7e-08	6.19048	5.84818	0.0394694	1.05853	6.65583	2.65279	12.0387	15.06
2021-03-15	3-176	0.2448	0.0749				2201	1930	4170	0.000732897	2.7e-07	5.74141	5.13743	0.0868716	1.11757	6.12296	2.50835	10.8788	14.2439
2021-03-15	3-177	0.2145	0.0779				2179	1809	4001	0.000665073	1.68e-07	5.23175	4.59423	0.095909	1.13877	5.78487	2.46519	9.82597	13.5959
2021-03-15	3-179	0.2264	0.0675				2098	1841	4161	0.00141204	7.44e-08	4.40747	5.81949	0.208293	0.757363	6.02	2.54405	10.227	14.0379
2021-03-15	3-181	0.1782	0.0495				1871	1700	3581	0.000271334	9.28e-08	4.5866	4.40701	0.0503361	1.04075	5.4477	2.3733	8.99361	12.5695
2021-03-15	3-183	0.2752	0.0705				2508	2332	4844	0.000420948	4.7e-08	7.41407	7.03531	0.039159	1.05384	7.081	2.84211	14.4494	16.2426
2021-03-15	3-185	0.1862	0.0483				1803	1782	3613	0.000456166	2.93e-08	3.86156	4.3174	0.0867402	0.894417	5.15687	2.19327	8.17896	12.1286
2021-03-15	3-187	0.2443	0.0739				2524	2199	4904	0.000401155	1.11e-07	6.75898	6.90028	0.0602733	0.979522	7.47212	2.86313	13.6593	16.7217
2021-03-15	3-188	0.2844	0.0686				2106	1996	4206	0.000425492	1.01e-07	5.27723	5.42235	0.0663856	0.973236	6.53108	2.43456	10.6996	14.5527
2021-03-15	3-193	0.2448	0.0658				2377	2061	4469	0.00104164	3.63e-07	6.47631	5.43473	0.129379	1.19165	6.07118	2.74385	11.911	14.7865
2021-03-15	3-194	0.3797	0.1013				2554	2309	4970	0.000849608	2.15e-07	8.28938	9.13882	0.0788856	0.907051	8.09576	3.23748	17.4282	18.7731
2021-03-15	3-195	0.2254	0.061				2330	1999	4419	0.000863274	7.39e-08	6.06607	5.20965	0.10304	1.16439	6.22197	2.64698	11.2757	14.6212
2021-03-15	3-197	0.2324	0.0664				2330	1999	4419	0.000863274	7.39e-08	6.06607	5.20965	0.10304	1.16439	6.22197	2.64698	11.2757	14.6212
2021-03-15	3-198	0.2949	0.0765				2697	2252	4993	0.000813225	3.39e-07	7.29364	7.04214	0.109137	1.03571	7.6106	2.86625	14.3358	17.3504
2021-03-15	3-201	0.2117	0.0598				2182	1925	4216	0.000214829	1.92e-08	5.10288	5.29844	0.0366665	0.963091	5.98213	2.66771	10.4013	14.0889
2021-03-15	3-202	0.2122	0.0594				2427	2190	4663	0.000942088	1.11e-07	4.28816	5.23025	0.157205	0.819877	6.36456	2.44816	9.5184	14.8834
2021-03-15	3-203	0.414	0.1104				2598	2265	4966	0.000669941	1.51e-07	8.48805	9.15259	0.0684189	0.927393	7.91537	3.1367	17.6406	18.7976
2021-03-15	3-204	0.4049	0.1009				2598	2315	4980	0.00045302	1.02e-07	9.5641	9.72433	0.0406065	0.983523	8.38033	3.37812	19.2884	19.6119
2021-03-15	3-206	0.4463	0.1181				2552	2399	4980	0.000847085	1.87e-07	9.86166	10.708	0.071546	0.920962	8.56456	3.55763	20.5697	20.2346
2021-03-15	3-207	0.2565	0.0687				2547	2266	4862	0.000651964	8.66e-08	6.1861	6.7895	0.0684154	0.911128	6.77011	2.74066	12.9756	15.9307
2021-03-15	3-208	0.3117	0.0856				2554	2214	4977	0.000386347	1.1e-07	6.99932	7.22603	0.0732683	0.968627	7.05492	3.19813	14.2253	16.6505
2021-03-15	3-209	0.3904	0.0999				2680	2244	4966	0.0006077	1.36e-07	8.52085	8.99711	0.0509268	0.947066	7.86827	3.12104	17.518	18.7895
2021-03-15	3-210	0.2833	0.0785				2683	2124	4963	0.000819831	1.32e-07	6.18524	6.99365	0.084226	0.884409	7.41223	2.77024	13.1789	16.9207
2021-03-15	3-211	0.2303	0.061				2094	2079	4245	0.000212212	4.71e-08	5.37817	5.41874	0.0453216	0.992513	6.17471	2.49699	10.7969	14.337
2021-03-15	3-212	0.3681	0.0948				2580	2261	4963	0.000561194	1.71e-07	8.79322	8.87962	0.0515198	0.990269	8.36243	3.01805	17.6728	19.1667
2021-03-15	3-213	0.288	0.0735				2593	2359	4986	0.000723709	1.69e-07	7.44198	6.73623	0.0593449	1.10477	7.70388	2.87629	14.1782	17.5536
2021-03-15	3-216	0.2777	0.0708				2591	2352	4975	0.000463777	9.75e-08	7.30099	6.94525	0.0508526	1.05122	7.5183	2.80859	14.2462	17.0591
2021-03-15	3-219	0.1834	0.0504				2011	1851	3897	0.00085241	5.06e-08	4.01439	4.86666	0.119093	0.824876	5.53011	2.29048	8.88106	12.9919
2021-03-15	3-220	0.1664	0.0436				2115	1858	4165	0.000367556	4.39e-08	4.57423	4.30572	0.0606895	1.06236	6.23425	2.28476	8.87995	13.9155
2021-03-15	3-221	0.3502	0.0944				2635	2317	4977	0.000872924	1.64e-07	8.48578	9.35835	0.0805375	0.90676	8.34898	3.19813	17.8441	19.6079
2021-03-15	3-222	0.1926	0.0529				2563	2253	4994	0.00115839	1.95e-07	4.55402	5.71241	0.163841	0.797215	6.93721	2.44484	10.2664	15.8918
2021-03-15	3-223	0.2651	0.072				2597	2257	4943	0.000625955	1.01e-07	7.13595	6.64649	0.068439	1.07364	7.48576	2.86201	13.7824	17.2021
2021-03-15	3-224	0.3531	0.0906				2664	2276	4984	0.00104746	9.39e-08	7.92479	8.97178	0.0888341	0.883302	8.04898	3.0585	16.8966	18.5793
2021-03-15	3-225	0.2636	0.0706				2419	2204	4626	0.000318814	8.63e-08	5.93193	6.24669	0.0455794	0.949611	6.54841	2.80783	12.1786	15.3789
2021-03-15	3-226	0.2208	0.0599				2680	2118	4819	0.000275533	2.32e-08	5.32317	5.18777	0.053772	1.0261	6.87174	2.42964	10.5109	15.4692
2021-03-15	3-227	0.3065	0.0783				2683	1995	4977	0.00162199	4.6e-07	8.17068	6.57618	0.125228	1.24247	7.605	2.8534	14.7469	17.9064
2021-03-15	3-228	0.227	0.062				2393	1914	4379	0.00135458	3.85e-07	5.97397	4.68125	0.155768	1.27615	6.18001	2.62131	10.6552	14.622
2021-03-15	3-229	0.2281	0.0596				2650	1976	4813	0.00210072	8.1e-07	6.78366	4.68311	0.198195	1.44854	6.70662	2.59229	11.4668	15.6772
2021-03-15	3-230	0.3626	0.0957				2613	2369	5001	0.000679525	1.53e-07	9.07014	9.13155	0.0509871	0.993275	8.20973	3.31446	18.2017	19.5107
2021-03-15	3-231	0.3196	0.0795				2541	2270	4972	0.000462936	7.82e-08	7.62233	7.18791	0.0429601	1.06044	7.51581	2.75334	14.8102	17.8967
2021-03-15	3-232	0.1775	0.0487				2212	1951	4202	0.00137591	2.96e-07	3.54342	4.91328	0.200361	0.721192	5.91947	2.20076	8.4567	13.5998
2021-03-15	3-233	0.224	0.0604				2641	2118	4899	0.00104057	2.86e-07	4.69611	5.65076	0.135072	0.831059	6.71896	2.39831	10.3469	15.4071
2021-03-15	3-234	0.2191	0.0595				2172	1933	4306	0.000327675	3.39e-08	5.21225	4.90658	0.0454093	1.0623	6.20723	2.62425	10.1188	14.2943
2021-03-15	3-235	0.2912	0.0784				2541	2265	4909	0.000624659	8.49e-08	6.78872	6.36732	0.0810022	1.06618	6.59904	2.82946	13.156	15.8177
2021-03-15	3-236	0.337	0.0908				2580	2052	4976	0.000922996	9.61e-08	8.00526	7.08302	0.087493	1.1302	7.5431	3.09034	15.0883	17.5202
2021-03-15	3-237	0.3092	0.0845				2599	2232	4957	0.00164785	1.22e-06	8.60151	7.02238	0.143122	1.22487	7.59202	3.03901	15.6239	18.1534
2021-03-15	3-238	0.3425	0.0928				2729	1986	4962	0.00210522	1.63e-06	8.83807	6.76607	0.163747	1.30623	7.18351	3.17543	15.6041	17.3798
2021-03-15	3-239	0.2647	0.0714				2365	2198	4599	0.00181818	3.48e-07	5.0287	6.84687	0.208964	0.734452	6.87139	2.73958	11.8756	15.4645
2021-03-15	3-240	0.3207	0.0856				2575	2210	4972	0.00261414	9.76e-07	5.91998	8.53341	0.225959	0.693742	7.25407	3.04916	14.4534	17.2743
2021-03-15	3-241	0.3188	0.0842				2564	2370	4988	0.00147301	3.07e-07	8.14393	6.6732	0.104669	1.22039	7.5395	2.76089	14.8171	17.3609
2021-03-15	3-242	0.3101	0.0827				2650	2259	4979	0.00130269	3.51e-07	8.15549	6.87196	0.093397	1.18678	7.94936	2.80913	15.0275	18.021
2021-03-15	3-243	0.3509	0.0908				2740	2196	4956	0.00183988	1.77e-06	9.08824	7.25425	0.125976	1.25282	7.66738	3.01625	16.3425	18.4236
2021-03-15	3-245	0.3855	0.0975				2618	2366	4985	0.000935348	5.49e-07	8.96279	8.41578	0.080066	1.065	7.45026	3.11566	17.3786	17.7384
2021-03-15	3-246	0.3965	0.1067				2644	2324	4975	0.001465	1.52e-06	9.01259	10.3406	0.0971359	0.871571	8.58203	3.4219	19.3532	20.0523
2021-03-15	3-247	0.352	0.094				2661	2219	4980	0.00155828	2.81e-07	7.80258	9.36072	0.124332	0.833545	7.75504	3.38957	17.1633	18.4368
2021-03-15	3-248	0.3538	0.0919				2583	2309	4981	0.00108029	5.05e-07	8.44384	7.46913	0.094436	1.1305	7.46213	3.0408	15.913	17.4777
2021-03-15	3-249	0.4656	0.1232				2667	2275	4977	0.000666567	1.56e-07	10.8298	10.863	0.0703629	0.996941	8.9793	3.56898	21.6928	21.0477
2021-03-15	3-250	0.4891	0.1231				2508	2369	4984	0.00360368	7.49e-07	9.08929	12.693	0.204745	0.716089	9.09016	3.45522	21.7823	21.132
2021-03-15	3-251	0.2934	0.0782				2505	2401	4966	0.00171373	5.11e-07	6.05073	7.76092	0.143126	0.77964	7.61505	2.67225	13.8117	17.2764
2021-03-15	3-252	0.2424	0.0666				2505	2304	4973	0.000724982	1.31e-07	5.54826	6.27128	0.0878375	0.884709	7.10264	2.59162	11.8195	16.0919
2021-03-15	3-253	0.2022	0.0558				2425	2091	4575	0.000409534	2.41e-08	4.95721	5.36661	0.0562658	0.923714	6.46126	2.43127	10.3238	14.7826
2021-03-15	3-254	0.3082	0.0801				2575	2327	4974	0.0027144	1.36e-06	6.28969	9.00409	0.205844	0.698537	8.07938	2.9527	15.2938	17.9418
2021-03-15	3-255	0.2799	0.0746				2608	2285	4968	0.000449084	1.03e-07	7.54867	7.24513	0.0457667	1.0419	8.41606	2.72918	14.7938	18.6692
2021-03-15	3-256	0.2849	0.0728				2613	2347	4976	0.000560286	2.7e-07	7.29026	7.29945	0.0719951	0.998741	7.5529	2.74033	14.5897	17.0174
2021-03-15	3-257	0.3971	0.1022				2539	2356	4988	0.00112231	6.25e-07	9.5891	10.5233	0.114663	0.911226	9.37743	3.31744	20.1124	21.3082
2021-03-15	3-258	0.1929	0.0512				2191	2007	4232	0.0011368	1.95e-07	5.54025	4.40349	0.132521	1.25815	6.63557	2.3207	9.94374	14.5893
2021-03-15	3-259	0.3018	0.0789				2693	2277	4975	0.00251291	1.04e-06	8.81875	6.30598	0.180109	1.39847	7.86194	2.86147	15.1247	17.648
2021-03-15	3-260	0.3698	0.0924				2629	2346	4994	0.0006254	2.88e-07	9.56443	9.53729	0.0713647	1.00284	9.31505	3.0751	19.1017	20.9346
2021-03-15	3-261	0.2998	0.0789				2580	2310	4943	0.000287782	2.2e-08	7.16348	7.44643	0.0384766	0.962002	7.93537	2.84141	14.6099	17.6497
2021-03-15	3-262	0.3276	0.084				2539	2359	4977	0.000359089	5.21e-08	8.41843	8.43619	0.0375084	0.997895	8.51882	2.99467	16.8546	19.3036
2021-03-15	3-263	0.3141	0.0813				2504	2320	4905	0.0010638	2.48e-07	8.02627	6.97794	0.0709888	1.15024	7.85652	2.79952	15.0042	17.5202
2021-03-15	3-264	0.2724	0.0727				2607	2247	4945	0.00214652	5.38e-07	5.4717	7.61811	0.198243	0.718249	7.06342	2.91346	13.0898	16.3217
2021-03-15	3-265	0.2182	0.0605				2353	2187	4556	0.00182257	3.89e-07	4.30709	6.12961	0.215981	0.702669	6.83874	2.51214	10.4367	15.3061
2021-03-15	3-266	0.3177	0.0868				2780	2209	4994	0.000612285	1.27e-07	7.80545	7.30101	0.0476569	1.06909	7.77058	2.93161	15.1065	17.739
2021-03-15	3-267	0.3841	0.1074				2619	2201	4956	0.000435743	8.24e-08	9.25059	9.67196	0.0473167	0.956433	8.7313	3.13806	18.9225	20.048
2021-03-15	3-268	0.385	0.1026				2687	2158	4968	0.00162711	4.28e-07	9.90512	8.2919	0.0971967	1.19455	8.54917	3.13232	18.197	19.5833
2021-03-15	3-269	0.4003	0.106				2676	2277	4980	0.00213004	7.61e-07	8.25117	10.3644	0.139728	0.79611	8.66485	3.0712	18.6155	19.6472
2021-03-15	3-270	0.2444	0.0684				2649	2139	4921	0.000754306	1.42e-07	6.25578	5.5621	0.0788425	1.12472	6.8678	2.64768	11.8179	15.9347
2021-03-15	3-271	0.3933	0.1041				2670	2250	4954	0.00235569	3.41e-07	8.09559	10.4512	0.172887	0.774609	8.63342	3.2223	18.5468	19.8091
2021-03-15	3-272	0.3313	0.0892				2714	2240	4983	0.000984879	6.59e-08	7.23497	8.21946	0.092924	0.880225	7.86419	2.97376	15.4544	18.0504
2021-03-15	3-273	0.4068	0.1055				2593	2281	4968	0.00178041	2.75e-07	10.3019	8.52146	0.120241	1.20893	8.85156	3.07216	18.8233	20.187
2021-03-15	3-274	0.2559	0.0685				2417	2077	4822	0.000640768	2.54e-07	6.20064	5.56644	0.0590572	1.11393	6.90231	2.48242	11.7671	15.7327
2021-03-15	3-275	0.2236	0.0611				2639	2296	4961	0.000215521	2.54e-08	5.26229	5.34057	0.0302766	0.985342	7.2547	2.38632	10.6029	16.2485
2021-03-15	3-276	0.212	0.0629				2284	2052	4534	0.000471274	5.52e-08	4.93087	4.60016	0.076705	1.07189	6.69897	2.20104	9.53104	14.9005
2021-03-15	3-277	0.37	0.101				2654	2257	4926	0.000530403	1.14e-07	8.73096	8.21855	0.0516769	1.06235	8.2275	3.0965	16.9495	19.0965
2021-03-15	3-278	0.3306	0.0906				2674	2236	4985	0.000831012	2.1e-07	7.95201	7.19022	0.0674129	1.10595	8.07101	2.78833	15.1422	18.1944
2021-03-15	3-279	0.2694	0.0717				2755	2203	4964	0.00108934	3.29e-07	7.14751	6.06531	0.102233	1.17842	7.45123	2.76437	13.2128	17.0306
2021-03-15	3-280	0.2177	0.0614				2490	1929	4448	0.00046024	2.54e-08	5.35964	4.89947	0.0756334	1.09392	6.25166	2.55096	10.2591	14.6406
2021-03-15	3-281	0.3815	0.1011				2666	2173	4955	0.00035052	5.85e-08	8.92591	8.85113	0.0357127	1.00845	8.08292	3.12065	17.777	19.2704
2021-03-15	3-282	0.2361	0.0672				2545	2033	4609	0.000201898	3.46e-08	5.39899	5.54721	0.0419099	0.973281	6.58187	2.36571	10.9462	15.1139
2021-03-15	3-284	0.3815	0.1019				2714	2252	4973	0.00088771	2.08e-07	9.48246	8.77535	0.0735509	1.08058	8.782	3.14681	18.2578	20.2454
2021-03-15	3-285	0.2596	0.0727				2496	2224	4823	0.000382096	8.78e-08	5.70617	6.02318	0.072416	0.947369	6.96735	2.33244	11.7294	15.8408
2021-03-15	3-286	0.3103	0.0854				2567	2334	4989	0.00021981	3.6e-08	7.16025	7.01379	0.0303873	1.02088	7.75638	2.79716	14.174	17.5827
2021-03-15	3-287	0.383	0.1023				2444	2336	4947	0.00116303	9.69e-07	8.26782	9.40071	0.0947297	0.87949	8.54284	3.07217	17.6685	19.6627
2021-03-15	3-288	0.2447	0.0702				2645	2279	4924	0.000918143	1.99e-07	6.16995	5.26389	0.0847893	1.17213	6.99722	2.56596	11.4338	15.9389
2021-03-15	3-289	0.4009	0.1084				2584	2277	4988	0.00095238	4.58e-07	8.93963	9.88219	0.0695274	0.90462	8.4375	3.23768	18.8218	19.9597
2021-03-15	3-291	0.2521	0.0674				2296	1991	4496	0.00040254	1.17e-07	4.79297	5.18524	0.0573966	0.924348	6.47917	2.26063	9.97821	14.7126
2021-03-15	3-292	0.3083	0.087				2584	2114	4988	0.000820102	6.12e-08	5.74286	6.56292	0.0916195	0.875046	7.53654	2.58985	12.3058	16.8231
2021-03-15	3-293	0.348	0.0934				2684	2283	4971	0.00159469	1.58e-07	7.83247	9.42686	0.127048	0.830867	8.28457	3.10485	17.2593	18.9525
2021-03-15	3-294	0.3015	0.0804				2691	2252	4985	0.000467917	4.19e-08	7.4885	7.08585	0.0619199	1.05682	7.69823	2.94337	14.5743	17.6461
2021-03-15	3-295	0.436	0.1126				2575	2345	4961	0.000545245	1.29e-07	10.4226	10.6151	0.0370967	0.981863	9.43168	3.20255	21.0376	21.594
2021-03-15	3-296	0.1978	0.0574				2293	1768	4271	0.00124743	2.31e-07	5.25118	4.0094	0.147397	1.30972	5.91771	2.36297	9.26058	13.9185
2021-03-15	3-297	0.186	0.055				2195	1852	4137	0.000508535	6.34e-08	4.27182	4.72739	0.058723	0.903632	5.82389	2.21585	8.9992	13.5069
2021-03-15	3-298	0.163	0.0454				1941	1622	3803	0.000539596	9.37e-08	4.39879	3.87956	0.0676314	1.13384	5.44935	2.24937	8.27835	12.6566
2021-03-15	3-300	0.3858	0.1071				2717	2176	4996	0.000540064	1.05e-07	9.25947	8.87343	0.0502352	1.0435	8.65907	3.22775	18.1329	20.3027
2021-03-15	3-301	0.2773	0.0808				2552	2167	4985	0.000729845	1.5e-07	6.20936	6.93634	0.0926096	0.895193	7.00615	2.66026	13.1457	16.3829
2021-03-15	3-302	0.3255	0.0916				2647	2185	4945	0.000386744	6.25e-08	7.71526	7.97296	0.0491015	0.967679	7.72772	3.04498	15.6882	18.148
2021-03-15	3-303	0.2362	0.0653				2430	1937	4679	0.000910774	1.21e-07	6.12823	5.22078	0.0937686	1.17382	6.4596	2.59946	11.349	15.1643
2021-03-15	3-304	0.2268	0.0652				2392	1975	4366	0.000771789	6.98e-08	5.00755	5.77934	0.103099	0.866457	6.24656	2.6173	10.7869	14.6268
2021-03-15	3-305	0.2668	0.0777				2603	2348	4984	0.00110059	3.22e-07	5.6265	6.72706	0.131902	0.836399	7.50575	2.40287	12.3536	16.8838
2021-03-15	3-306	0.2705	0.0759				2638	2182	4942	0.000469705	8.4e-08	6.44052	6.4285	0.0622589	1.00187	7.10654	2.73129	12.869	16.3692
2021-03-15	3-307	0.2094	0.0633				2537	2127	4764	0.000432458	4.18e-08	4.87341	4.55183	0.0680962	1.07065	6.56978	2.20452	9.42524	14.9458
2021-03-15	3-308	0.4331	0.119				2608	2295	4970	0.000970587	3.38e-07	10.3686	9.66947	0.0608032	1.0723	8.87546	3.31091	20.0381	20.71
2021-03-15	3-309	0.253	0.0753				2507	2039	4547	0.000215363	2.92e-08	4.74663	4.75995	0.0516553	0.997201	6.11512	2.45572	9.50658	14.4125
2021-03-15	3-310	0.2106	0.0637				2408	1987	4471	0.000219882	3.93e-08	4.7908	4.7064	0.0431836	1.01793	6.11396	2.45517	9.4972	14.4156
2021-03-15	3-311	0.3175	0.0909				2664	2197	4983	0.000540331	7.08e-08	7.26574	6.77016	0.0552018	1.0732	7.22832	2.78776	14.0359	17.1468
2021-03-15	3-312	0.2138	0.0628				2373	1910	4319	0.00113516	2.14e-07	5.12129	3.98635	0.140556	1.28471	5.86537	2.29952	9.10765	13.94
2021-03-15	3-315	0.2695	0.0767				2567	2267	4959	0.000331362	1.07e-07	6.22726	5.96411	0.0478073	1.04412	6.84779	2.77376	12.1914	16.1224
2021-03-15	3-316	0.2365	0.0678				2328	2135	4638	0.000544018	6.04e-08	5.0024	5.54387	0.0688639	0.902329	6.71583	2.39532	10.5463	15.2257
2021-03-15	3-317	0.4229	0.1129				2564	2343	4924	0.00054476	8.58e-08	10.3014	10.3159	0.0452057	0.998593	9.2577	3.23925	20.6173	20.9401
2021-03-15	3-318	0.1818	0.0545				2218	1836	4101	0.000812995	1.02e-07	4.39228	3.58262	0.121173	1.226	6.03146	2.0417	7.9749	13.577
2021-03-15	3-319	0.309	0.085				2635	2255	4960	0.00127523	2.28e-07	7.90419	6.63896	0.0958812	1.19058	7.0874	2.92205	14.5432	16.8417
2021-03-15	3-320	0.2438	0.0706				2673	2189	4874	0.000481507	6.35e-08	5.45629	5.93677	0.0644735	0.919066	6.92239	2.68279	11.3931	15.9232
2021-03-15	3-321	0.1692	0.0458				1851	1609	3609	0.000213536	1.63e-08	4.11843	4.01009	0.0400687	1.02702	5.09602	2.23069	8.12852	12.1723
2021-03-15	3-322	0.2743	0.0716				2403	2139	4610	0.00120684	2.5e-07	5.4097	6.61576	0.135178	0.817698	6.23863	2.66844	12.0255	15.1359
2021-03-15	3-323	0.2332	0.0593				2242	1792	4231	0.000891214	1.1e-07	5.41192	4.52073	0.109247	1.19714	5.66784	2.44024	9.93265	13.6695
2021-03-15	3-325	0.2096	0.058				2495	1843	4348	0.00118194	2.51e-07	5.25372	4.07248	0.141099	1.29006	5.47695	2.51818	9.32619	13.7045
2021-03-15	3-326	0.251	0.0654				2361	2067	4659	0.000267188	6.14e-08	5.51416	5.57299	0.0406435	0.989443	5.96425	2.7067	11.0872	14.5668
2021-03-15	3-327	0.2498	0.0665				2461	2016	4560	0.00134729	4.68e-07	6.29796	4.95355	0.133516	1.2714	5.75496	2.78463	11.2515	14.3744
2021-03-15	3-328	0.3015	0.0849				2643	2215	4939	0.000726303	3.51e-07	7.15378	6.51388	0.0553177	1.09824	7.35827	2.65511	13.6677	17.0624
2021-03-15	3-329	0.2384	0.0678				2423	2137	4636	0.000961	1.1e-07	4.79766	5.75848	0.109455	0.833147	6.32074	2.37741	10.5561	14.8274
2021-03-15	3-330	0.2523	0.0728				2613	2207	4931	0.00179788	2.21e-07	4.75291	6.55079	0.224892	0.725548	7.00319	2.51208	11.3037	15.9078
2021-03-15	3-331	0.3302	0.0944				2511	2432	4971	0.00113955	3.89e-07	6.41868	7.54219	0.147792	0.851037	7.54014	2.71171	13.9609	17.3997
2021-03-15	3-332	0.2776	0.0822				2626	2203	4966	0.000550704	1.03e-07	6.16995	5.86979	0.0738502	1.05114	7.16273	2.52068	12.0397	16.4383
2021-03-15	3-333	0.3075	0.0901				2650	2323	4978	0.000689115	5.96e-08	6.37183	7.01269	0.0779087	0.908614	7.38075	2.5271	13.3845	16.8016
2021-03-15	3-334	0.3869	0.1061				2720	2160	4980	0.00112745	4.23e-07	8.72127	7.65866	0.0840297	1.13875	7.70726	2.98834	16.3799	18.7876
2021-03-15	3-335	0.2974	0.0851				2623	2319	4977	0.00136631	4.86e-07	7.22971	5.86348	0.12428	1.23301	6.79705	2.87462	13.0932	16.4697
2021-03-15	3-336	0.2641	0.0768				2682	2244	4971	0.000443722	1.34e-07	5.96711	5.60326	0.0694116	1.06493	6.5343	2.74733	11.5704	15.7804
2021-03-15	3-337	0.3252	0.0904				2507	2261	5002	0.00226447	3.67e-07	5.82641	8.09076	0.200135	0.720132	7.17672	2.88703	13.9172	17.1896
2021-03-15	3-338	0.2872	0.0863				2602	2184	4933	0.000799233	1.36e-07	5.75451	6.55375	0.0867451	0.878049	7.26722	2.59916	12.3083	16.519
2021-03-15	3-339	0.2727	0.0757				2604	2193	4983	0.00046973	1.45e-07	6.36661	6.05604	0.0735779	1.05128	6.97878	2.591	12.4227	16.3777
2021-03-15	3-340	0.2839	0.0827				2578	2308	4909	0.000328347	9.17e-08	6.08961	6.36657	0.0523034	0.956498	7.26671	2.47361	12.4562	16.2844
2021-03-15	3-341	0.3678	0.1108				2671	2063	4954	0.000929403	3.38e-07	8.16394	7.30409	0.0782398	1.11772	8.11095	2.92524	15.468	18.4735
2021-03-15	3-342	0.2628	0.0828				2618	2136	4801	0.000511415	1.31e-07	5.43159	5.74468	0.0889851	0.945499	7.05697	2.3744	11.1763	15.7677
2021-03-15	3-343	0.3557	0.1056				2721	2216	4938	0.000508257	8.41e-08	7.48008	7.81025	0.0494621	0.957727	7.89845	2.83845	15.2903	17.9824
2021-03-15	3-344	0.2636	0.0755				2427	2057	4586	0.000735187	1.45e-07	5.88277	5.41452	0.093789	1.08648	6.77956	2.38367	11.2973	15.3529
2021-03-15	3-345	0.2499	0.0705				2558	2283	4855	0.000318483	3.95e-08	5.55247	5.27198	0.0442188	1.0532	6.82109	2.25478	10.8244	15.4985
2021-03-15	3-346	0.2136	0.0615				2273	2000	4283	0.000557797	7.7e-08	4.6676	4.38397	0.0770616	1.0647	6.08503	2.02445	9.05157	13.9494
2021-03-15	3-347	0.3137	0.0946				2733	2251	4988	0.0014121	2.83e-07	7.53874	6.12753	0.108466	1.23031	7.50314	2.50607	13.6663	17.1353
2021-03-15	3-348	0.2749	0.0771				2580	2241	4936	0.000467307	9.47e-08	6.16282	5.74937	0.0476529	1.07191	7.13205	2.40753	11.9122	16.0815
2021-03-15	3-349	0.2069	0.0579				2182	1868	4173	0.000184397	1.6e-08	4.39706	4.47236	0.0557516	0.983164	5.90376	2.38017	8.86942	13.6663
2021-03-15	3-350	0.2867	0.0776				2424	2252	4801	0.000248769	2.37e-08	6.15197	6.33944	0.0418736	0.970428	6.5577	2.72494	12.4914	15.5344
2021-03-15	3-355	0.2151	0.058				2136	1792	4077	0.000600924	1.22e-07	4.83738	4.26035	0.0784546	1.13544	5.78456	2.31446	9.09772	13.5508
2021-03-15	3-356	0.2099	0.0584				2441	1970	4423	0.00110418	2.4e-07	4.4583	5.54994	0.124099	0.803305	6.29383	2.32047	10.0082	14.5353
2021-03-15	3-357	0.296	0.0826				2583	2326	4985	0.00085018	3.62e-07	6.43699	7.28515	0.0884319	0.883577	7.01659	2.80425	13.7221	16.9627
2021-03-15	3-358	0.3013	0.082				2525	2423	4984	0.000612688	7.68e-08	6.50374	7.11621	0.0853137	0.913933	7.10854	2.81472	13.6199	16.8474
2021-03-15	3-359	0.2373	0.0664				2588	2228	4880	0.000502128	9.57e-08	5.69914	5.27739	0.0743177	1.07992	6.38782	2.60836	10.9765	15.2719
2021-03-15	3-360	0.3004	0.0814				2586	2244	4975	0.00103677	2.11e-07	7.34597	6.3869	0.0854487	1.15016	6.93323	2.73663	13.7329	16.4571
2021-03-15	3-362	0.2538	0.0715				2625	2325	4967	0.000531354	1.49e-07	5.69337	6.13371	0.0627123	0.928211	6.50959	2.50029	11.8271	15.5545
2021-03-15	3-363	0.3004	0.0874				2772	2059	4971	0.00193549	4.13e-07	7.91778	5.98236	0.155642	1.32352	7.32075	2.75471	13.9001	17.543
2021-03-15	3-367	0.3355	0.0794				2569	2266	4914	0.000335902	4.77e-08	6.65945	6.58111	0.0401937	1.0119	7.0185	2.61219	13.2406	16.2037
2021-03-15	3-369	0.2082	0.0644				2269	2005	4551	0.000135987	9.37e-09	4.6293	4.57649	0.022845	1.01154	6.24642	2.2031	9.20579	14.4682
2021-03-15	3-370	0.2362	0.0688				2570	2337	4955	0.000745454	6.65e-08	4.90189	5.64721	0.0972363	0.86802	6.70976	2.31149	10.5491	15.4947
2021-03-15	3-371	0.2535	0.0712				2585	2287	4979	0.000304679	5.29e-08	5.74293	6.00816	0.0435861	0.955854	7.14136	2.39537	11.7511	16.1744
2021-03-15	3-372	0.225	0.0639				2391	2134	4804	0.000857391	9.35e-08	4.94075	5.79811	0.0983229	0.852132	6.55409	2.45332	10.7389	15.2109
2021-03-15	3-373	0.1978	0.0572				2393	1974	4362	0.000295374	5.27e-08	4.21385	4.49209	0.0959834	0.938062	6.18577	2.23063	8.70594	14.0939
2021-03-15	3-374	0.2039	0.0588				2431	2153	4642	0.000893098	5.02e-08	4.34027	5.23333	0.13661	0.829351	6.35353	2.32046	9.5736	14.665
2021-03-15	3-375	0.2165	0.0593				2329	2098	4553	0.000338343	6.54e-08	5.21768	5.47565	0.0427553	0.952889	6.57523	2.29952	10.6933	14.9449
2021-03-15	3-376	0.2538	0.0708				2600	2222	4976	0.000452787	1.01e-07	5.83625	6.26757	0.0700082	0.931184	7.22258	2.52733	12.1038	16.6398
2021-03-15	3-381	0.3675	0.1016				2693	2289	4988	0.000902076	5.38e-07	8.75392	8.05611	0.066109	1.08662	8.3477	2.84149	16.81	19.183
2021-03-15	3-382	0.2	0.0568				2384	1895	4413	0.000198888	2.08e-08	4.47011	4.65474	0.0287945	0.960336	5.90883	2.29696	9.12485	14.0384
2021-03-15	3-383	0.2211	0.0656				2510	2042	4570	0.000661101	1.53e-07	4.44967	5.11077	0.106074	0.870646	6.29139	2.31469	9.56044	14.552
2021-03-15	3-384	0.1962	0.0584				2369	2028	4448	0.000867994	1.55e-07	4.63121	3.78601	0.122911	1.22324	6.10815	2.24984	8.41722	14.0813
2021-03-15	3-385	0.2051	0.0575				2337	1980	4343	0.000162407	1.26e-08	4.5789	4.5829	0.0301062	0.999127	5.82655	2.37739	9.16179	13.8707
2021-03-15	3-386	0.2389	0.061				2549	2172	4871	0.000705486	2.2e-07	5.80855	5.2166	0.0746819	1.11347	6.21284	2.65576	11.0251	15.1254
2021-03-15	3-387	0.21	0.056				2421	2039	4475	0.000741632	8.91e-08	4.5506	5.28984	0.0913287	0.860253	6.12572	2.35038	9.84044	14.3229
2021-03-15	3-388	0.1674	0.0465				2164	1838	4076	0.000220763	1.88e-08	3.85016	4.03865	0.0386654	0.953329	5.62076	2.17036	7.88881	13.111
2021-03-15	3-389	0.2299	0.06				2636	2197	4877	0.000348204	5.94e-08	5.31138	4.96692	0.0574331	1.06935	6.55909	2.6119	10.2783	15.4479
2021-03-15	3-390	0.2235	0.0575				2420	1931	4618	0.000922333	4.79e-08	4.62061	5.54219	0.125285	0.833716	5.96498	2.60045	10.1628	14.602
2021-03-15	3-391	0.3222	0.08				2650	2172	4953	0.00114055	2.36e-07	6.70523	7.84369	0.0838967	0.854857	7.13545	2.92248	14.5489	17.051
2021-03-15	3-392	0.1869	0.0489				2335	1894	4302	0.000268999	2.94e-08	4.44352	4.219	0.0447202	1.05322	5.92894	2.12306	8.66252	13.793
2021-03-15	3-397	0.1684	0.0461				2053	1917	3975	0.000230313	2.74e-08	3.9789	4.19273	0.0363771	0.949001	5.72956	1.99172	8.17163	13.0207
2021-03-15	3-398	0.2588	0.0707				2680	2267	4962	0.00118003	2.95e-07	6.44444	5.28361	0.100683	1.2197	6.77014	2.66497	11.728	15.7495
2021-03-15	3-399	0.2323	0.0664				2353	2153	4568	0.00022679	2.36e-08	4.93678	5.06351	0.0343591	0.974971	6.3486	2.30879	10.0003	14.6458
2021-03-15	3-400	0.2527	0.0695				2553	2157	4794	0.0011434	2.42e-07	6.1465	5.01624	0.106375	1.22532	6.80268	2.43124	11.1627	15.5436
2021-03-15	3-401	0.2646	0.0733				2589	2154	4931	0.000956263	1.07e-07	5.30821	6.26428	0.107376	0.847378	6.95556	2.47329	11.5725	15.8909
2021-03-15	3-404	0.2679	0.0685				2679	2211	4975	0.00131952	4.29e-07	7.08497	5.76665	0.112853	1.22861	7.04808	2.68863	12.8516	16.4644
2021-03-15	3-407	0.2294	0.0615				2362	1993	4400	0.000680301	9.45e-08	5.88008	5.20571	0.0848183	1.12954	6.01934	2.794	11.0858	14.4759
2021-03-15	3-408	0.2033	0.0619				2342	2140	4487	0.000437083	8.05e-08	4.98672	5.41538	0.0530146	0.920843	6.48816	2.32649	10.4021	14.6439
2021-03-15	3-409	0.2624	0.0805				2551	2336	4975	0.000656498	6.26e-07	6.15682	6.77643	0.0994463	0.908563	7.88069	2.44745	12.9332	17.2709
2021-03-15	3-410	0.2414	0.0737				2423	2237	4713	0.000509925	1.72e-07	5.86877	6.29473	0.0655645	0.932331	7.136	2.56937	12.1635	15.8701
2021-03-15	3-411	0.2251	0.0736				2447	2199	4745	0.00139793	7.21e-07	6.22451	5.02819	0.138507	1.23792	7.23136	2.41047	11.2527	15.9179
2021-03-15	3-412	0.2069	0.0644				2321	2105	4443	0.000415241	1.27e-07	5.08973	4.98991	0.0826318	1.02001	6.84877	2.3298	10.0796	15.0334
2021-03-15	3-413	0.3369	0.1019				2485	2349	4973	0.000629355	1.66e-07	8.56251	9.09321	0.0759088	0.941638	8.23231	3.34802	17.6557	18.9339
2021-03-15	3-414	0.2837	0.0883				2393	2245	4975	0.00046734	1.03e-07	7.61456	7.3488	0.0517085	1.03616	7.50483	3.11597	14.9634	17.3348
2021-03-15	3-415	0.3204	0.0961				2521	2328	4967	0.000776259	1.89e-07	7.89098	8.66306	0.0471173	0.910876	7.75186	3.26961	16.554	17.707
2021-03-15	3-416	0.3489	0.1048				2550	2334	4932	0.000887035	1.37e-07	9.52998	8.73124	0.0822656	1.09148	8.05705	3.43851	18.2612	18.5652
2021-03-15	3-417	0.3646	0.1096				2548	2324	4977	0.00116224	7.03e-07	9.86245	8.80122	0.102175	1.12058	8.06957	3.54819	18.6637	18.7429
2021-03-15	3-418	0.1575	0.0498				1872	1837	3844	0.00031657	4.81e-08	4.24393	4.37163	0.0699605	0.970789	6.07499	2.36773	8.61556	13.5723
2021-03-15	3-419	0.2448	0.0698				2622	2187	4935	0.00127071	3.24e-07	6.43126	7.70191	0.117291	0.835021	7.53393	2.65703	14.1332	17.1074
2021-03-15	3-420	0.146	0.0422				2122	1678	3952	0.000297963	5.34e-08	4.22653	4.18309	0.0624666	1.01038	5.57796	2.06614	8.40962	12.9431
2021-03-15	3-421	0.2185	0.0613				2638	2253	4934	0.000919071	6.74e-08	5.75956	6.67855	0.0969899	0.862397	7.01843	2.45232	12.4381	15.933
2021-03-15	3-423	0.215	0.0636				2782	2175	4965	0.000620224	2.86e-07	6.58669	6.03588	0.0815208	1.09126	7.03652	2.56609	12.6226	16.0852
2021-03-15	3-425	0.19	0.0556				2454	2066	4531	0.00036644	9.04e-08	5.38576	5.30368	0.0620212	1.01548	6.5903	2.37735	10.6894	14.8781
2021-03-15	3-426	0.1837	0.0539				2233	1997	4425	0.000658339	7.54e-08	4.6717	5.33004	0.0836771	0.876485	6.3051	2.2731	10.0017	14.3494
2021-03-15	3-428	0.2075	0.0598				2455	2072	4733	0.000481531	1.03e-07	5.80783	5.42457	0.0574689	1.07065	6.65495	2.44406	11.2324	15.2853
2021-03-15	3-430	0.1693	0.0493				2158	1916	4131	0.000450327	4.91e-08	4.3638	4.80462	0.0944031	0.908251	6.23503	2.07784	9.16842	13.8445
2021-03-15	3-431	0.1775	0.0525				2119	1923	4092	0.000795618	5.25e-08	4.23494	5.03056	0.14186	0.841843	6.3572	2.28176	9.26551	13.9928
2021-03-15	3-432	0.2218	0.0646				2644	2272	4994	0.00094311	7.06e-08	5.60558	6.54869	0.106997	0.855985	7.27868	2.42762	12.1543	16.4782
2021-03-15	3-433	0.1475	0.0441				1981	1756	3829	0.000452284	3.35e-08	3.77482	4.21772	0.0811904	0.894992	5.8058	1.97616	7.99254	12.963
2021-03-15	3-434	0.1483	0.0441				1950	1766	3737	0.000799283	9.77e-08	4.34196	3.57822	0.126382	1.21344	5.75584	1.98557	7.92018	12.8174
2021-03-15	3-435	0.3155	0.0831				2544	2415	4981	0.00146951	3.43e-07	8.18034	9.51079	0.105292	0.860111	8.40352	2.98281	17.6911	18.885
2021-03-15	3-437	0.362	0.0945				2532	2369	4993	0.00207998	1.28e-06	10.9612	8.8818	0.126806	1.23412	9.07839	3.20977	19.843	20.4702
2021-03-15	3-438	0.2974	0.0825				2501	2256	4981	0.000554463	1.12e-07	7.59166	8.12068	0.0439762	0.934855	8.16841	2.76378	15.7123	18.0666
2021-03-15	3-439	0.1766	0.0542				2230	2050	4332	0.00112707	1.48e-07	4.27879	5.40561	0.139854	0.791547	6.32961	2.22767	9.6844	14.2152
2021-03-15	3-440	0.2233	0.069				2629	2291	4935	0.000771988	3.3e-07	5.4513	6.17733	0.0784433	0.882469	7.20105	2.37595	11.6286	16.0462
2021-03-15	3-441	0.1937	0.0605				2297	1983	4283	0.000467887	1.04e-07	5.20568	5.08139	0.073063	1.02446	6.40459	2.4834	10.2871	14.4833
2021-03-15	3-442	0.1589	0.0472				2126	1856	4021	0.000201989	2.53e-08	4.31056	4.30496	0.0489644	1.0013	6.01225	2.29357	8.61552	13.486
2021-03-15	3-443	0.189	0.061				2226	2023	4294	0.000663833	1.73e-07	4.38516	5.04609	0.0930325	0.86902	6.31539	2.26391	9.43125	14.204
2021-03-15	3-444	0.2956	0.0856				2641	2324	4969	0.000256877	2.43e-08	7.54408	7.58039	0.0272826	0.99521	7.93441	2.73062	15.1245	17.7127
2021-03-15	3-445	0.2308	0.0686				2342	2213	4582	0.00134864	2.11e-07	5.31815	6.6615	0.134153	0.798341	7.00104	2.53643	11.9796	15.5868
2021-03-15	3-446	0.221	0.0662				2280	2106	4413	0.00108703	2.92e-07	5.20588	6.28911	0.130073	0.827761	6.68997	2.47054	11.495	14.9903
2021-03-15	3-450	0.188	0.0517				2298	2112	4519	0.000506219	1.72e-07	5.48778	5.09779	0.0746671	1.0765	6.64721	2.30558	10.5856	14.9282
2021-03-15	3-451	0.212	0.0586				2504	2312	4857	0.00103195	1.37e-07	6.42423	5.41046	0.106487	1.18737	7.11359	2.32741	11.8347	15.8491
2021-03-15	3-452	0.1875	0.0501				2239	2126	4491	0.000800546	5.84e-08	4.8107	5.61086	0.0955369	0.85739	6.68889	2.21259	10.4216	14.8553
2021-03-15	3-454	0.1331	0.039				1894	1608	3507	0.000357563	4.26e-08	3.48731	3.51801	0.0868795	0.991274	5.09985	2.0927	7.00532	11.8249
2021-03-15	3-456	0.1656	0.0466				2116	1857	3977	0.000758257	1.69e-07	4.04616	4.80177	0.105641	0.84264	5.61145	2.32496	8.84793	13.2069
2021-03-15	3-457	0.1552	0.0444				2126	1790	3942	0.000371564	4.92e-08	3.74348	4.08002	0.0897026	0.917514	5.6499	2.08381	7.8235	12.9324
2021-03-15	3-458	0.1917	0.0539				2423	2017	4509	0.000640592	7.94e-08	5.37719	4.73814	0.0729601	1.13487	6.1433	2.39921	10.1153	14.3971
2021-03-15	3-459	0.2009	0.0567				2356	2050	4573	0.000162133	1.13e-08	5.21887	5.28089	0.0330805	0.988255	6.26148	2.45389	10.4998	14.6525
2021-03-15	3-460	0.1431	0.0408				1993	1799	3829	0.000830873	6.69e-08	3.31945	4.14977	0.138783	0.799913	5.09212	2.02919	7.46922	12.2265
2021-03-15	3-461	0.1762	0.0478				2173	1879	4055	0.000163015	1.12e-08	4.64983	4.72575	0.0275737	0.983935	5.73662	2.30546	9.37558	13.4264
2021-03-15	3-462	0.3138	0.0855				2646	2336	4989	0.000674306	2.36e-07	8.67618	8.0522	0.0430773	1.07749	8.30643	2.95541	16.7284	18.7513
2021-03-15	3-463	0.2832	0.0745				2615	2348	4969	0.0011164	5.49e-07	8.29248	7.18648	0.0832333	1.1539	7.95865	2.74965	15.479	17.9651
2021-03-15	3-464	0.1937	0.056				2467	2213	4693	0.00132765	1.77e-07	4.71624	6.04379	0.169171	0.780345	6.89685	2.41383	10.76	15.4453
2021-03-15	3-465	0.2809	0.076				2603	2245	4984	0.00103355	1.3e-07	7.29572	8.19666	0.0948302	0.890084	7.87513	2.85073	15.4924	17.7164
2021-03-15	3-467	0.2848	0.0813				2592	2348	4950	0.000708471	1.06e-07	7.22529	7.93376	0.0915653	0.910702	7.77856	2.92828	15.159	17.5017
2021-03-15	3-469	0.2778	0.0805				2637	2314	4969	0.000655051	2.35e-07	7.45011	6.8931	0.0627694	1.08081	7.72607	2.79804	14.3432	17.1765
2021-03-15	3-470	0.1901	0.0553				2099	1935	4175	0.000348079	8.47e-08	4.78853	5.07259	0.0759899	0.944001	6.45244	2.37142	9.86113	14.4305
2021-03-15	3-471	0.2679	0.0773				2575	2352	4982	0.000805121	2.04e-07	7.27252	6.56096	0.0702295	1.10845	7.56343	2.74576	13.8335	16.8554
2021-03-15	3-472	0.3008	0.0836				2549	2321	4976	0.000798857	2.04e-07	7.26618	6.56023	0.0694818	1.10761	7.56146	2.74621	13.8264	16.84
2021-03-15	3-473	0.2088	0.0582				2401	2109	4572	0.000440569	5.28e-08	5.80885	5.48898	0.0595852	1.05827	6.72198	2.4253	11.2978	15.0932
2021-03-15	3-474	0.1939	0.0541				2252	1949	4370	0.000852972	6.36e-08	4.85631	5.70906	0.102966	0.850632	6.44944	2.38931	10.5654	14.5029
2021-03-15	3-475	0.1968	0.0555				2400	1996	4406	0.000558495	1.44e-07	5.56359	5.03014	0.0767713	1.10605	6.59534	2.39741	10.5937	14.7981
2021-03-15	3-476	0.2328	0.065				2570	2191	4861	0.00147796	2.8e-07	5.46409	6.94173	0.15605	0.787136	7.28184	2.596	12.4058	16.3043
2021-03-15	3-478	0.389	0.1106				2576	2274	4987	0.000960771	2.69e-07	9.45482	8.79164	0.0786803	1.07543	8.69292	3.14117	18.2465	19.7779
2021-03-15	3-479	0.217	0.0642				2524	2109	4845	0.001032	1.29e-07	6.33686	5.30754	0.109299	1.19393	6.86814	2.53504	11.6444	15.71
2021-03-15	3-480	0.2104	0.0598				2518	2232	4762	0.000230583	3.27e-08	5.79697	5.61871	0.0328576	1.03173	6.94304	2.42324	11.4157	15.628
2021-03-15	3-481	0.1998	0.0594				2355	2090	4561	0.000562292	2.27e-07	5.01207	5.57199	0.0823951	0.899511	6.43735	2.48027	10.5841	14.7572
2021-03-15	3-482	0.1847	0.0549				2362	2159	4568	0.00171337	2.35e-07	4.14503	5.8584	0.212619	0.707536	6.42841	2.19175	10.0034	14.6045
2021-03-15	3-483	0.3083	0.0843				2764	2128	4968	0.000523893	2.19e-07	7.07019	7.43585	0.0536318	0.950825	7.71744	2.95594	14.506	18.1218
2021-03-15	3-484	0.367	0.0991				2784	2184	4998	0.000980798	3.36e-07	9.33386	8.42271	0.0709404	1.10818	8.37746	3.11767	17.7566	19.794
2021-03-15	3-485	0.248	0.0704				2746	2099	4952	0.000881166	1.34e-07	5.53003	6.41119	0.119044	0.862558	6.90423	2.62676	11.9412	16.419
2021-03-15	3-486	0.3511	0.0953				2635	2172	4954	0.00132306	4.29e-07	7.73519	9.04325	0.107386	0.855355	8.16819	2.97428	16.7784	19.1735
2021-03-15	3-487	0.2773	0.0703				2614	2255	4968	0.00139426	2.24e-07	5.98407	7.37824	0.131499	0.811043	7.24872	2.62426	13.3623	17.0198
2021-04-11	4-001	0.7316	0.2523	0.0481	0.016	1.6	2627	2349	4983	0.00125384	4.13e-07	13.6397	12.4688	0.0595616	1.09391	9.98391	3.96167	26.1086	23.0256
2021-04-11	4-002	0.4198	0.1387	0.0245	0.0048	1.1	2573	2333	4980	0.00049509	1.01e-07	8.26489	8.17346	0.0711659	1.01119	7.40919	3.44717	16.4384	17.9239
2021-04-11	4-005	0.5136	0.1711	0.0257	0.0121	1.1	2564	2367	4992	0.00120356	2.12e-07	9.75607	10.9542	0.0951914	0.890628	8.91679	3.62566	20.7102	20.4382
2021-04-11	4-006	1.0523	0.3475	0.0466	0.0143	1.3	2575	2348	4981	0.002579	7.76e-07	21.7333	19.1543	0.0803456	1.13464	11.5811	5.39833	40.8877	27.4051
2021-04-11	4-007	0.627	0.2159	0.027	0.0085	1	2625	2340	4977	0.000449571	1.43e-07	12.294	12.6863	0.0549656	0.969079	9.7321	4.07567	24.9803	22.332
2021-04-11	4-008	0.5289	0.1767	0.0281	0.0092	1.2	2534	2328	4987	0.000967836	3.69e-07	10.2689	11.2185	0.0612991	0.915353	9.38636	3.7336	21.4875	21.1051
2021-04-11	4-009	0.7605	0.2419	0.0295	0.0093	0.9	2496	2341	4982	0.00163135	4.76e-07	14.9583	13.4249	0.0903781	1.11422	10.5784	4.31489	28.3832	24.2926
2021-04-11	4-010	0.7988	0.2651	0.044	0.0136	1.3	2657	2309	4978	0.00222794	8.59e-07	13.7427	15.9706	0.141768	0.860501	10.6331	4.4977	29.7133	24.4834
2021-04-11	4-012	0.486	0.167	0.0392	0.0135	1.5	2542	2363	4932	0.000672278	2.87e-07	9.2104	9.14988	0.0758933	1.00661	9.13526	3.17385	18.3603	20.1329
2021-04-11	4-013	0.4371	0.1514	0.0237	0.0087	1.1	2432	2218	4975	0.000819127	2.84e-07	8.27997	8.47268	0.0859132	0.977256	8.09509	3.20159	16.7526	18.4062
2021-04-11	4-014	0.5478	0.1616	0.029	0.0074	1	2562	2372	4963	0.000487468	2.01e-07	10.4102	10.5057	0.0574802	0.990907	8.61472	3.70906	20.9158	19.9608
2021-04-11	4-015	0.6964	0.2556	0.0312	0.0111	1.2	2492	2336	4974	0.00207858	4.25e-07	10.5531	12.6239	0.114378	0.835965	9.42851	3.64684	23.177	21.5999
2021-04-11	4-016	0.5717	0.2029	0.0254	0.009	1.1	2595	2259	4979	0.00310297	2.17e-06	11.7989	8.70133	0.15862	1.35599	8.88962	3.45828	20.5003	20.3649
2021-04-11	4-017	0.5719	0.1971	0.0267	0.0094	1	2577	2316	4971	0.00339762	1.54e-06	8.24047	11.6381	0.202008	0.708061	9.35356	3.30255	19.8785	20.7696
2021-04-11	4-018	0.6239	0.2155	0.0375	0.0123	1.3	2573	2357	4981	0.00249943	1.61e-06	9.6279	12.1263	0.130276	0.793967	10.0153	3.43427	21.7542	22.1441
2021-04-11	4-019	0.3742	0.1248	0.0201	0.007	0.9	2518	2204	4979	0.000526204	1.5e-07	6.86275	6.40013	0.0493528	1.07228	8.03305	2.70369	13.2629	17.612
2021-04-11	4-020	0.8857	0.2901	0.0447	0.0136	1.2	2649	2297	4979	0.000622146	3.18e-07	16.2766	16.6264	0.0492921	0.978961	10.7578	4.61535	32.903	25.0908
2021-04-11	4-021	0.7124	0.2705	0.0348	0.0118	1.3	2652	2264	4981	0.000800497	2.15e-07	12.6097	13.171	0.0663204	0.957387	9.98858	4.01827	25.7807	22.7739
2021-04-11	4-022	0.6311	0.1992	0.0453	0.0134	1.7	2755	2208	4980	0.000965643	2.38e-07	13.3903	12.5374	0.064476	1.06803	10.255	4.06009	25.9276	23.2436
2021-04-11	4-023	0.7516	0.238	0.0496	0.0144	1.7	2637	2279	4977	0.00192626	3.33e-07	14.2823	16.2085	0.105851	0.881159	11.1365	4.26116	30.4908	25.0705
2021-04-11	4-024	0.529	0.1618	0.0384	0.0111	1.6	2645	2331	4985	0.00182796	4.35e-07	10.3022	12.1247	0.104341	0.849691	9.92885	3.76972	22.4269	22.233
2021-04-11	4-025	0.5306	0.1616	0.0503	0.0148	2.1	2570	2354	4986	0.00127315	3.42e-07	11.3135	10.0824	0.0763585	1.1221	9.87609	3.57745	21.3959	22.0779
2021-04-11	4-026	0.4482	0.1561	0.0311	0.0095	1.6	2504	2427	4974	0.00334774	1.67e-06	8.42558	11.765	0.18566	0.716157	9.19593	3.23405	20.1906	20.2838
2021-04-11	4-027	0.5772	0.2026	0.0222	0.0068	1	2428	2355	4972	0.00234157	1.42e-06	13.2995	10.9933	0.114566	1.20978	10.0471	3.59672	24.2928	22.0408
2021-04-11	4-028	0.5391	0.1812	0.0437	0.014	1.9	2470	2409	4989	0.00361332	2.22e-06	10.5804	14.1762	0.160259	0.746348	10.1682	3.60795	24.7566	22.2523
2021-04-11	4-029	0.3568	0.1255	0.0224	0.0072	1.3	2422	2283	4985	0.00132686	4.55e-07	8.89984	7.57352	0.102532	1.17513	8.28719	3.08924	16.4734	18.1345
2021-04-11	4-030	0.6131	0.2114	0.0462	0.0138	1.8	2508	2432	4974	0.000697204	1.57e-07	12.7494	13.3103	0.0523753	0.957859	10.0451	4.054	26.0598	22.2516
2021-04-11	4-031	0.3336	0.0977	0.0216	0.0069	1.2	2330	2641	4978	0.00123507	4.08e-07	6.28382	7.30517	0.136998	0.860188	7.91961	2.77267	13.589	17.4995
2021-04-11	4-032	0.5651	0.1752	0.0354	0.0109	1.5	2229	2726	4976	0.00140006	9.01e-07	10.5174	10.2087	0.106757	1.03024	9.65289	3.38322	20.7261	21.5844
2021-04-11	4-033	0.6736	0.2182	0.0358	0.0113	1.4	2601	2342	4989	0.00100479	2.21e-07	14.6319	14.1842	0.0593702	1.03157	10.7867	4.25239	28.8161	24.1558
2021-04-11	4-034	0.3707	0.1117	0.0277	0.0088	1.2	2699	2278	4981	0.00121851	7.18e-07	7.36127	8.40599	0.107605	0.875717	8.26113	3.01528	15.7673	18.5234
2021-04-11	4-035	0.4524	0.1391	0.0191	0.0059	1	2527	2229	4977	0.00137903	3.19e-07	9.82291	8.80386	0.115435	1.11575	8.85967	3.36637	18.6268	20.0109
2021-04-11	4-036	0.5613	0.1848	0.0355	0.0115	1.5	2667	2289	4984	0.000414789	8.65e-08	10.3709	10.2171	0.0428807	1.01506	9.3564	3.44623	20.5881	21.0389
2021-04-11	4-037	0.5408	0.1642	0.0302	0.0091	1.3	2314	2583	4988	0.00160914	5.58e-07	12.8275	11.235	0.0977652	1.14175	9.95564	3.85354	24.0625	22.5668
2021-04-11	4-038	0.5639	0.1819	0.025	0.008	1	2262	2696	4984	0.000549074	1.27e-07	10.5566	10.8694	0.0591098	0.971226	9.207	3.78458	21.426	21.003
2021-04-11	4-039	0.5481	0.177	0.023	0.0073	1	2196	2675	4981	0.000574373	2.07e-07	10.8061	10.4293	0.0661937	1.03613	8.72527	3.7489	21.2354	20.3461
2021-04-11	4-040	0.6045	0.1967	0.0288	0.009	1.1	2232	2642	4990	0.000798765	1.68e-07	11.8961	11.7096	0.0601459	1.01593	8.86547	3.88931	23.6057	20.9504
2021-04-11	4-041	0.4378	0.1437	0.0248	0.0083	1.5	2284	2413	4995	0.000632384	1.99e-07	10.5159	10.3949	0.0382023	1.01164	8.86252	3.71566	20.9108	20.0385
2021-04-11	4-042	0.7117	0.2246	0.0336	0.0107	1.3	2353	2632	4995	0.000880589	3.68e-07	14.2192	14.5278	0.0449211	0.97876	10.3958	4.29952	28.7471	23.9196
2021-04-11	4-043	0.5968	0.192	0.0341	0.0104	1.4	2210	2618	4974	0.00094161	3.14e-07	12.3668	12.2914	0.0762558	1.00614	9.49509	4.08133	24.6582	22.066
2021-04-11	4-044	0.5149	0.1543	0.0353	0.0108	1.3	2356	2592	4983	0.000861947	7.77e-07	11.0415	10.359	0.0739078	1.06589	9.58879	3.66861	21.4005	21.4088
2021-04-11	4-045	0.7462	0.2222	0.0359	0.0106	1.2	2413	2544	4981	0.00265129	1.25e-06	17.3796	14.7284	0.112557	1.18	11.0784	4.55115	32.108	25.3155
2021-04-11	4-046	0.8044	0.2491	0.0483	0.0147	1.4	2634	2232	4982	0.003085	1.95e-06	14.1927	17.2776	0.119549	0.82145	11.2248	4.47615	31.4703	25.5065
2021-04-11	4-047	0.7522	0.2255	0.0426	0.0123	1.4	2327	2638	5006	0.0015144	7.74e-07	15.5652	16.6754	0.0664877	0.933424	11.1182	4.49175	32.2405	25.4751
2021-04-11	4-048	0.5946	0.196	0.0309	0.0103	1.4	2274	2559	4983	0.00106539	7.41e-07	12.3516	11.2932	0.0741082	1.09372	9.82355	3.69162	23.6448	22.0881
2021-04-11	4-049	0.4842	0.164	0.0358	0.0121	1.5	2348	2584	4991	0.000631079	1.86e-07	9.16573	9.19177	0.089894	0.997167	9.28866	3.31487	18.3575	20.3896
2021-04-11	4-050	0.494	0.1564	0.0292	0.0088	1.2	2350	2618	4997	0.00110446	3.99e-07	10.4149	10.2998	0.101018	1.01117	9.56197	3.50018	20.7147	21.3229
2021-04-11	4-051	0.6522	0.219	0.0358	0.0119	1.3	2309	2605	4977	0.000657615	1.98e-07	12.3077	11.7016	0.0671754	1.0518	9.62631	3.89557	24.0093	21.8432
2021-04-11	4-052	0.9269	0.3284	0.0563	0.0189	1.6	2273	2663	4988	0.00206212	1.44e-06	15.8297	17.5249	0.0850935	0.903268	11.3534	4.57187	33.3546	25.6842
2021-04-11	4-053	0.3868	0.1261	0.0136	0.0045	0.7	2237	2577	4976	0.000310664	6.37e-08	7.36972	7.60088	0.0557592	0.969587	6.97529	3.11174	14.9706	16.5873
2021-04-11	4-054	0.3406	0.1085	0.0232	0.0083	1.1	2290	2641	4972	0.0021928	8.43e-07	5.91756	8.07523	0.217855	0.732804	8.42761	2.87811	13.9928	18.7024
2021-04-11	4-055	0.598	0.1826	0.0407	0.0135	1.4	2372	2556	4986	0.00261377	4.16e-07	12.7714	10.1578	0.168016	1.25731	9.39517	3.70485	22.9292	21.2353
2021-04-11	4-056	0.5752	0.1775	0.0368	0.0121	1.5	2280	2615	4968	0.00257285	7.01e-07	12.5769	10.0043	0.156407	1.25715	9.2168	3.60231	22.5812	20.9287
2021-04-11	4-058	0.6498	0.2166	0.0306	0.0095	1.2	2643	2321	4982	0.00143197	8.52e-07	12.8919	11.5226	0.0717254	1.11884	9.84704	3.75409	24.4145	22.3943
2021-04-11	4-059	0.7739	0.2543	0.0407	0.0123	1.2	2584	2331	4957	0.00158952	7.43e-07	12.9798	14.4013	0.0917965	0.901295	10.3085	4.20473	27.381	23.4695
2021-04-11	4-060	0.5014	0.159	0.0241	0.0075	1.2	2628	2346	4978	0.00154597	6.21e-07	10.3381	11.8099	0.0832447	0.875378	9.4999	3.63004	22.148	21.4918
2021-04-11	4-061	0.6972	0.2129	0.031	0.0069	1.1	2506	2365	4988	0.00583254	4.84e-06	10.127	15.9469	0.25775	0.63504	10.0723	4.0077	26.0739	23.0006
2021-04-11	4-062	0.3489	0.1097	0.0221	0.0095	1	2588	2205	4926	0.00167545	8.19e-07	5.73894	7.3357	0.149567	0.78233	7.88642	2.82942	13.0746	17.4525
2021-04-11	4-063	0.3285	0.0963	0.0195	0.0064	0.9	2506	2213	4722	0.000351891	8.44e-08	6.11326	5.99725	0.0711591	1.01934	7.13867	2.82075	12.1105	16.1554
2021-04-11	4-064	0.7836	0.2524	0.0418	0.0128	1.3	2708	2255	4984	0.00275525	2.04e-06	16.3908	13.6356	0.113969	1.20206	11.0489	4.28978	30.0264	25.1208
2021-04-11	4-065	0.5864	0.1766	0.025	0.0077	0.9	2628	2323	4967	0.00180617	6.91e-07	11.7765	9.97057	0.113063	1.18113	9.76971	3.67611	21.7471	22.0287
2021-04-11	4-066	0.4591	0.1547	0.0275	0.0084	1.4	2591	2208	4928	0.000655755	2.36e-07	9.44673	8.83539	0.0657141	1.06919	9.30316	3.21891	18.2821	20.4126
2021-04-11	4-067	0.4734	0.1598	0.0266	0.0092	1.4	2558	2345	4974	0.0014871	2.61e-07	10.5616	9.07468	0.0939713	1.16386	8.4836	3.45565	19.6363	19.3561
2021-04-11	4-068	0.5499	0.1849	0.0302	0.0089	1.5	2618	2316	4992	0.00123015	3.26e-07	10.4645	11.6608	0.0639275	0.897407	9.37788	3.69795	22.1252	21.3624
2021-04-11	4-069	0.6109	0.1967	0.0332	0.0098	1.2	2502	2431	4972	0.000484267	1.6e-07	11.2527	11.315	0.0571391	0.99449	9.78304	3.74323	22.5677	21.7329
2021-04-11	4-070	0.5976	0.1976	0.0278	0.009	1.2	2533	2402	4980	0.000351095	1.2e-07	12.2505	12.2602	0.0423571	0.999202	8.81488	4.14535	24.5107	20.7548
2021-04-11	4-072	0.3386	0.1145	0.0228	0.0071	1.2	2405	2139	4743	0.000810574	8.42e-08	6.36032	7.16695	0.084139	0.887451	7.14117	2.92163	13.5273	16.1937
2021-04-11	4-073	0.4603	0.1567	0.03	0.0093	1.3	2607	2256	4980	0.0018357	6.66e-07	9.85476	8.10248	0.129885	1.21627	7.9735	3.50619	17.9572	18.3382
2021-04-11	4-074	0.5508	0.178	0.0247	0.0085	1	2626	2299	4986	0.00149062	8.35e-07	9.63977	10.7041	0.118585	0.900567	9.41392	3.46144	20.3439	20.866
2021-04-11	4-075	0.4226	0.1368	0.0322	0.01	1.3	2662	2262	4966	0.000494873	7.83e-08	8.57315	8.5883	0.0637445	0.998236	8.17084	3.48819	17.1614	18.5274
2021-04-11	4-076	0.5576	0.1936	0.0329	0.0104	1.4	2645	2279	4964	0.000380971	6.13e-08	10.3025	10.2663	0.0354896	1.00352	8.49713	3.64593	20.5688	19.5545
2021-04-11	4-077	0.5969	0.206	0.0319	0.0109	1.4	2552	2352	4958	0.00128962	5.84e-07	11.64	10.3507	0.063853	1.12456	9.7247	3.41538	21.9907	21.8018
2021-04-11	4-078	0.5037	0.1653	0.031	0.0106	1.3	2638	2326	4978	0.0024073	1e-06	10.5404	8.13327	0.186509	1.29597	9.8053	3.18135	18.6737	21.3523
2021-04-11	4-079	0.4158	0.1415	0.0243	0.0089	1.3	2622	2334	4977	0.000533166	8.67e-08	7.60643	7.96876	0.0506841	0.954531	7.80018	2.9554	15.5752	17.6808
2021-04-11	4-080	0.4841	0.1688	0.0337	0.011	1.5	2680	2234	4995	0.00105167	1.58e-07	9.69085	8.64123	0.065085	1.12147	7.85969	3.32943	18.3321	18.5937
2021-04-11	4-081	0.6189	0.2139	0.0352	0.0118	1.4	2708	2273	4993	0.002119	4.46e-07	12.8358	10.7169	0.115784	1.19772	9.1388	3.7789	23.5527	21.429
2021-04-11	4-082	0.6872	0.2372	0.0377	0.0128	1.3	2710	2233	4973	0.000954861	1.88e-07	12.7668	12.5397	0.0570092	1.01811	9.91371	3.86253	25.3065	22.5996
2021-04-11	4-083	0.4968	0.1624	0.0277	0.0095	1.1	2744	2201	4978	0.000525378	5.4e-08	9.39067	9.06849	0.0618996	1.03553	9.13192	3.34443	18.4592	20.5529
2021-04-11	4-084	0.2592	0.0858	0.0153	0.0053	1.1	2434	2106	4686	0.000789468	1.83e-07	6.02986	5.40728	0.096103	1.11514	7.03025	2.4622	11.4371	15.6658
2021-04-11	4-085	0.3865	0.123	0.0311	0.01	1.6	2559	2319	4982	0.000856759	2.79e-07	9.05526	8.60011	0.089551	1.05292	8.57201	3.18476	17.6554	18.8936
2021-04-11	4-086	0.4063	0.12	0.0152	0.0048	0.7	2613	2291	4974	0.00186741	1e-06	6.93429	8.78334	0.135245	0.789483	7.21838	3.27543	15.7176	17.1744
2021-04-11	4-087	0.6694	0.2267	0.0513	0.0159	1.8	2483	2499	4991	0.0010123	6.54e-07	13.6556	12.8276	0.0732707	1.06455	10.7368	3.94321	26.4831	23.8254
2021-04-11	4-088	0.399	0.1359	0.0288	0.0098	1.4	2537	2323	4960	0.00107073	4.17e-07	9.40621	8.33556	0.0896333	1.12844	8.78851	3.0452	17.7418	19.2359
2021-04-11	4-089	0.3973	0.1289	0.023	0.0074	1.2	2512	2323	4967	0.000781047	3.38e-07	9.43885	8.72407	0.062038	1.08193	9.19501	3.07806	18.1629	20.0292
2021-04-11	4-090	0.5097	0.1747	0.0258	0.0086	1.3	2619	2316	4964	0.000970198	4.01e-07	9.70436	10.5619	0.0649939	0.918809	9.43761	3.38757	20.2662	21.0435
2021-04-11	4-091	0.3961	0.1325	0.0349	0.0105	1.9	2491	2342	4980	0.000797603	5.04e-08	8.8271	9.62279	0.0593863	0.917312	8.95548	2.89839	18.4499	19.6615
2021-04-11	4-092	0.3517	0.1093	0.0184	0.0062	1	2581	2340	4969	0.000650653	1.87e-07	6.8799	7.52996	0.0902778	0.91367	7.57862	2.91045	14.4099	17.2221
2021-04-11	4-093	0.3855	0.1315	0.0217	0.0072	1.2	2582	2336	4929	0.00122252	1.79e-07	7.57191	8.79326	0.108711	0.861105	8.20136	3.1441	16.3652	18.3714
2021-04-11	4-094	0.3542	0.1211	0.0195	0.0069	1.2	2581	2274	4952	0.000850301	1.07e-07	7.19117	8.04147	0.0927301	0.89426	7.67725	3.09012	15.2326	17.4995
2021-04-11	4-095	0.6892	0.2186	0.0429	0.0136	1.4	2408	2348	4975	0.000517211	2.38e-07	14.1417	14.4258	0.0628848	0.980308	9.94382	4.50339	28.5675	22.9158
2021-04-11	4-096	0.3946	0.141	0.0272	0.0097	1.6	2612	2281	4933	0.00101171	2.91e-07	7.04227	8.04913	0.0835035	0.874911	8.09948	2.98244	15.0914	18.1123
2021-04-11	4-097	0.7507	0.2369	0.039	0.0116	1.4	2588	2335	4985	0.00156212	6.04e-07	15.6572	14.345	0.0708859	1.09147	10.6649	4.14084	30.0021	24.7051
2021-04-11	4-098	0.6538	0.2	0.033	0.0122	1.1	2489	2342	4976	0.00464126	4.23e-06	14.1102	9.49587	0.207841	1.48593	9.21002	3.93141	23.606	21.2545
2021-04-11	4-099	0.4894	0.1775	0.0319	0.012	1.5	2506	2380	4888	0.00191316	5.25e-07	8.14522	10.0503	0.119576	0.810444	8.28889	3.15635	18.1955	18.7736
2021-04-11	4-100	0.559	0.1906	0.0344	0.0113	1.6	2676	2282	4993	0.0016987	7.66e-07	10.812	12.4746	0.116913	0.866719	9.84536	3.72207	23.2866	22.1939
2021-04-11	4-101	0.6709	0.2158	0.0328	0.0106	1.2	2672	2304	4985	0.0006993	1.6e-07	13.2764	13.2959	0.0385019	0.998536	9.77587	4.28765	26.5723	22.6768
2021-04-11	4-102	0.4141	0.1369	0.0294	0.01	1.4	2567	2318	4996	0.000599609	9.1e-08	8.13967	7.93039	0.0738099	1.02639	8.39388	3.12148	16.0701	18.5784
2021-04-11	4-103	0.6616	0.2223	0.0496	0.0162	1.8	2626	2341	5003	0.00216684	1.95e-06	12.3344	14.333	0.108811	0.860554	10.9739	3.9405	26.6674	24.5748
2021-04-11	4-104	0.5001	0.164	0.0437	0.0144	2	2545	2386	4975	0.000448886	1.39e-07	10.6066	10.2771	0.0384411	1.03206	9.7911	3.40746	20.8836	21.3003
2021-04-11	4-105	0.4337	0.1537	0.0307	0.0107	1.7	2557	2296	4949	0.00183034	9.27e-07	9.50408	7.75156	0.107204	1.22609	8.46771	3.06322	17.2556	18.8915
2021-04-11	4-106	0.4799	0.1588	0.0332	0.0117	1.5	2659	2280	4948	0.000853375	2.24e-07	10.1479	9.31901	0.0579946	1.08895	9.21569	3.33231	19.467	20.4938
2021-04-11	4-107	0.5512	0.1877	0.0349	0.0105	1.6	2469	2450	4961	0.000598245	7.54e-08	11.2753	10.7442	0.0458638	1.04943	9.78839	3.61827	22.0195	21.6806
2021-04-11	4-108	0.5543	0.1886	0.0333	0.011	1.4	2561	2394	4958	0.00364303	1.44e-06	14.2184	10.5754	0.199853	1.34448	9.51568	4.01531	24.7938	21.4299
2021-04-11	4-109	0.4809	0.1559	0.0311	0.0104	1.4	2590	2365	4970	0.00173518	1.11e-06	9.40461	11.0834	0.104726	0.848533	9.66234	3.33262	20.488	21.2052
2021-04-11	4-110	0.7776	0.2662	0.0431	0.0136	1.4	2620	2346	4968	0.000690764	1.52e-07	14.5295	14.0389	0.0443075	1.03494	10.2806	4.15072	28.5684	23.5618
2021-04-11	4-111	0.5365	0.192	0.0293	0.0105	1.4	2576	2356	4945	0.00159271	1.13e-06	9.31409	10.8819	0.122392	0.855929	9.42238	3.41321	20.1959	21.0682
2021-04-11	4-112	0.583	0.2093	0.0251	0.0094	1.1	2521	2305	4997	0.00120209	2.47e-07	10.6672	11.8525	0.0650942	0.899994	8.65584	3.92219	22.5197	20.1932
2021-04-11	4-113	0.4562	0.1593	0.019	0.0071	0.9	2539	2372	4977	0.00301993	1.12e-06	8.1351	11.1546	0.188721	0.729307	9.01528	3.4342	19.2897	20.2482
2021-04-11	4-114	0.5703	0.2152	0.0286	0.0104	1.5	2357	2313	4803	0.000284084	3.93e-08	10.5049	10.3617	0.0268087	1.01382	9.25218	3.61415	20.8665	21.5618
2021-04-11	4-115	0.3812	0.1434	0.0251	0.0096	1.4	2444	2226	4975	0.00149811	5.33e-07	8.29027	6.86047	0.112898	1.20841	7.71271	2.98817	15.1507	17.3245
2021-04-11	4-116	0.6013	0.2112	0.0378	0.0129	1.7	2591	2344	4960	0.00049373	8.77e-08	11.8344	12.2637	0.042113	0.964998	10.0041	3.71754	24.0981	22.4334
2021-04-11	4-117	0.5657	0.2031	0.0314	0.0115	1.4	2571	2337	4943	0.00176162	6.57e-07	9.79946	11.3996	0.106109	0.859635	8.83331	3.45261	21.199	20.3422
2021-04-11	4-118	0.4843	0.1759	0.0241	0.0091	1.2	2595	2180	4957	0.000798101	1.89e-07	9.39619	8.71132	0.0657327	1.07862	8.34753	3.47023	18.1075	18.9364
2021-04-11	4-119	0.5032	0.1734	0.0332	0.0111	1.4	2624	2333	4990	0.00344217	3.17e-06	8.30992	11.7191	0.191171	0.709089	9.49139	3.26961	20.0291	21.0053
2021-04-11	4-120	0.4807	0.1659	0.031	0.0112	1.4	2570	2329	4918	0.0006775	1.46e-07	8.581	8.63372	0.0669114	0.993894	9.37195	2.88348	17.2147	20.31
2021-04-11	4-121	0.7724	0.2785	0.048	0.0162	1.7	2553	2419	4983	0.00173365	6.37e-07	14.6113	16.1339	0.0828914	0.905625	11.0731	4.27104	30.7452	24.9164
2021-04-11	4-122	0.4185	0.1444	0.0325	0.0115	1.6	2694	2295	4993	0.000899856	2.1e-07	8.48301	7.86256	0.0741435	1.07891	8.66803	3.0152	16.3456	19.1438
2021-04-11	4-123	0.4948	0.1719	0.0232	0.0081	1	2644	2308	4986	0.00243896	1.09e-06	9.21335	11.6419	0.143072	0.791397	8.81018	3.53847	20.8552	20.4852
2021-04-11	4-124	0.3532	0.116	0.0238	0.0079	1.3	2677	2310	4999	0.000689708	2.23e-07	7.06811	7.72243	0.101183	0.91527	8.47619	2.85638	14.7905	18.6237
2021-04-11	4-125	0.6785	0.2254	0.0379	0.013	1.6	2543	2291	4971	0.00202451	7.28e-07	12.556	14.5803	0.0932417	0.861162	10.4376	4.05677	27.1363	23.4084
2021-04-11	4-126	0.616	0.2102	0.0381	0.0131	1.6	2577	2294	4987	0.00144204	3.18e-07	12.9967	11.7778	0.0866772	1.10349	10.4767	3.73374	24.7744	23.1888
2021-04-11	4-127	0.5722	0.2126	0.0325	0.0121	1.6	2533	2285	4962	0.0017227	1.38e-06	9.84989	11.3513	0.133998	0.86773	9.1125	3.64142	21.2012	20.5197
2021-04-11	4-128	0.5042	0.1787	0.0247	0.0093	1.1	2585	2312	4946	0.000901911	4.01e-07	10.41	9.52507	0.0623475	1.09291	8.73732	3.58117	19.9351	19.898
2021-04-11	4-129	0.5072	0.192	0.0246	0.0101	1.2	2668	2271	4978	0.000317531	6.56e-08	9.37609	9.53482	0.0342513	0.983353	8.45655	3.37782	18.9109	19.2702
2021-04-11	4-130	0.3218	0.1105	0.0129	0.0046	0.7	2610	2366	4988	0.00219701	7.79e-07	5.69034	7.85924	0.190921	0.724032	6.93476	2.85654	13.5496	16.4301
2021-04-11	4-131	0.4879	0.1544	0.0413	0.0143	1.9	2448	2355	4940	0.00155657	5.4e-07	9.84138	8.28482	0.095278	1.18788	9.00064	3.17392	18.1262	19.6566
2021-04-11	4-132	0.4421	0.1619	0.0152	0.0057	0.8	2557	2364	4960	0.000613971	2.49e-07	8.17444	8.65119	0.0812602	0.944892	7.74071	3.22396	16.8256	17.9727
2021-04-11	4-133	0.5065	0.1652	0.0236	0.0082	1	2487	2219	4745	0.000395536	1.04e-07	9.83119	9.60257	0.0435373	1.02381	8.91249	3.41123	19.4338	20.0631
2021-04-11	4-135	0.507	0.1563	0.0316	0.01	1.3	2554	2246	4958	0.00167126	6.56e-07	10.5249	9.04326	0.119022	1.16384	9.24673	3.32389	19.5681	20.7367
2021-04-11	4-136	0.3992	0.1283	0.0221	0.0071	1.2	2637	2302	4983	0.00141535	9.58e-08	7.24382	8.65899	0.142192	0.836567	8.33263	3.05529	15.9028	18.5723
2021-04-11	4-137	0.3408	0.1079	0.0225	0.0076	1.2	2486	2240	4978	0.00206768	7.77e-07	5.57676	7.64444	0.195394	0.729518	7.97061	2.65576	13.2212	17.7878
2021-04-11	4-138	0.5835	0.1861	0.0325	0.0107	1.3	2629	2348	4988	0.000869094	1.75e-07	10.557	11.2546	0.0555691	0.938016	9.56631	3.53316	21.8116	21.4035
2021-04-11	4-139	0.6495	0.2174	0.0321	0.0101	1.2	2540	2345	4983	0.00408279	2.02e-06	10.7584	14.8409	0.217568	0.724918	10.0631	3.79054	25.5993	22.9013
2021-04-11	4-140	0.4131	0.1296	0.0303	0.0098	1.6	2531	2421	4982	0.000733439	1.71e-07	8.59808	8.22324	0.0717067	1.04558	8.87328	3.20001	16.8213	19.47
2021-04-11	4-141	0.5716	0.1816	0.0409	0.0129	1.7	2475	2381	4966	0.000764199	2.67e-07	11.7976	11.4348	0.0651072	1.03172	9.60098	3.64176	23.2324	21.3824
2021-04-11	4-142	0.5811	0.1848	0.0387	0.0127	1.7	2539	2408	4983	0.00136549	3.65e-07	12.6884	11.6157	0.0818805	1.09235	9.95345	3.77315	24.3041	22.206
2021-04-11	4-143	0.4224	0.1259	0.0286	0.0099	1.5	2548	2425	4975	0.0014877	1.69e-07	8.47408	9.96177	0.127014	0.850659	8.8086	3.35043	18.4359	19.5099
2021-04-11	4-144	0.6246	0.1935	0.0419	0.0141	1.7	2533	2440	4986	0.00267745	1.41e-06	11.3541	13.9444	0.124653	0.814242	10.0732	3.92881	25.2984	22.5307
2021-04-11	4-145	0.4032	0.1172	0.0201	0.0071	1	2680	2255	4976	0.000845087	3.38e-07	8.30472	7.49992	0.0715216	1.10731	8.17541	3.07258	15.8046	18.5324
2021-04-11	4-146	0.3548	0.1021	0.0202	0.0061	0.9	2648	2305	4976	0.000977984	3.62e-07	6.43333	7.40774	0.134525	0.868462	7.75466	2.84348	13.8411	17.5841
2021-04-11	4-147	0.3991	0.1186	0.0213	0.0068	1	2684	2301	4990	0.00142449	6.73e-07	7.10116	8.41888	0.122022	0.843481	8.11074	2.95151	15.52	18.4939
2021-04-11	4-148	0.3251	0.0974	0.0178	0.0059	0.9	2610	2290	4981	0.000370305	6.4e-08	6.52351	6.32256	0.0603809	1.03178	7.42469	2.62223	12.8461	16.803
2021-04-11	4-150	0.4784	0.1509	0.0342	0.0117	1.5	2544	2372	4987	0.00188362	4.01e-07	10.6633	8.78012	0.121216	1.21448	8.9103	3.23664	19.4434	20.3651
2021-04-11	4-151	0.3925	0.1165	0.028	0.0083	1.2	2625	2344	4981	0.000565133	1.34e-07	9.49525	8.93028	0.0549079	1.06326	8.53961	3.55721	18.4255	19.6968
2021-04-11	4-152	0.524	0.1642	0.0206	0.0074	0.8	2523	2399	4986	0.00242793	7.8e-07	10.2694	12.6972	0.144968	0.808792	9.16872	3.86875	22.9666	21.446
2021-04-11	4-153	0.5467	0.1668	0.027	0.008	1	2598	2350	4980	0.000450376	1.01e-07	11.9768	12.2214	0.0289851	0.979981	9.61435	4.00003	24.1982	22.4616
2021-04-11	4-154	0.611	0.1935	0.0446	0.0138	1.8	2611	2344	4987	0.00106552	2.02e-07	12.0446	13.0923	0.0550206	0.919978	10.4614	3.67383	25.1368	23.3861
2021-04-11	4-155	0.6107	0.1919	0.0347	0.0109	1.4	2639	2329	4973	0.00111517	4.86e-07	11.8393	11.9277	0.0937345	0.992591	9.77367	3.80948	23.7669	21.945
2021-04-11	4-156	0.6196	0.1934	0.0484	0.0146	1.7	2662	2290	4968	0.00509501	3.44e-06	10.3902	15.4691	0.231493	0.671673	10.5571	3.57083	25.8592	23.5594
2021-04-11	4-157	0.4414	0.1337	0.0235	0.0069	1.2	2558	2308	4985	0.000682213	1.63e-07	9.94211	9.26218	0.0566376	1.07341	9.02142	3.50627	19.2043	19.9691
2021-04-11	4-158	0.5282	0.1724	0.0374	0.0135	1.7	2495	2429	4950	0.00211944	9.13e-07	8.97966	11.0432	0.134333	0.813138	9.31086	3.39917	20.0229	20.4498
2021-04-11	4-159	0.6505	0.2066	0.0376	0.0109	1.4	2625	2348	4984	0.000855692	2.16e-07	13.2045	12.8204	0.072937	1.02996	10.6082	3.85046	26.0249	23.6888
2021-04-11	4-160	0.7356	0.2326	0.037	0.0094	1.2	2614	2369	4988	0.000947275	2.83e-07	15.1762	14.5708	0.0630029	1.04155	10.4553	4.29952	29.7471	24.3237
2021-04-11	4-161	0.6329	0.2018	0.025	0.0072	0.9	2574	2406	4989	0.0022509	4.63e-07	12.8048	15.0556	0.144641	0.8505	10.5708	4.19494	27.8603	24.1308
2021-04-11	4-162	0.7803	0.2512	0.0417	0.0137	1.4	2621	2297	4954	0.00178844	5.12e-07	17.0969	15.6327	0.0823325	1.09366	10.8852	4.64171	32.7296	25.1643
2021-04-11	4-163	0.4777	0.145	0.0213	0.0061	1.3	2616	2319	4952	0.000624795	1.59e-07	10.6373	10.5712	0.0603021	1.00625	9.18609	3.68115	21.2085	20.793
2021-04-11	4-164	0.6322	0.1895	0.036	0.0099	1.4	2567	2253	4977	0.000600917	1.69e-07	12.6838	13.1175	0.042977	0.966935	10.2011	4.06015	25.8013	23.0612
2021-04-11	4-165	0.6676	0.2182	0.0232	0.0071	0.8	2617	2246	4990	0.00138043	9.6e-07	14.9555	13.9204	0.085357	1.07436	11.1074	4.20161	28.8759	25.1144
2021-04-11	4-166	0.6487	0.2061	0.0255	0.0085	0.9	2712	2244	4986	0.00194149	7.52e-07	15.1454	13.2046	0.0883452	1.14698	10.9111	4.26698	28.35	24.8068
2021-04-11	4-167	0.4599	0.1604	0.0274	0.0099	1	2520	2219	4978	0.000518356	1.09e-07	8.50257	8.80061	0.0477837	0.966135	8.75778	3.1219	17.3032	19.6428
2021-04-11	4-168	0.2798	0.0849	0.0195	0.0058	1.1	2624	2316	4981	0.00109085	2.79e-07	5.4484	6.53687	0.174237	0.833488	7.51218	2.70366	11.9853	16.6533
2021-04-11	4-169	0.6291	0.1729	0.0459	0.0133	1.5	2606	2381	4989	0.000973614	3.57e-07	13.3442	14.204	0.0779534	0.939466	10.1732	4.25378	27.5482	22.9836
2021-04-11	4-170	0.7628	0.2577	0.0395	0.0139	1.1	2583	2338	4989	0.00211774	8.34e-07	15.7758	13.6588	0.0895639	1.15499	11.0604	4.27137	29.4346	25.322
2021-04-11	4-171	0.4628	0.1431	0.0321	0.0101	1.1	2537	2383	4992	0.00063051	1.71e-07	10.1689	10.5878	0.0361628	0.960439	9.67847	3.50953	20.7567	21.6446
2021-04-11	4-172	0.5837	0.1833	0.0258	0.0066	0.9	2452	2445	4982	0.00176177	5.4e-07	12.0159	13.7777	0.0968056	0.872129	10.3956	3.75169	25.7937	23.2644
2021-04-11	4-173	0.5637	0.182	0.027	0.0093	1.1	2512	2460	4987	0.000918821	6.68e-07	12.0546	12.833	0.0408647	0.939346	10.2819	3.5122	24.8876	23.1336
2021-04-11	4-174	0.5803	0.1918	0.0287	0.0096	1.1	2537	2371	4988	0.00157618	1.96e-07	10.0882	11.6643	0.109242	0.86488	9.14382	3.83824	21.7525	20.8761
2021-04-11	4-175	0.4321	0.1178	0.0189	0.0054	1.1	2479	2302	4986	0.000883982	2.34e-07	7.94434	8.81433	0.0745731	0.901299	8.43235	3.27597	16.7587	18.8076
2021-04-11	4-176	0.5063	0.1762	0.0206	0.0072	1	2617	2307	4987	0.00132913	6.22e-07	11.3205	10.0253	0.0872003	1.12919	9.18075	3.53047	21.3457	20.7838
2021-04-11	4-177	0.5211	0.1559	0.0308	0.0096	1.4	2625	2345	4986	0.00163495	4.45e-07	10.6851	12.3198	0.102815	0.867312	9.75467	3.74212	23.0049	21.9074
2021-04-11	4-178	0.6134	0.2006	0.0288	0.0088	1.1	2548	2339	4982	0.000577892	1.91e-07	12.681	12.6246	0.0764939	1.00447	9.89837	4.11381	25.3056	22.5514
2021-04-11	4-181	0.4196	0.123	0.023	0.0072	0.7	2666	2309	4984	0.00089624	2.68e-07	9.81	8.91887	0.0778089	1.09992	9.14265	3.50374	18.7289	20.501
2021-04-11	4-182	0.4571	0.1307	0.024	0.0074	1	2531	2451	4991	0.000687813	1.99e-07	9.74716	10.3092	0.0436033	0.945484	8.95247	3.46713	20.0563	20.3452
2021-04-11	4-184	0.662	0.2157	0.0332	0.0108	1.2	2590	2397	4996	0.00117806	2.72e-07	12.6973	13.8729	0.077472	0.915257	9.90393	4.22579	26.5702	22.8617
2021-04-11	4-185	0.4946	0.1516	0.0229	0.0075	1	2531	2366	4982	0.00125658	1.87e-07	9.3877	10.6441	0.111736	0.881961	8.72382	3.51739	20.0318	19.8421
2021-04-11	4-186	0.4125	0.1118	0.0222	0.0066	1	2568	2413	4992	0.000636274	2.35e-07	9.72203	9.99313	0.0777195	0.972871	9.29663	3.47614	19.7152	20.7315
2021-04-11	4-187	0.5994	0.1761	0.0321	0.0098	1	2562	2309	4995	0.00364509	7.75e-07	11.4381	15.0831	0.199083	0.758334	10.1299	4.228	26.5212	23.1672
2021-04-11	4-188	0.4774	0.1588	0.0222	0.0072	1	2526	2331	4978	0.00321222	1.16e-06	8.08629	11.2985	0.237483	0.715695	9.52496	3.36128	19.3848	21.0179
2021-04-11	4-189	0.4761	0.1399	0.0191	0.0053	0.8	2649	2197	4965	0.000502832	1.48e-07	11.0732	10.7713	0.0463396	1.02803	9.37858	3.83292	21.8445	21.3768
2021-04-11	4-190	0.4765	0.1586	0.0276	0.0091	1.4	2515	2248	4963	0.00371531	1.72e-06	8.33164	12.0469	0.222006	0.691598	9.22245	3.52138	20.3786	20.7184
2021-04-11	4-191	0.7292	0.2453	0.0372	0.0115	1.3	2588	2332	4994	0.000802384	5.3e-07	14.2756	14.981	0.0636884	0.952916	10.603	4.33716	29.2565	24.2683
2021-04-11	4-192	0.665	0.2216	0.0384	0.0126	1.5	2627	2319	4971	0.00101422	4.47e-07	13.4987	13.8549	0.0808532	0.974293	10.2858	4.04067	27.3536	23.3857
2021-04-11	4-195	0.5214	0.1729	0.031	0.0104	1.4	2595	2355	4977	0.00139037	1.9e-07	10.123	11.5086	0.089294	0.8796	9.19336	3.64453	21.6316	20.8869
2021-04-11	4-196	0.5282	0.1745	0.0348	0.012	1.2	2580	2343	4969	0.000582677	1.6e-07	9.74536	10.1364	0.0560514	0.961421	8.74271	3.47617	19.8818	20.0311
2021-04-11	4-197	0.4124	0.1251	0.0231	0.0083	1	2470	2268	4995	0.00128354	1.91e-07	7.51841	8.80195	0.130663	0.854176	8.47463	3.05141	16.3204	18.8703
2021-04-11	4-198	0.6172	0.1768	0.0303	0.0074	1.3	2575	2315	4982	0.00158868	7.46e-07	14.6275	13.2412	0.0699628	1.10469	10.8774	3.93739	27.8687	24.3366
2021-04-11	4-199	0.5564	0.1894	0.022	0.0075	1	2441	2449	4972	0.00420177	1.61e-06	8.97102	13.1726	0.242285	0.681038	9.52596	3.78228	22.1436	21.3947
2021-04-11	4-200	0.394	0.122	0.018	0.0063	1	2614	2175	4961	0.00138846	5.88e-07	7.69646	9.04824	0.0872617	0.850603	8.46742	3.09	16.7447	18.8517
2021-04-11	4-201	0.4154	0.1279	0.0252	0.0087	1.2	2509	2193	4986	0.0015427	4.57e-07	9.31724	7.99811	0.114008	1.16493	8.52576	3.16535	17.3154	19.151
2021-04-11	4-202	0.6046	0.1866	0.026	0.0079	1	2537	2236	4977	0.00220811	2.83e-07	12.1116	14.3191	0.12454	0.845836	9.94834	4.02189	26.4307	22.8621
2021-04-11	4-203	0.4693	0.1443	0.0246	0.008	1.1	2526	2269	4990	0.00136334	6.24e-07	9.34321	8.11506	0.0909861	1.15134	8.48206	3.22586	17.4583	19.2343
2021-04-11	4-204	0.2331	0.0789	0.0145	0.0061	0.9	2538	2228	4777	0.00018831	1.54e-08	4.59015	4.51517	0.0459105	1.01661	7.09092	2.20684	9.10532	15.5076
2021-04-11	4-207	0.5351	0.1791	0.0245	0.0087	1	2620	2291	4981	0.00130741	1.16e-06	10.0525	11.2932	0.115975	0.890136	9.19822	3.55313	21.3457	21.1888
2021-04-11	4-208	0.505	0.1612	0.0333	0.0109	1.4	2632	2339	4992	0.000805047	3.53e-07	9.81429	9.91269	0.051374	0.990073	8.75516	3.30378	19.727	19.9032
2021-04-11	4-209	0.7477	0.2283	0.0485	0.0142	1.6	2701	2255	4986	0.00363999	2.87e-06	16.7275	13.2268	0.141154	1.26467	11.3518	4.13536	29.9543	25.2466
2021-04-11	4-210	0.8014	0.2355	0.0385	0.0125	1.2	2540	2407	4971	0.003177	3.69e-06	14.0559	17.2316	0.157547	0.815704	10.4942	4.59849	31.2875	24.2854
2021-04-11	4-211	0.5985	0.1749	0.0333	0.0096	1.1	2584	2397	4989	0.000907135	3.47e-07	10.9399	11.8282	0.0949862	0.9249	9.7194	3.79075	22.7681	22.0992
2021-04-11	4-212	0.8623	0.2644	0.0441	0.014	1.3	2483	2421	4993	0.00141584	5.67e-07	16.8349	16.0133	0.0647777	1.05131	10.444	4.63225	32.8482	24.1487
2021-04-11	4-213	0.4401	0.1505	0.0187	0.0065	0.8	2579	2403	4993	0.00149776	5.2e-07	7.64543	9.14095	0.095215	0.836393	7.91641	3.18274	16.7864	18.0885
2021-04-11	4-214	0.5198	0.1536	0.0343	0.0102	1.1	2705	2236	4975	0.000692176	3.31e-07	10.8386	10.5892	0.0604724	1.02355	10.3513	3.42849	21.4278	22.9163
2021-04-11	4-215	0.5116	0.1465	0.0302	0.0094	1.3	2484	2396	4976	0.00120615	6.25e-07	10.9508	10.5523	0.118078	1.03776	9.65025	3.56618	21.503	21.2929
2021-04-11	4-216	0.4748	0.1378	0.0237	0.0083	0.9	2658	2268	4985	0.000814515	2.73e-07	10.2195	10.2794	0.0969454	0.994168	9.3138	3.48909	20.4989	20.9476
2021-04-11	4-217	0.6947	0.2213	0.0357	0.0116	1.3	2471	2408	4977	0.00178171	5.12e-07	12.0399	13.8214	0.105984	0.871103	10.3236	3.95521	25.8613	23.2617
2021-04-11	4-218	0.4212	0.1277	0.0229	0.0075	1	2564	2329	4968	0.00278939	1.52e-06	6.77918	9.52901	0.213475	0.711426	8.42232	3.09593	16.3082	18.8745
2021-04-11	4-219	0.6803	0.2272	0.0412	0.0143	1.4	2606	2358	4987	0.002782	4.45e-07	11.2987	14.0807	0.166515	0.802428	10.2985	3.91997	25.3794	23.4192
2021-04-11	4-220	0.5543	0.1573	0.0216	0.0068	0.8	2470	2488	4972	0.00130712	5.7e-07	12.3949	12.9819	0.134385	0.954781	10.7224	3.96433	25.3767	23.9155
2021-04-11	4-221	0.4324	0.125	0.0179	0.0052	0.8	2561	2420	4992	0.00145205	3.34e-07	9.35764	10.8095	0.159339	0.865688	9.77277	3.4762	20.1671	21.8335
2021-04-11	4-222	0.826	0.2678	0.0457	0.0153	1.4	2616	2344	4979	0.000744987	7.33e-07	15.3831	16.0291	0.0537115	0.959703	11.1656	4.05713	31.4122	25.521
2021-04-11	4-223	0.561	0.1855	0.0282	0.0091	1.2	2565	2392	4983	0.000484735	7.45e-08	10.7752	11.1634	0.0544215	0.965224	9.11825	3.55156	21.9385	20.7699
2021-04-11	4-227	0.4964	0.1549	0.0228	0.007	1	2601	2293	4987	0.00137973	3.68e-07	10.2796	8.98217	0.0828395	1.14445	8.87249	3.23103	19.2618	20.3869
2021-04-11	4-228	0.7127	0.2474	0.0442	0.0149	1.5	2578	2325	4969	0.00103046	4.88e-07	12.7616	13.5521	0.0704918	0.941672	10.3958	4.10823	26.3137	23.7989
2021-04-11	4-229	0.4485	0.1462	0.0188	0.0061	0.9	2546	2356	4977	0.000345241	5.36e-08	8.31916	8.35605	0.0323579	0.995585	7.84144	3.32175	16.6752	17.7162
2021-04-11	4-230	0.9229	0.3109	0.059	0.0202	1.4	2667	2258	4993	0.00108027	9.37e-07	17.2828	18.0948	0.0479654	0.955125	11.2758	4.81457	35.3777	26.3517
2021-04-11	4-231	0.3415	0.1019	0.0147	0.0052	0.7	2601	2271	4987	0.00142263	4.28e-07	6.71098	8.12961	0.101329	0.825498	7.59903	2.99711	14.8406	17.4045
2021-04-11	4-232	0.7113	0.2263	0.0476	0.0154	1.6	2325	2635	4967	0.000965322	3.38e-07	14.259	13.9238	0.0543923	1.02408	10.7618	3.90158	28.1828	23.91
2021-04-11	4-233	0.3687	0.1127	0.0202	0.0071	1.2	2308	2602	4987	0.00030632	3.23e-08	7.80104	7.93808	0.0399988	0.982736	7.91457	3.22512	15.7391	17.826
2021-04-11	4-234	0.8281	0.2713	0.0382	0.0125	1.2	2217	2697	4983	0.000599282	1.97e-07	15.2737	15.6067	0.0386434	0.978663	10.9959	4.41244	30.8804	25.2993
2021-04-11	4-235	0.5221	0.1396	0.0245	0.0077	0.9	2165	2768	4994	0.00190105	1.06e-06	10.655	8.84773	0.108344	1.20427	9.644	3.38331	19.5028	21.709
2021-04-11	4-236	0.5373	0.1941	0.0247	0.0085	1	2295	2645	4995	0.00197566	6.35e-07	11.2483	9.33968	0.132758	1.20436	8.96825	3.40896	20.588	20.4321
2021-04-11	4-238	1.003	0.3518	0.0394	0.0139	1	2542	2375	4975	0.00357385	7.42e-07	17.0157	20.5891	0.138597	0.826443	12.1066	4.72735	37.6048	28.0367
2021-04-11	4-240	0.6002	0.1771	0.0253	0.0076	1.1	2501	2371	4978	0.00175487	9.77e-07	13.152	11.4927	0.092333	1.14438	9.96016	3.82666	24.6447	22.3614
2021-04-11	4-241	0.5911	0.1755	0.0339	0.0104	1.3	2528	2425	4973	0.00192892	7.1e-07	11.0556	12.9677	0.0873582	0.852549	9.92872	3.70081	24.0232	22.1332
2021-04-11	4-243	0.5861	0.1948	0.0334	0.0113	1	2661	2262	4986	0.00375696	2.55e-06	9.68393	13.4021	0.228011	0.722571	10.0492	3.91085	23.086	22.7611
2021-04-11	4-244	0.6073	0.1978	0.0349	0.0114	1.4	2656	2318	4996	0.00132763	1.37e-06	11.9705	13.2516	0.090661	0.903321	9.73151	3.87966	25.2221	22.3051
2021-04-11	4-245	0.4733	0.1481	0.0298	0.0086	1.4	2461	2415	4983	0.00119352	5.82e-07	9.06073	10.2158	0.0906942	0.886932	9.68645	3.37754	19.2766	21.3608
2021-04-11	4-246	0.4433	0.1487	0.0205	0.0066	0.8	2601	2378	4988	0.000342261	6.05e-08	9.86789	9.57892	0.0309419	1.03017	9.24271	3.58212	19.4468	21.1664
2021-04-11	4-248	0.5206	0.1636	0.0237	0.0067	1.1	2500	2393	4988	0.00115163	2.99e-07	9.9621	11.1136	0.0839165	0.896384	9.19709	3.70159	21.0757	20.7769
2021-04-11	4-251	0.488	0.1564	0.0282	0.0071	1.3	2533	2423	5011	0.00254969	9.45e-07	7.74801	10.2977	0.194594	0.752402	9.0421	3.05832	18.0457	19.9225
2021-04-11	4-252	0.5303	0.1705	0.039	0.0096	1.6	2502	2287	4959	0.00104807	4.32e-07	10.5175	9.46962	0.0726264	1.11066	9.38453	3.32385	19.9871	20.5497
2021-04-11	4-253	0.2981	0.0994	0.0116	0.0033	0.8	2165	2081	4315	0.0021211	4.67e-07	4.74801	6.86911	0.225395	0.691211	6.12886	2.76055	11.6171	14.5617
2021-04-11	4-254	0.5335	0.1681	0.0262	0.0088	1.4	2635	2271	4983	0.00072314	1.55e-07	11.2947	10.5754	0.0530693	1.06802	9.39839	3.62281	21.8701	21.0666
2021-04-11	4-255	0.8368	0.2607	0.0315	0.0101	1.1	2551	2292	4970	0.000982872	3.95e-07	15.9354	15.2829	0.0698837	1.04269	11.5506	4.18235	31.2183	25.5098
2021-04-11	4-256	0.7403	0.2246	0.0337	0.0108	1.1	2256	2574	4979	0.00895733	9.6e-06	9.37287	18.3205	0.402698	0.511606	10.623	4.18882	27.6934	24.0549
2021-04-11	4-257	0.7112	0.2377	0.0408	0.0124	1.4	2630	2330	4964	0.00146662	1.11e-06	13.4258	14.3782	0.110157	0.933761	10.7739	4.16235	27.8039	24.2674
2021-04-11	4-258	0.4145	0.1452	0.0257	0.0092	1.2	2644	2291	4980	0.00155759	1.16e-07	7.86578	9.42337	0.153893	0.83471	8.76148	3.18004	17.2891	19.6066
2021-04-11	4-259	0.466	0.1636	0.0281	0.0102	1.3	2531	2259	4980	0.00120598	3.53e-07	9.97542	8.85359	0.0727615	1.12671	7.99864	3.52165	18.829	18.7161
2021-04-11	4-260	0.5137	0.1809	0.0172	0.0065	0.8	2605	2348	4979	0.00102686	3.69e-07	9.5301	10.141	0.0830651	0.93976	8.60209	3.45846	19.6711	19.6212
2021-04-11	4-261	0.4799	0.1698	0.0151	0.0054	0.8	2620	2355	4981	0.00207888	4.89e-07	7.93568	10.0145	0.151147	0.792418	7.97072	3.46745	17.9502	18.4251
2021-04-11	4-264	0.347	0.1207	0.0129	0.0042	0.7	2597	2261	4950	0.000715007	1.01e-07	6.57061	7.2323	0.0874126	0.908509	7.62336	2.8888	13.8029	17.1409
2021-04-11	4-265	0.5194	0.1603	0.0344	0.0117	1.4	2632	2299	4950	0.000310408	4.88e-08	9.46861	9.37094	0.031994	1.01042	9.37146	3.19178	18.8396	20.5232
2021-04-11	4-266	0.8477	0.258	0.0344	0.0109	1.1	2501	2353	4997	0.00266151	2.64e-06	15.8627	18.2749	0.0914	0.868007	11.2373	4.58371	34.1376	25.8875
2021-04-11	4-267	0.4649	0.1516	0.0201	0.0066	0.8	2484	2321	4991	0.00171461	7.54e-07	8.55954	10.2733	0.128455	0.83318	8.73028	3.44439	18.8329	19.7785
2021-04-11	4-268	0.4359	0.1272	0.0244	0.0076	1.1	2463	2243	4982	0.000481355	1.05e-07	9.25187	9.27488	0.0505455	0.997518	8.64875	3.29501	18.5267	19.3577
2021-04-11	4-269	0.7214	0.2618	0.0419	0.0141	1.5	2585	2330	4987	0.00135751	5.62e-07	12.6983	14.0487	0.074509	0.903876	9.94328	3.93421	26.747	22.9954
2021-04-11	4-270	0.454	0.1626	0.0245	0.0078	1.1	2689	2255	4961	0.000657395	2.62e-07	9.02864	8.81571	0.0722331	1.02415	8.83988	3.23233	17.8443	20.1689
2021-04-11	4-271	0.4746	0.1536	0.028	0.0089	1.3	2640	2309	4978	0.000867081	4.69e-07	9.99693	10.7474	0.102326	0.930168	10.0067	3.60213	20.7444	22.1655
2021-04-11	4-272	0.7633	0.2655	0.0514	0.0172	1.7	2545	2373	4979	0.00108506	3.54e-07	13.7695	14.0005	0.0644886	0.983499	9.76661	4.11381	27.7701	22.4462
2021-04-11	4-273	0.4884	0.1698	0.0249	0.0082	1	2553	2327	4978	0.000736042	1.72e-07	9.74952	10.444	0.0568339	0.933504	9.38663	3.48815	20.1935	21.2061
2021-04-11	4-274	0.6163	0.2019	0.0262	0.0093	1	2644	2297	4983	0.00127295	2.42e-07	13.4492	12.1795	0.0594079	1.10425	9.71579	3.97013	25.6287	22.4988
2021-04-11	4-275	0.4618	0.1393	0.0264	0.009	1	2524	2385	4989	0.00169942	5.61e-07	9.266	10.9654	0.13684	0.84502	9.19254	3.50867	20.2314	20.7834
2021-04-11	4-276	0.5637	0.1718	0.0282	0.0095	1	2410	2408	4984	0.000952674	2.24e-07	11.6506	12.5852	0.0593635	0.92574	9.47332	3.86052	24.2359	21.7208
2021-04-11	4-277	0.6706	0.2161	0.0432	0.0138	1.5	2550	2397	4992	0.000904847	4.76e-07	13.1779	13.9247	0.0674261	0.946373	10.594	4.05571	27.1026	23.7611
2021-04-11	4-278	0.4577	0.1583	0.0228	0.0078	1	2590	2307	4982	0.0010362	2.94e-07	8.55396	9.58945	0.120962	0.892018	8.50491	3.39297	18.1434	19.2507
2021-04-11	4-279	0.5788	0.177	0.0363	0.0116	1.4	2548	2387	4993	0.00229104	1.19e-06	11.1448	13.4126	0.136854	0.830923	9.98824	3.96117	24.5574	22.3714
2021-04-11	4-280	0.8863	0.3191	0.0478	0.0167	1.5	2638	2324	4985	0.00100925	5.64e-07	16.5342	16.5488	0.0772356	0.999118	11.4466	4.30564	33.083	26.2793
2021-04-11	4-281	0.4088	0.1402	0.0197	0.0073	0.9	2623	2291	4983	0.000996788	3.03e-07	8.2842	7.48499	0.0966858	1.10678	7.52449	3.29753	15.7692	17.4865
2021-04-11	4-282	0.6747	0.2416	0.0311	0.0113	1.2	2669	2291	4977	0.00215315	1.63e-06	11.8976	13.8058	0.115788	0.86178	10.3565	3.77992	25.7034	23.3975
2021-04-11	4-283	0.4617	0.1641	0.0329	0.0121	1.5	2568	2136	4963	0.000709865	1.98e-07	9.19744	8.55339	0.0662152	1.0753	7.97675	3.27704	17.7508	18.4662
2021-04-11	4-284	0.626	0.1988	0.0393	0.0132	1.4	2560	2412	4976	0.00267545	1.27e-06	11.3697	14.0097	0.127744	0.811564	9.79107	3.78478	25.3794	22.5285
2021-04-11	4-285	0.4392	0.148	0.0223	0.0073	1.1	2563	2374	4988	0.00294596	5.38e-07	8.19097	11.1369	0.216375	0.735478	9.19006	3.45565	19.3279	20.6674
2021-04-11	4-286	0.3094	0.1024	0.0126	0.005	0.7	2466	2348	4860	0.00223409	1.35e-06	5.83857	8.02473	0.160792	0.727573	7.00071	2.93144	13.8633	16.3427
2021-04-11	4-287	0.3578	0.1286	0.0156	0.0064	0.8	2537	2396	4986	0.000780613	3.12e-07	7.83412	7.30903	0.10826	1.07184	8.46776	2.96441	15.1432	18.9
2021-04-11	4-288	0.3286	0.1099	0.0156	0.0057	1	2610	2274	4986	0.00204049	6.66e-07	5.72287	7.76336	0.179818	0.737164	7.70787	2.77529	13.4862	17.3
2021-04-11	4-290	0.5233	0.1671	0.0324	0.0104	1.3	2505	2428	4987	0.00281147	2e-06	9.96928	12.7646	0.204362	0.781009	9.9865	3.68324	22.7339	22.1957
2021-04-11	4-291	0.6044	0.1859	0.0378	0.0113	1.5	2587	2361	4989	0.00145916	3.64e-07	13.4104	11.9514	0.0827897	1.12207	10.1381	3.78409	25.3618	23.1379
2021-04-11	4-292	0.7045	0.2165	0.0385	0.0113	1.4	2490	2397	4981	0.00283083	1.56e-06	13.124	15.9176	0.117017	0.8245	10.8296	4.22455	29.0416	24.7695
2021-04-11	4-293	0.4388	0.1299	0.0345	0.0096	1.6	2540	2332	4968	0.00176005	4.35e-07	8.659	10.3463	0.147323	0.836915	9.21375	3.4705	19.0053	20.6912
2021-04-11	4-294	0.5606	0.1693	0.0292	0.0092	1.2	2523	2342	4981	0.00184417	2.05e-06	11.4316	13.2657	0.11591	0.861742	10.204	3.64574	24.6973	22.7908
2021-04-11	4-295	0.291	0.0942	0.0179	0.0058	1.1	2576	2335	4944	0.000256957	1.55e-08	5.89667	5.81074	0.0408776	1.01479	7.76117	2.53017	11.7074	16.802
2021-04-11	4-296	0.5509	0.1644	0.027	0.0082	1.1	2623	2332	4989	0.00271427	1.24e-06	13.7081	11.0121	0.12068	1.24482	10.2609	3.83255	24.7201	23.079
2021-04-11	4-297	0.372	0.1111	0.016	0.0048	0.9	2666	2304	4985	0.000424752	1.03e-07	7.56379	7.1612	0.0511885	1.05622	7.8685	2.9612	14.725	17.6949
2021-04-11	4-298	0.4287	0.127	0.0235	0.0076	1.1	2654	2315	4972	0.00190024	7.79e-07	7.41149	9.28938	0.157697	0.797845	8.45543	3.11566	16.7009	18.8967
2021-04-11	4-299	0.3855	0.1157	0.0231	0.0071	1.2	2526	2268	4946	0.00240077	5.01e-07	6.21964	8.62041	0.199313	0.721502	7.7462	2.85963	14.84	17.5983
2021-04-11	4-300	0.4037	0.1193	0.0216	0.0065	1.1	2730	2213	4979	0.00083017	1.51e-07	8.01393	7.57455	0.0864397	1.05801	8.21954	3.03625	15.5885	18.4472
2021-04-11	4-301	0.5463	0.1768	0.0441	0.0134	1.9	2525	2237	4980	0.000928662	1.63e-07	10.3897	10.9813	0.0861508	0.946125	9.17388	3.62283	21.371	20.5652
2021-04-11	4-302	0.4741	0.1546	0.0309	0.0093	1.4	2661	2328	4992	0.00205013	6.41e-07	10.6268	8.57673	0.132849	1.23903	8.84052	3.40512	19.2036	19.7335
2021-04-11	4-303	0.4323	0.1351	0.0252	0.008	1.2	2641	2229	4994	0.000442515	7.83e-08	8.10452	8.47194	0.0423137	0.956631	8.31534	3.00817	16.5765	18.819
2021-04-11	4-304	0.6551	0.2077	0.0415	0.0133	1.6	2410	2399	4989	0.00115269	6.44e-07	12.7119	13.8146	0.0567319	0.920177	9.59709	4.17413	26.5265	22.093
2021-04-11	4-305	0.4338	0.141	0.0216	0.0078	1.1	2568	2414	4991	0.00219095	7.06e-07	10.2728	8.08231	0.139154	1.27102	8.39545	3.35937	18.3551	19.0129
2021-04-11	4-306	0.5106	0.1592	0.0363	0.0116	1.7	2501	2362	4980	0.000520157	1.21e-07	10.1956	9.85791	0.0536153	1.03426	9.24913	3.23086	20.0535	20.4901
2021-04-11	4-307	0.498	0.1482	0.0406	0.0114	1.6	2352	2232	4717	0.0012306	4.54e-07	10.374	9.27243	0.0846028	1.1188	9.11779	3.58126	19.6465	20.2475
2021-04-11	4-308	0.5004	0.1546	0.0304	0.0119	1.3	2577	2335	4996	0.000555761	1.44e-07	9.88297	9.96891	0.0672165	0.991379	9.41405	3.2608	19.8519	20.7955
2021-04-11	4-309	0.5191	0.1636	0.039	0.0099	1.8	2575	2314	4982	0.000865435	2.75e-07	9.87818	10.3866	0.0700589	0.95105	8.94667	3.26145	20.2648	20.2579
2021-04-11	4-310	0.4558	0.1482	0.0275	0.0086	1.3	2686	2248	4974	0.000499719	8.83e-08	8.36535	8.66394	0.0416623	0.965537	8.031	3.11131	17.0293	18.3682
2021-04-11	4-311	0.5134	0.1612	0.0294	0.009	1.3	2643	2311	4959	0.0012091	3.97e-07	9.06007	10.2589	0.0970701	0.883146	8.88803	3.49179	19.3189	20.093
2021-04-11	4-312	0.4788	0.1489	0.028	0.0084	1.3	2566	2372	4982	0.000867097	3.29e-07	9.23272	10.0981	0.11321	0.914302	9.12903	3.49704	19.3308	20.3617
2021-04-11	4-313	0.4865	0.1584	0.0232	0.0071	1	2624	2173	4994	0.000904649	3.26e-07	9.43093	10.0433	0.0666986	0.939025	8.94161	3.39204	19.4743	20.2538
2021-04-11	4-314	0.5244	0.1686	0.0275	0.0092	1	2707	2243	4996	0.00163126	4.31e-07	10.2622	11.719	0.104406	0.875684	9.13785	3.73065	21.9812	21.13
2021-04-11	4-315	0.5578	0.1872	0.0258	0.0093	1	2608	2195	4981	0.00140188	4.81e-07	11.7521	10.3595	0.0779377	1.13442	9.26589	3.46783	22.1116	21.4921
2021-04-11	4-316	0.4406	0.1302	0.0243	0.008	1.1	2450	2399	4985	0.00132127	2.84e-07	8.91722	10.2351	0.0813815	0.871242	8.75065	3.32127	19.1523	19.565
2021-04-11	4-317	0.2884	0.0857	0.0132	0.0041	0.9	2313	2227	4813	0.000650876	7.53e-08	5.99006	6.64094	0.0898343	0.90199	7.12307	2.68574	12.631	16.0845
2021-04-11	4-318	0.2967	0.089	0.0175	0.0042	1.1	2619	2348	4989	0.000916707	4.26e-07	6.07664	6.9656	0.0947974	0.872379	7.58999	2.66352	13.0422	16.9796
2021-04-11	4-319	0.5835	0.1854	0.0369	0.0106	1.5	2597	2349	4979	0.0023909	1.26e-06	10.8302	13.1108	0.143194	0.826056	9.98838	3.85945	23.941	22.2307
2021-04-11	4-320	0.652	0.2143	0.0456	0.0137	1.7	2668	2281	4964	0.00239557	1.31e-06	11.9359	14.3307	0.100744	0.832889	10.5524	3.79031	26.2667	23.6379
2021-04-11	4-321	0.6141	0.2006	0.0422	0.0129	1.7	2630	2313	4971	0.00271458	5.22e-07	10.967	13.6815	0.174724	0.801591	10.3598	3.86252	24.6485	23.1631
2021-04-11	4-322	0.2831	0.0845	0.017	0.0047	1	2562	2232	4829	0.00147054	5.77e-07	7.06856	5.61678	0.121734	1.25847	7.34474	2.81765	12.6853	16.4264
2021-04-11	4-323	0.3494	0.1083	0.0222	0.0067	1.2	2628	2334	4977	0.00141891	2.35e-07	6.54277	7.96119	0.159815	0.821833	7.7816	3.02702	14.504	17.5479
2021-04-11	4-324	0.4995	0.1515	0.0298	0.0091	1.1	2537	2427	4982	0.000678967	9.98e-08	9.44044	9.98505	0.0638154	0.945458	9.19781	3.43722	19.4255	20.4689
2021-04-11	4-325	0.5748	0.1772	0.0371	0.0122	1.4	2600	2382	4984	0.0025498	6.71e-07	14.4044	11.8548	0.115334	1.21507	10.4254	3.78753	26.2592	23.6445
2021-04-11	4-326	0.6525	0.2108	0.0381	0.0122	1.3	2600	2382	4984	0.0025498	6.71e-07	14.4044	11.8548	0.115334	1.21507	10.4254	3.78753	26.2592	23.6445
2021-04-11	4-327	0.7337	0.2413	0.0347	0.0108	1.1	2650	2246	4991	0.000766808	1.95e-07	14.3272	13.9529	0.0419165	1.02682	10.6179	4.21304	28.2801	24.34
2021-04-11	4-328	0.7948	0.2682	0.0344	0.0115	1.1	2530	2336	4979	0.00248407	7.45e-07	14.0871	16.5712	0.104634	0.850097	10.9018	4.43019	30.6583	24.969
2021-04-11	4-329	0.4501	0.1469	0.0288	0.0089	1.3	2474	2303	4975	0.00197968	7.36e-07	8.43885	10.4055	0.118091	0.811002	9.37751	3.24246	18.8443	20.4825
2021-04-11	4-330	0.5668	0.1817	0.0231	0.008	1	2629	2189	4983	0.000832752	1.39e-07	10.518	9.68567	0.0561875	1.08593	8.82057	3.44615	20.2037	20.4102
2021-04-11	4-331	0.7303	0.2328	0.0434	0.013	1.5	2665	2284	4984	0.00198144	1.07e-06	15.4492	13.4678	0.101277	1.14712	10.6742	4.26674	28.917	24.1447
2021-04-11	4-332	0.5687	0.186	0.039	0.0118	1.4	2714	2294	4995	0.00133688	8.12e-07	11.5072	12.3805	0.147399	0.929468	10.0279	3.92503	23.8877	22.9818
2021-04-11	4-334	0.5591	0.1891	0.0403	0.0123	1.5	2548	2388	4952	0.000345856	6.18e-08	9.54992	9.70388	0.0351568	0.984134	9.24797	3.41127	19.2538	20.476
2021-04-11	4-335	0.3583	0.0984	0.0243	0.0072	1	2525	2431	4973	0.0004944	9.22e-08	7.98814	7.65363	0.0519047	1.04371	7.53665	3.21899	15.6418	17.3549
2021-04-11	4-336	0.3762	0.1076	0.021	0.0067	0.9	2301	2341	4894	0.000530549	1.26e-07	7.50843	7.96068	0.0394788	0.943189	7.23676	3.17046	15.4691	16.8065
2021-04-11	4-337	0.5809	0.1778	0.0347	0.0105	1.3	2545	2408	4957	0.000780307	2.63e-07	10.8836	11.3583	0.0600965	0.958208	9.34514	3.63205	22.2418	21.2531
2021-04-11	4-338	0.5039	0.1561	0.0352	0.0109	1.4	2494	2309	4983	0.000826745	2.73e-07	9.16663	9.70044	0.0595993	0.94497	8.18576	3.47312	18.8671	18.9485
2021-04-11	4-339	0.3603	0.1009	0.0227	0.0066	0.9	2566	2315	4923	0.000980795	2.09e-07	7.98603	7.03998	0.0723967	1.13438	7.1231	3.09897	15.026	16.6365
2021-04-11	4-340	0.4426	0.1369	0.0239	0.0074	1.1	2434	2198	4689	0.000938421	2.96e-07	7.29877	8.21119	0.0626391	0.888882	7.07711	3.30799	15.51	16.9271
2021-04-11	4-341	0.5411	0.1665	0.0295	0.0097	1.3	2543	2307	4981	0.000679162	2.94e-07	9.69733	10.2746	0.0416984	0.943814	8.49333	3.59529	19.972	19.6603
2021-04-11	4-342	0.3593	0.1057	0.0249	0.0074	1	2583	2426	4989	0.00188312	5.55e-07	6.20136	8.07907	0.204841	0.767584	8.0099	3.00464	14.2804	17.9068
2021-04-11	4-343	0.3833	0.1204	0.0207	0.0064	1	2636	2316	4995	0.000415629	7.6e-08	7.10343	6.92185	0.0534818	1.02623	7.45647	2.95504	14.0253	16.9792
2021-04-11	4-344	0.4187	0.1347	0.0204	0.0068	1.1	2620	2290	4979	0.00126982	3.05e-07	8.24393	6.97497	0.085988	1.18193	7.48215	3.14076	15.2189	17.1157
2021-04-11	4-345	0.6336	0.1946	0.0331	0.0101	1.1	2625	2319	4984	0.000744316	1.99e-07	12.7468	12.0511	0.0427529	1.05773	10.132	3.81152	24.7979	22.8944
2021-04-11	4-346	0.5365	0.1632	0.0358	0.0112	1.3	2595	2324	4996	0.00268438	5.56e-07	9.32311	12.0075	0.170993	0.776442	9.24088	3.63303	21.3306	20.9172
2021-04-11	4-347	0.4502	0.1454	0.0218	0.0074	1	2464	2260	4978	0.00178958	7.66e-07	7.47842	8.77819	0.175129	0.851932	7.6989	3.22217	16.2566	17.802
2021-04-11	4-348	0.4854	0.1424	0.0324	0.0103	1.3	2599	2382	4991	0.000991216	3.62e-07	10.2545	9.9387	0.0848341	1.03177	8.98571	3.43257	20.1932	20.0928
2021-04-11	4-349	0.6166	0.1804	0.0388	0.0122	1.4	2605	2325	4997	0.00067679	2.26e-07	11.9022	12.5511	0.0602719	0.948298	10.0636	3.65435	24.4533	22.5379
2021-04-11	4-350	0.5388	0.1663	0.0463	0.0143	1.7	2496	2404	4977	0.000674866	1.31e-07	9.77668	9.81362	0.0589506	0.996236	9.22472	3.39533	19.5903	20.2782
2021-04-11	4-351	0.4092	0.1313	0.0238	0.0075	1.2	2612	2361	4993	0.00148387	4.57e-07	9.1071	7.63818	0.0870195	1.19231	7.86038	3.11126	16.7453	18.1014
2021-04-11	4-352	0.5277	0.1586	0.027	0.0087	1.2	2478	2358	4993	0.000490125	1.22e-07	9.83595	9.71704	0.0307097	1.01224	8.29374	3.79952	19.553	19.1591
2021-04-11	4-353	0.6265	0.1828	0.0398	0.0123	1.7	2479	2407	4991	0.00187449	6.62e-07	12.989	14.8332	0.0856151	0.87567	10.5682	3.99249	27.8222	23.7208
2021-04-11	4-354	0.5221	0.1587	0.0413	0.0119	1.5	2593	2353	4994	0.0017884	7.31e-07	9.74635	11.5347	0.0984393	0.844958	9.18051	3.42487	21.2811	21.0304
2021-04-11	4-355	0.6005	0.1955	0.0386	0.0116	1.4	2600	2296	4982	0.000258125	3.79e-08	11.6952	11.5167	0.0302474	1.0155	9.80867	3.73064	23.2118	22.0773
2021-04-11	4-356	0.5682	0.18	0.0322	0.0108	1.2	2576	2350	4974	0.00135571	3.36e-07	12.435	11.0874	0.0704532	1.12155	9.21905	3.7846	23.5224	21.0635
2021-04-11	4-357	0.5444	0.1717	0.0484	0.0163	2.1	2623	2337	5024	0.00239058	5.15e-07	8.8509	11.2415	0.146391	0.787343	9.236	3.24209	20.0924	20.407
2021-04-11	4-358	0.4869	0.1554	0.026	0.0081	1.1	2586	2373	4981	0.00140976	2.91e-07	9.26116	10.6706	0.112823	0.86791	9.27483	3.47228	19.9318	20.499
2021-04-11	4-359	0.5316	0.1538	0.0381	0.0116	1.4	2587	2289	4984	0.00108578	2.24e-07	10.9489	9.92949	0.0707351	1.10267	9.37738	3.58687	20.8784	20.8045
2021-04-11	4-360	0.5156	0.1626	0.0383	0.0121	1.7	2536	2428	4981	0.00258353	1e-06	9.25186	11.8063	0.143907	0.783636	9.13512	3.57799	21.0582	20.3095
2021-05-16	5-001	0.4748	0.1967	0.0407	0.0162	1.8	2501	2458	4972	0.001043	2.07e-07	9.45053	10.1418	0.0717124	0.931841	9.5547	3.4076	19.5923	20.9106
2021-05-16	5-002	0.2989	0.1227	0.021	0.0068	1.2	2367	2276	4725	0.00036817	4.44e-08	6.7678	6.58688	0.0584684	1.02747	7.35034	2.75275	13.3547	16.3206
2021-05-16	5-003	0.6015	0.2455	0.0443	0.0212	1.6	2573	2393	4976	0.0015248	6.21e-07	12.6763	12.6059	0.120411	1.00558	10.5393	3.81456	25.2822	23.2255
2021-05-16	5-004	0.5492	0.2272	0.04	0.0151	1.6	2584	2391	4987	0.00125796	3.07e-07	10.9463	12.1688	0.101929	0.899537	10.2981	3.64135	23.1152	22.5392
2021-05-16	5-005	0.7725	0.3207	0.0561	0.0207	1.8	2564	2398	4983	0.000402292	1.16e-07	15.5872	15.6489	0.0264331	0.996058	11.7669	4.30849	31.2361	25.9124
2021-05-16	5-007	0.3518	0.1448	0.0275	0.0114	1.4	2543	2416	4985	0.000678715	1.09e-07	8.14438	7.46703	0.0742593	1.09071	8.64703	2.94017	15.6114	19.09
2021-05-16	5-008	0.3031	0.1293	0.018	0.0059	1	2432	2256	4820	0.00091339	2.95e-07	6.92891	6.01566	0.111036	1.15181	7.39246	2.83552	12.9446	16.4759
2021-05-16	5-009	0.6717	0.2805	0.0466	0.0188	1.6	2489	2421	4995	0.000808959	1.57e-07	13.5228	13.64	0.0537972	0.991411	10.707	3.93432	27.1628	23.8245
2021-05-16	5-010	0.5051	0.206	0.0325	0.0116	1.3	2487	2388	4981	0.00278007	1.42e-06	9.77635	12.5361	0.144598	0.779855	9.2219	3.72179	22.3125	21.493
2021-05-16	5-011	0.3993	0.1693	0.0295	0.0109	1.4	2556	2386	4972	0.0002542	3.97e-08	8.37135	8.24143	0.0369411	1.01576	8.27667	3.20662	16.6128	18.4687
2021-05-16	5-019	0.5878	0.2484	0.0415	0.0169	1.6	2517	2324	4987	0.00189406	8.99e-07	13.1715	11.2832	0.0842564	1.16735	10.3836	3.76794	24.4547	23.2867
2021-05-16	5-020	0.7423	0.3169	0.0408	0.0142	1.4	2486	2355	4992	0.0023424	2.28e-06	16.4031	14.0818	0.1046	1.16484	11.1539	4.38369	30.4849	25.2326
2021-05-16	5-022	0.7607	0.333	0.0436	0.0196	1.5	2592	2362	4991	0.0019307	1.23e-06	14.6082	12.8597	0.0993062	1.13596	10.4373	3.93394	27.4679	23.4311
2021-05-16	5-024	0.3912	0.1634	0.0285	0.0108	1.4	2557	2400	4976	0.000672059	9.34e-08	9.07969	8.40804	0.0536495	1.07988	8.59311	2.96119	17.4877	18.9931
2021-05-16	5-025	0.5758	0.2433	0.0368	0.0121	1.3	2601	2290	4981	0.000973605	2.39e-07	12.2611	12.8821	0.0726762	0.951791	10.4766	3.67085	25.1432	23.4632
2021-05-16	5-026	0.521	0.2229	0.0331	0.0105	1.1	2664	2244	4978	0.00358172	1.81e-06	13.0008	9.41946	0.196175	1.38021	10.3875	3.47362	22.4203	23
2021-05-16	5-027	0.6083	0.2546	0.0405	0.0138	1.3	2646	2327	4988	0.00238335	7.12e-07	12.0874	14.4652	0.119286	0.835622	10.7457	3.89394	26.5527	24.2339
2021-05-16	5-028	0.5239	0.2202	0.0317	0.0129	1.3	2504	2473	4993	0.000771888	3.7e-07	11.1269	11.6884	0.0798975	0.951962	9.52404	3.86837	22.8154	21.4574
2021-05-16	5-029	0.3622	0.148	0.0196	0.0096	1.1	2537	2396	4979	0.000961428	5.14e-07	8.97896	8.19661	0.0674267	1.09545	8.57687	3.05761	17.1756	19.2137
2021-05-16	5-030	0.4726	0.2065	0.0368	0.0114	1.6	2570	2395	4990	0.00211668	6.3e-07	11.1068	8.99776	0.132336	1.2344	9.35476	3.39706	20.1046	20.625
2021-05-16	5-031	0.5216	0.2246	0.0341	0.0119	1.5	2550	2428	4985	0.00271862	1.04e-06	12.8934	10.1755	0.14975	1.2671	9.85406	3.66396	23.069	21.8437
2021-05-16	5-032	0.3866	0.169	0.0266	0.0088	1.1	2519	2418	4982	0.00289587	9.7e-07	7.00939	9.87163	0.252897	0.710054	9.18134	3.06343	16.881	20.1926
2021-05-16	5-033	0.5238	0.2131	0.0325	0.0147	1.2	2574	2392	4991	0.00175856	3.42e-07	10.7349	12.4927	0.106033	0.859295	10.2416	3.70122	23.2276	22.8435
2021-05-16	5-035	0.6767	0.2639	0.0356	0.0147	1.1	2620	2206	4967	0.00178613	7.45e-07	13.1293	14.5748	0.0775646	0.900822	10.7906	3.91922	27.7041	24.6709
2021-05-16	5-036	0.6151	0.2586	0.0589	0.0219	2	2538	2404	4983	0.000548587	2.63e-07	13.0377	12.6049	0.0368819	1.03433	9.84976	4.06692	25.6426	22.3377
2021-05-16	5-037	0.4332	0.1868	0.0258	0.0105	1.2	2565	2403	4979	0.0012543	1.48e-07	8.60454	9.85779	0.0877719	0.872867	8.58844	3.36299	18.4623	19.2529
2021-05-16	5-038	0.569	0.2548	0.0446	0.0189	1.5	2516	2398	4988	0.000741847	1.13e-07	9.69442	10.1248	0.072211	0.957493	9.34276	3.4914	19.8192	20.6831
2021-05-16	5-039	0.6442	0.2753	0.0464	0.0201	1.6	2545	2422	4992	0.00242573	5.14e-07	13.4195	11.0007	0.138998	1.21987	9.81163	3.97021	24.4202	22.241
2021-05-16	5-040	0.4883	0.2062	0.0403	0.0181	1.6	2403	2349	4986	0.000574372	1e-07	10.7934	10.7991	0.0425581	0.999474	8.74873	3.55402	21.5926	19.9939
2021-05-16	5-041	0.5174	0.2194	0.0399	0.0144	1.4	2470	2493	4968	0.00201501	6.52e-07	10.7978	12.5446	0.119368	0.860756	9.33678	3.63656	23.3424	21.0504
2021-05-16	5-042	0.6264	0.2585	0.0417	0.0171	1.6	2558	2395	4986	0.00112616	7.06e-07	13.2719	13.3684	0.0831203	0.992781	10.623	3.99706	26.6402	23.443
2021-05-16	5-043	0.7222	0.2976	0.0467	0.0205	1.6	2561	2390	4990	0.00118233	4.05e-07	14.8742	14.8653	0.0761359	1.0006	11.258	4.10198	29.7395	24.9209
2021-05-16	5-044	0.5446	0.2257	0.0244	0.0115	0.8	2571	2328	4972	0.00297281	1.97e-06	9.64357	12.6142	0.153068	0.764502	9.34747	3.59296	22.2578	21.5018
2021-05-16	5-045	0.4952	0.2095	0.0256	0.0098	1	2500	2416	4987	0.00215529	8.67e-07	8.9187	11.0739	0.179405	0.805377	8.84931	3.61762	19.9926	20.0794
2021-05-16	5-046	0.6158	0.2663	0.0431	0.0182	1.3	2683	2267	4981	0.00341381	1.88e-06	13.7685	10.3656	0.169871	1.32828	9.49779	3.89564	24.1341	21.6611
2021-05-16	5-047	0.5181	0.2156	0.0285	0.0113	1	2693	2294	4990	0.000861531	2.08e-07	10.0757	10.1175	0.0764474	0.995876	8.72522	3.39023	20.1932	20.0301
2021-05-16	5-048	0.6094	0.2525	0.028	0.0125	0.9	2551	2251	4985	0.00149412	5.96e-07	11.0965	12.5848	0.0705446	0.881742	9.41358	3.63269	23.6813	21.8445
2021-05-16	5-049	0.4159	0.1701	0.0206	0.014	1	2570	2405	4986	0.00215027	9.78e-07	10.5023	8.3776	0.151911	1.25362	8.92253	3.26364	18.8799	19.975
2021-05-16	5-050	0.3589	0.1537	0.0232	0.0061	1.2	2486	2467	4993	0.00290737	1.36e-06	9.17891	6.27339	0.218454	1.46315	8.54205	2.98008	15.4523	18.6484
2021-05-16	5-051	0.4038	0.1776	0.0241	0.0081	1	2482	2344	4968	0.00386829	1.88e-06	10.1608	6.29802	0.287694	1.61333	8.7682	3.13937	16.4588	19.4466
2021-05-16	5-052	0.3081	0.1242	0.0213	0.0045	1.1	2515	2350	4947	0.000575215	2e-07	7.5285	7.97972	0.0571033	0.943453	7.83845	3.00303	15.5082	17.9028
2021-05-16	5-053	0.3214	0.1364	0.0193	0.0063	1	2462	2382	4979	0.00185236	1.3e-06	8.18636	6.37957	0.146973	1.28322	7.85941	2.86237	14.5659	17.5054
2021-05-16	5-055	0.247	0.1104	0.0199	0.0073	1.2	2169	2091	4320	0.0013321	3.7e-07	5.14192	6.46359	0.136416	0.795521	6.20136	2.71592	11.6055	14.5636
2021-05-16	5-056	0.6573	0.2714	0.0478	0.0169	1.5	2543	2444	4993	0.000338667	4.11e-08	11.9028	12.1492	0.027887	0.979716	9.53397	3.94672	24.0519	21.4909
2021-05-16	5-058	0.4839	0.196	0.0299	0.0095	1	2472	2335	4977	0.00207207	9.99e-07	10.5395	8.47938	0.112597	1.24296	8.25376	3.35125	19.0189	18.7949
2021-05-16	5-059	0.3395	0.1277	0.0231	0.0104	1.2	2421	2281	4995	0.000534183	1.15e-07	7.68306	7.90304	0.0687178	0.972166	8.30555	3.04503	15.5861	18.3866
2021-05-16	5-060	0.4565	0.1831	0.0262	0.0103	1.1	2603	2379	4986	0.00324039	1.38e-06	10.9425	7.70212	0.224568	1.42071	8.82057	3.33842	18.6446	19.6575
2021-05-16	5-061	0.6103	0.2308	0.0337	0.0086	1.2	2564	2340	4991	0.000740118	1.14e-07	13.109	13.5456	0.0512791	0.967768	10.5273	3.92109	26.6546	23.806
2021-05-16	5-062	0.5696	0.2328	0.0421	0.0164	1.4	2544	2390	4984	0.000511378	2.89e-07	10.2603	9.92736	0.0519865	1.03354	8.8955	3.24866	20.1877	19.945
2021-05-16	5-063	0.7423	0.3162	0.0554	0.0219	1.7	2484	2335	4986	0.00333039	2.89e-06	15.8177	12.6005	0.145419	1.25532	10.7847	4.12028	28.4182	24.1248
2021-05-16	5-064	0.5582	0.214	0.0303	0.0122	1	2538	2389	4978	0.00111001	3.78e-07	11.7498	12.8563	0.0579737	0.913931	10.1421	3.84187	24.606	22.9558
2021-05-16	5-065	0.5306	0.2198	0.0353	0.0133	1.4	2415	2529	4986	0.00163672	4.41e-07	10.0808	11.7166	0.0964486	0.860385	9.46977	3.56412	21.7974	20.9837
2021-05-16	5-066	0.538	0.2117	0.033	0.0106	1.1	2385	2362	4979	0.000882731	4.42e-07	11.8851	11.3536	0.0870343	1.04681	9.70144	3.59906	23.2388	21.5393
2021-05-16	5-067	0.6626	0.2804	0.054	0.022	1.8	2549	2417	4992	0.00223602	8.48e-07	13.7306	11.4952	0.105652	1.19447	10.3214	3.93457	25.2258	22.8035
2021-05-16	5-068	0.3374	0.1413	0.0265	0.0111	1.4	2389	2351	4899	0.000608236	1.01e-07	6.86424	6.93175	0.0568291	0.990262	7.659	2.82042	13.796	16.9053
2021-05-16	5-069	0.4671	0.1941	0.0321	0.0115	1.3	2520	2451	4991	0.000858742	1.05e-07	10.2883	9.43005	0.0551055	1.09101	8.96727	3.38035	19.7183	19.8549
2021-05-16	5-070	0.5748	0.2448	0.0442	0.0179	1.6	2471	2507	4981	0.00126267	5.27e-07	9.8712	11.1339	0.0901544	0.886592	9.32482	3.61738	21.0051	20.7045
2021-05-16	5-071	0.366	0.1482	0.0262	0.0093	1.3	2450	2361	4991	0.000925812	2.54e-07	8.13467	7.53913	0.0929989	1.07899	8.66791	2.9266	15.6738	18.8639
2021-05-16	5-072	0.4375	0.1815	0.0392	0.0149	1.7	2474	2472	4983	0.00226473	4.57e-07	8.50317	10.7309	0.158574	0.792397	9.24879	3.14086	19.2341	20.3045
2021-05-16	5-073	0.4207	0.1638	0.029	0.0103	1.3	2537	2370	4978	0.00258472	1.01e-06	10.9595	8.38033	0.147977	1.30777	8.93192	3.43149	19.3398	19.9952
2021-05-16	5-074	0.7299	0.2966	0.0481	0.0174	1.4	2508	2382	4976	0.000895166	4.71e-07	14.5566	14.5887	0.0790731	0.9978	10.8932	4.34169	29.1454	24.4376
2021-05-16	5-075	0.4084	0.1534	0.0293	0.0103	1.3	2468	2348	4988	0.00151198	5.12e-07	8.36195	9.84105	0.0959318	0.849701	8.59606	3.26064	18.203	19.2559
2021-05-16	5-076	0.5318	0.218	0.0315	0.0115	1.2	2494	2433	4982	0.000834053	3.93e-07	11.88	11.153	0.0591792	1.06519	9.75804	3.69777	23.033	21.6288
2021-05-16	5-077	0.777	0.3182	0.0519	0.0191	1.5	2579	2390	4980	0.00150046	6.17e-07	14.976	15.6439	0.0908757	0.957309	11.3057	4.27956	30.6199	25.1938
2021-05-16	5-078	0.7479	0.3068	0.0513	0.0191	1.6	2520	2422	4992	0.00163697	7.05e-07	15.0846	14.875	0.0997004	1.01409	11.0916	4.21343	29.9596	24.716
2021-05-16	5-079	0.5172	0.2182	0.0377	0.0147	1.5	2491	2354	4993	0.00533446	3.28e-06	13.1008	7.76649	0.316142	1.68684	10.0803	3.38406	20.8673	21.8476
2021-05-16	5-080	0.8152	0.3504	0.054	0.0218	1.6	2500	2479	4989	0.00274254	2.06e-06	13.3723	15.9744	0.159002	0.83711	10.0633	4.42838	29.3468	23.0468
2021-05-16	5-081	0.668	0.2815	0.0415	0.0134	1.3	2373	2494	4983	0.00272453	2.15e-06	13.524	16.0126	0.165154	0.844584	10.0666	4.44011	29.5367	23.0957
2021-05-16	5-082	0.425	0.162	0.0265	0.0097	1.1	2566	2376	4997	0.000739472	2.56e-07	9.80052	9.84921	0.0941564	0.995057	9.23441	3.44337	19.6497	20.6531
2021-05-16	5-083	0.2287	0.0897	0.0144	0.0062	1	2445	2264	4851	0.00148219	3.35e-07	4.51121	5.99179	0.179677	0.7529	7.53974	2.42235	10.503	16.3125
2021-05-16	5-084	0.5205	0.182	0.0404	0.0094	1.4	2587	2398	4995	0.00204675	7.4e-07	11.2912	13.3379	0.12414	0.846553	9.98127	3.75256	24.6291	22.5035
2021-05-16	5-085	0.8997	0.3698	0.0579	0.0232	1.6	2513	2457	4990	0.00412095	1.96e-06	19.8044	15.6998	0.141705	1.26144	12.2968	4.47401	35.5042	27.29
2021-05-16	5-086	0.7998	0.3445	0.0558	0.0212	1.6	2541	2320	4985	0.0005915	3.27e-07	15.1094	14.7125	0.0275098	1.02697	10.848	4.25483	29.8219	24.4482
2021-05-16	5-087	0.7609	0.329	0.0526	0.02	1.7	2567	2367	4980	0.00176322	1.23e-06	13.1161	14.822	0.0970885	0.884908	10.9911	3.97114	27.9381	24.2313
2021-05-16	5-088	0.3561	0.1402	0.0317	0.0114	1.5	2545	2403	4989	0.00103248	2.83e-07	8.06074	8.7681	0.0873426	0.919326	8.20029	3.23254	16.8288	18.2686
2021-05-16	5-089	0.5606	0.2165	0.0365	0.012	1.3	2575	2407	4991	0.00247755	1.2e-06	11.1663	13.6197	0.124903	0.819861	10.432	3.85631	24.7859	23.1362
2021-05-16	5-091	0.5622	0.2121	0.0345	0.0106	1.2	2632	2351	4995	0.000594604	2.39e-07	13.0185	12.7398	0.0480573	1.02187	10.426	4.01234	25.7583	23.3971
2021-05-16	5-092	0.736	0.3182	0.0511	0.0203	1.5	2619	2339	4976	0.000489483	6.53e-08	13.8961	13.4588	0.0355834	1.03249	9.71015	4.24576	27.3549	22.3233
2021-05-16	5-093	0.5221	0.2117	0.041	0.0136	1.6	2527	2439	4982	0.000626261	9.93e-08	10.9261	11.2823	0.041723	0.96843	9.61825	3.5551	22.2084	21.3402
2021-05-16	5-094	0.4502	0.1873	0.0418	0.0149	1.6	2494	2333	4990	0.000428662	7.34e-08	8.56227	8.84796	0.0498115	0.967712	7.76391	3.20487	17.4102	17.756
2021-05-16	5-096	0.6691	0.2476	0.0448	0.0131	1.5	2589	2292	4981	0.00124877	6.51e-07	15.0839	13.9393	0.0530295	1.08212	10.9384	4.09026	29.0233	24.638
2021-05-16	5-097	0.4256	0.1855	0.0337	0.0141	1.4	2512	2319	4987	0.00129367	4.96e-07	8.52823	7.95752	0.148833	1.07172	9.00915	3.11681	16.4857	19.6506
2021-05-16	5-098	0.418	0.1597	0.0338	0.0127	1.5	2447	2299	4965	0.00113835	6.76e-08	9.06036	10.1986	0.0898964	0.888394	8.91682	3.23925	19.2589	19.6373
2021-05-16	5-099	0.7539	0.3218	0.047	0.0183	1.5	2545	2323	4982	0.00160159	5.67e-07	15.273	13.9046	0.0708101	1.09841	11.0511	3.99406	29.1776	24.4815
2021-05-16	5-100	0.6137	0.267	0.0492	0.0197	1.8	2593	2385	4985	0.00218421	1.81e-06	10.9789	13.082	0.135144	0.839239	9.95537	3.77829	24.0609	22.1751
2021-05-16	5-101	0.5026	0.2048	0.0237	0.0089	1	2642	2329	4985	0.00115022	1.43e-07	11.4358	10.2857	0.089079	1.11181	9.64762	3.5273	21.7215	21.6928
2021-05-16	5-103	0.5982	0.2564	0.049	0.0183	1.7	2507	2432	4966	0.00165799	3.18e-07	11.1729	12.83	0.0997843	0.870843	10.0604	3.64688	24.003	22.2112
2021-05-16	5-104	0.6348	0.2731	0.0437	0.0166	1.5	2548	2393	4993	0.00304166	1.69e-06	10.6127	13.5706	0.174649	0.782036	10.2219	3.65264	24.1834	22.5152
2021-05-16	5-105	0.7689	0.3312	0.0522	0.0201	1.7	2569	2388	4986	0.000915666	2.05e-07	14.291	13.8681	0.0672566	1.0305	10.8924	4.027	28.1592	24.2711
2021-05-16	5-106	0.6718	0.2768	0.0377	0.0138	1.2	2538	2416	4991	0.000798553	3.64e-07	13.545	14.1469	0.0328759	0.957453	10.8303	3.94598	27.692	24.4547
2021-05-16	5-107	0.5847	0.2591	0.0424	0.0165	1.6	2494	2429	4994	0.00132796	6.32e-07	10.8041	12.1089	0.0683597	0.892249	9.99822	3.64726	22.913	21.9751
2021-05-16	5-108	0.7439	0.3255	0.0424	0.0168	1.3	2607	2319	4996	0.00137926	9.44e-07	15.2681	13.9495	0.0765204	1.09452	11.4226	4.09595	29.2176	25.2526
2021-05-16	5-109	0.6575	0.259	0.0471	0.0157	1.5	2533	2457	5000	0.000695946	1.2e-07	13.7723	13.1923	0.050733	1.04396	10.7307	3.7935	26.9647	23.7352
2021-05-16	5-110	0.7178	0.32	0.0659	0.0256	2.2	2555	2392	4989	0.000469565	1.09e-07	15.5381	15.4572	0.0253942	1.00523	11.0392	4.11381	30.9953	24.4492
2021-05-16	5-111	0.4194	0.1642	0.0291	0.0075	1.3	2590	2302	4994	0.000322484	1.44e-07	9.39759	9.59029	0.0525669	0.979907	9.23394	3.36999	18.9879	20.2778
2021-05-16	5-112	0.8052	0.3703	0.0712	0.0298	2.1	2481	2468	4995	0.00201813	3.96e-07	15.1186	17.1367	0.133889	0.882233	11.5067	4.3553	32.2553	25.4813
2021-05-16	5-113	0.8223	0.3714	0.0692	0.0272	2.2	2489	2332	4986	0.00216846	2.48e-06	14.9499	17.0411	0.0733637	0.877287	11.1624	4.24569	31.991	24.9845
2021-05-16	5-114	0.6645	0.263	0.0386	0.0139	1.3	2538	2411	4991	0.00336418	2.62e-06	12.2442	15.5979	0.135162	0.784988	10.6858	4.11736	27.8421	24.2358
2021-05-16	5-115	0.4578	0.1893	0.0295	0.0109	1.1	2612	2363	4990	0.000371586	5.38e-08	9.24352	9.06168	0.0296622	1.02007	9.18593	3.26068	18.3052	20.3511
2021-05-16	5-116	0.5325	0.2116	0.0491	0.0173	1.7	2544	2361	4996	0.000551988	1.37e-07	11.5503	11.2786	0.0375754	1.02409	9.66846	3.50357	22.829	21.8241
2021-05-16	5-117	0.6492	0.2675	0.0382	0.0141	1.2	2601	2240	4986	0.00220874	5.56e-07	14.1415	11.9328	0.123588	1.1851	10.4587	3.99075	26.0742	23.6254
2021-05-16	5-118	0.6905	0.277	0.0502	0.0177	1.6	2665	2315	4998	0.0023771	7.95e-07	15.4631	13.1075	0.0944529	1.17971	10.7487	4.10787	28.5706	24.5414
2021-05-16	5-119	0.5337	0.2163	0.0352	0.0135	1.3	2573	2318	4986	0.000577882	1.31e-07	10.8396	11.3295	0.0558036	0.956758	9.63201	3.72764	22.1692	21.7865
2021-05-16	5-120	0.5797	0.2285	0.0389	0.0135	1.4	2577	2358	4994	0.00146372	3.56e-07	12.4985	12.198	0.0978933	1.02463	10.0311	3.9496	24.6965	22.4052
2021-05-16	5-121	0.7907	0.333	0.0692	0.0247	2.1	2498	2408	4981	0.00464328	3.55e-06	11.2671	15.899	0.196779	0.708671	10.7591	3.84464	27.1661	23.7344
2021-05-16	5-122	0.3787	0.1574	0.0292	0.007	1.2	2583	2339	4989	0.00188313	2.18e-07	7.05421	8.93734	0.207786	0.789297	9.11005	3.1085	15.9916	19.8981
2021-05-16	5-123	0.6736	0.2738	0.0419	0.0157	1.4	2622	2312	4990	0.00214594	1.31e-06	11.9072	14.0114	0.111712	0.849823	10.7697	3.66479	25.9187	23.8433
2021-05-16	5-124	0.575	0.2238	0.0445	0.0147	1.5	2521	2414	4990	0.000549371	1.68e-07	12.5997	12.2126	0.0340823	1.0317	9.51234	3.80556	24.8123	21.9878
2021-05-16	5-125	0.5539	0.2106	0.0378	0.0135	1.5	2533	2447	4987	0.00044758	6.98e-08	12.1952	12.2414	0.0379156	0.996229	10.1652	3.86554	24.4366	22.4873
2021-05-16	5-126	0.5674	0.2438	0.0454	0.0167	1.6	2564	2366	4978	0.00102034	9.52e-07	9.42	10.0792	0.0670067	0.934599	9.98185	3.09358	19.4992	21.5575
2021-05-16	5-127	0.5916	0.238	0.0364	0.0134	1	2463	2491	4991	0.000729592	2.16e-07	12.1104	12.3318	0.060647	0.982052	9.9522	3.80671	24.4422	22.4674
2021-05-16	5-128	0.6534	0.2567	0.0394	0.0144	1.3	2498	2413	4985	0.000672122	1.26e-07	13.4885	13.4809	0.0536377	1.00056	10.3085	4.1318	26.9694	23.1343
2021-05-16	5-129	0.5512	0.2252	0.0525	0.0183	2.1	2568	2385	4982	0.0031145	8.34e-07	13.1982	10.0837	0.175715	1.30887	9.95015	3.61108	23.2818	21.931
2021-05-16	5-130	0.452	0.1906	0.041	0.0153	1.7	2574	2364	4994	0.00272438	1.3e-06	8.00427	10.6713	0.217708	0.750073	9.55043	3.38722	18.6756	20.8866
2021-05-16	5-131	0.4619	0.2001	0.0353	0.0143	1.6	2602	2334	4994	0.000759704	1.67e-07	9.72425	9.08732	0.0592478	1.07009	9.15136	3.32114	18.8116	20.1338
2021-05-16	5-132	0.4941	0.2055	0.0332	0.0136	1.5	2577	2397	4990	0.000487865	9.37e-08	9.91418	9.98359	0.0486256	0.993047	9.11998	3.36239	19.8978	20.2277
2021-05-16	5-133	0.632	0.2549	0.0676	0.0234	2.5	2542	2337	4971	0.00172792	1.37e-06	13.0922	14.1807	0.0930314	0.923243	10.9076	3.76662	27.2729	23.8886
2021-05-16	5-134	0.4693	0.195	0.0326	0.0091	1.5	2503	2283	4991	0.000742533	4.21e-07	9.574	9.95877	0.063631	0.961364	9.14115	3.43736	19.5328	20.2331
2021-05-16	5-135	0.5997	0.2592	0.0472	0.0183	1.8	2540	2318	4986	0.000897924	2.99e-07	12.6928	11.8662	0.0591512	1.06965	10.2338	3.83242	24.559	22.6627
2021-05-16	5-136	0.6814	0.2844	0.058	0.0203	2.1	2569	2389	4971	0.00197383	9.17e-07	13.0741	15.0467	0.0998511	0.8689	11.0301	3.8534	28.1207	24.3416
2021-05-16	5-137	0.4739	0.1726	0.0359	0.0111	1.5	2550	2408	4982	0.000229672	4.79e-08	10.1928	10.1621	0.0203473	1.00303	9.31461	3.27259	20.3549	20.7788
2021-05-16	5-138	0.5052	0.2002	0.0325	0.0111	1.3	2555	2370	5001	0.00196573	7.08e-07	9.85335	11.819	0.113138	0.833687	9.91444	3.58251	21.6724	21.8317
2021-05-16	5-139	0.6449	0.2504	0.0423	0.0123	1.4	2509	2461	4979	0.00121302	3.86e-07	13.2179	14.4309	0.0823853	0.915943	10.5095	3.97927	27.6488	23.4556
2021-05-16	5-140	0.5198	0.2179	0.0312	0.0121	1.1	2562	2422	4990	0.0011434	2.12e-07	11.5314	10.388	0.076763	1.11007	9.64159	3.7668	21.9194	21.6187
2021-05-16	5-141	0.6631	0.2785	0.042	0.0174	1.4	2589	2274	4993	0.00172825	1.95e-06	12.4249	13.9804	0.0942195	0.888739	10.608	3.70607	26.4053	23.888
2021-05-16	5-142	0.5875	0.249	0.0496	0.0203	1.9	2516	2359	4982	0.000435153	1.44e-07	11.9987	11.7717	0.0367455	1.01928	9.84159	3.65285	23.7704	22.1882
2021-05-16	5-143	0.2937	0.1281	0.0226	0.0077	1.1	2597	2334	4986	0.00220541	6.31e-07	7.55111	5.34576	0.215923	1.41254	7.8146	2.80253	12.8969	17.2998
2021-05-16	5-146	0.7551	0.3298	0.0416	0.0183	1.4	2571	2388	4986	0.00206826	1.76e-06	10.4148	12.4692	0.0894092	0.835243	10.2668	3.58108	22.8839	22.553
2021-05-16	5-148	0.8517	0.3753	0.0462	0.0191	1.3	2597	2386	4980	0.0010043	4.05e-07	16.4418	16.6022	0.066369	0.990336	11.4913	4.41641	33.044	25.6851
2021-05-16	5-149	0.8011	0.3546	0.0483	0.0182	1.5	2590	2308	4974	0.000784749	4.35e-07	14.9558	14.3713	0.0477485	1.04067	10.8148	4.19478	29.3271	24.4835
2021-05-16	5-150	0.6825	0.3076	0.0485	0.0189	1.8	2646	2318	4977	0.00315322	2.22e-06	13.8721	10.7309	0.140987	1.29273	10.2991	3.82152	24.603	22.7574
2021-05-16	5-151	0.6604	0.2894	0.0487	0.0193	1.7	2581	2380	4995	0.000783646	3.47e-07	11.8235	12.1691	0.0474031	0.9716	10.5301	3.64698	23.9927	23.135
2021-05-16	5-152	0.4885	0.2238	0.0333	0.0143	1.6	2591	2319	4973	0.00202993	3.8e-07	10.091	8.06117	0.141266	1.2518	8.60605	3.213	18.1521	19.145
2021-05-16	5-153	0.3824	0.164	0.0334	0.0134	1.6	2585	2322	4983	0.00102476	1.39e-07	8.1291	7.10437	0.0848015	1.14424	8.08406	2.96422	15.2335	17.8905
2021-05-16	5-155	0.5188	0.2407	0.0353	0.0161	1.6	2482	2327	4977	0.00302193	6.61e-07	8.07132	11.0931	0.239373	0.7276	9.06009	3.46369	19.1644	20.1167
2021-05-16	5-156	0.4572	0.2105	0.0285	0.0123	1.5	2424	2285	4976	0.00103596	1.99e-07	8.24531	9.18351	0.0820348	0.897838	8.54591	3.00936	17.4288	18.9101
2021-05-16	5-157	0.5873	0.2719	0.0368	0.0161	1.6	2416	2313	4985	0.000833021	1.82e-07	11.1565	10.3825	0.0534707	1.07455	9.44203	3.52766	21.5389	20.8852
2021-05-16	5-158	0.6206	0.2728	0.0503	0.0195	1.9	2485	2328	4981	0.000680452	1.22e-07	11.6051	11.968	0.0440693	0.969676	10.1481	3.62927	23.573	22.4247
2021-05-16	5-159	0.5468	0.2478	0.0339	0.0137	1.5	2488	2382	4991	0.000480472	1.32e-07	10.2162	9.96337	0.0444272	1.02538	9.32067	3.2217	20.1796	20.5101
2021-05-16	5-160	0.4656	0.2174	0.0314	0.0144	1.3	2433	2407	4957	0.000468963	1.05e-07	8.25404	7.98169	0.0564732	1.03412	7.70071	3.17972	16.2357	17.3888
2021-05-16	5-161	0.5401	0.2431	0.0446	0.0192	1.7	2611	2323	4973	0.0035327	1.78e-06	8.38956	11.9065	0.213071	0.70462	9.75795	3.33555	20.2961	21.2968
2021-05-16	5-162	0.7717	0.3385	0.0581	0.0243	1.9	2620	2336	4979	0.000793082	3.74e-07	14.9011	14.1567	0.045913	1.05259	10.7697	4.10633	29.0578	24.1392
2021-05-16	5-163	0.5578	0.2261	0.0308	0.011	1.1	2562	2424	4992	0.000979108	1.81e-07	12.1583	11.4715	0.0735584	1.05987	9.4553	3.78155	23.6298	21.4232
2021-05-16	5-166	0.767	0.3195	0.0584	0.0213	1.8	2659	2290	4989	0.00399998	3.36e-06	17.8321	13.841	0.129233	1.28835	11.4766	4.06607	31.6731	25.8164
2021-05-16	5-167	0.7323	0.3136	0.05	0.0206	1.6	2589	2291	4990	0.00143503	3.75e-07	16.0486	14.6802	0.0659819	1.09322	11.1829	4.16182	30.7287	25.1421
2021-05-16	5-168	0.5745	0.2757	0.039	0.0176	1.3	2558	2364	4996	0.000903759	4.19e-07	9.86994	9.0935	0.0815506	1.08538	8.50381	3.38649	18.9634	19.1834
2021-05-16	5-169	0.5326	0.2432	0.0315	0.0134	1.4	2609	2367	4994	0.00123087	9.37e-07	10.5765	9.44224	0.10503	1.12013	9.1502	3.25471	20.0188	20.3079
2021-05-16	5-170	0.6207	0.2908	0.0375	0.0172	0.9	2559	2370	4978	0.000967011	3.08e-07	9.65384	10.3673	0.0656488	0.931184	8.86569	3.50009	20.0211	19.754
2021-05-16	5-171	0.6752	0.311	0.0644	0.0294	2.2	2520	2312	4989	0.000693636	2.95e-07	13.3118	12.6866	0.0514835	1.04929	10.1838	3.68616	25.9984	22.7348
2021-05-16	5-172	0.3493	0.1606	0.0223	0.0083	1.2	2505	2460	4986	0.000780035	2.22e-07	6.52543	7.29678	0.0674753	0.894289	8.27603	2.7517	13.8222	17.8511
2021-05-16	5-174	0.4745	0.2347	0.0285	0.0139	1.2	2358	2386	4792	0.00150102	3.38e-07	7.01685	8.51787	0.134369	0.82378	7.49564	3.20667	15.5347	16.9602
2021-05-16	5-175	0.8593	0.3573	0.0565	0.0211	1.7	2620	2308	4975	0.00372833	2.54e-06	18.1386	14.4128	0.130696	1.2585	11.9724	4.25093	32.5515	27.2162
2021-05-16	5-176	0.4952	0.2101	0.052	0.0206	1.9	2478	2413	4986	0.0015977	7.5e-07	7.80024	9.3796	0.127009	0.831618	9.14976	3.07599	17.1798	19.8827
2021-05-16	5-177	0.488	0.1922	0.0407	0.0141	1.5	2511	2418	4994	0.000610333	1.27e-07	9.80416	10.2671	0.0439302	0.954907	8.87754	3.38636	20.0713	20.304
2021-05-16	5-178	0.556	0.2247	0.0401	0.0154	1.6	2460	2446	4994	0.00264686	8.91e-07	9.32503	11.9719	0.156855	0.778911	9.12032	3.54506	21.2969	20.6095
2021-05-16	5-180	0.6174	0.2492	0.0611	0.0214	2.2	2522	2384	4966	0.000585428	1.38e-07	11.78	11.2071	0.0380397	1.05112	9.4437	3.58104	22.987	21.1175
2021-05-16	5-181	0.6292	0.2562	0.0365	0.0137	1.3	2499	2444	4968	0.00135283	3.59e-07	11.4045	12.7573	0.0740743	0.893956	9.5229	3.77918	24.1618	21.6166
2021-05-16	5-182	0.6447	0.2753	0.0505	0.0196	1.9	2472	2418	4990	0.00119505	5.86e-07	10.8186	12.0124	0.061355	0.900626	9.76071	3.59894	22.831	21.5343
2021-05-16	5-183	0.5192	0.2209	0.0325	0.0131	1.4	2548	2406	4990	0.0013224	6.1e-07	8.80018	10.1184	0.0893783	0.869723	8.58426	3.49727	18.9186	19.2861
2021-05-16	5-184	0.6174	0.2575	0.0495	0.0193	1.9	2539	2393	4991	0.00132509	3.44e-07	10.1904	11.5155	0.116723	0.884933	9.62343	3.71591	21.7059	21.3069
2021-05-16	5-185	0.7889	0.329	0.0535	0.0211	1.9	2521	2317	4994	0.00137316	1.25e-06	13.1386	14.3879	0.0859431	0.913172	10.7547	4.01009	27.5265	23.7097
2021-05-16	5-186	0.6162	0.2588	0.0527	0.0193	2	2551	2381	4993	0.0010989	4.33e-07	11.5064	12.2835	0.0612168	0.936735	9.93854	3.61426	23.7898	21.9283
2021-05-16	5-187	0.6426	0.2593	0.0461	0.0182	1.7	2546	2383	4982	0.00122256	2.35e-07	13.4505	12.2408	0.0687316	1.09883	10.3235	3.65575	25.6913	22.8098
2021-05-16	5-188	0.8644	0.3598	0.0516	0.0194	1.5	2650	2336	5003	0.00485391	5.3e-06	14.6905	19.4787	0.162985	0.754183	12.4046	4.26347	34.1692	27.9902
2021-05-16	5-189	0.6372	0.2589	0.0554	0.0205	2	2464	2435	4993	0.00210595	5.92e-07	10.8492	12.9552	0.124133	0.837443	9.54338	3.6921	23.8044	21.2919
2021-05-16	5-190	0.5822	0.2428	0.0364	0.0141	1.4	2552	2418	4987	0.00324708	9.18e-07	9.84285	13.0899	0.208321	0.751941	10.3914	3.57218	22.9328	23.2115
2021-05-16	5-191	0.7753	0.3205	0.0465	0.0183	1.5	2628	2338	4974	0.00190318	9.06e-07	15.1934	13.4456	0.0927995	1.12999	10.7487	4.26953	28.639	24.4443
2021-05-16	5-192	0.7136	0.2967	0.0505	0.0163	2	2531	2430	4981	0.000816936	4.14e-07	12.425	13.2266	0.0536056	0.939397	10.5641	3.90776	25.6516	23.3369
2021-05-16	5-193	0.7967	0.3344	0.0645	0.0261	2.2	2513	2402	4982	0.00125756	5.25e-07	13.6316	14.7821	0.061691	0.922172	10.6249	4.06079	28.4138	23.7395
2021-05-16	5-194	0.696	0.2821	0.0389	0.0138	1.4	2577	2395	4991	0.00388002	1.74e-06	15.8795	11.9994	0.174856	1.32335	10.5349	4.24912	27.8789	24.0195
2021-05-16	5-195	0.658	0.274	0.0548	0.0201	2.1	2475	2439	4991	0.00135921	9.11e-07	11.9723	12.4318	0.0743588	0.963036	10.2263	3.64128	24.4041	22.3705
2021-05-16	5-196	0.43	0.1839	0.0374	0.0144	1.9	2565	2394	4994	0.00151114	3.47e-07	7.16557	8.63248	0.138044	0.830071	8.66309	3.06041	15.798	18.9297
2021-05-16	5-197	0.5431	0.229	0.0395	0.0158	1.7	2483	2376	4993	0.00109765	2.7e-07	9.78742	10.879	0.0869211	0.899666	9.64192	3.5314	20.6664	21.1095
2021-05-16	5-198	0.6188	0.2547	0.0409	0.0145	1.6	2551	2438	4999	0.00223478	7.67e-07	11.0874	13.3009	0.110779	0.833587	9.76132	3.70099	24.3883	21.7765
2021-05-16	5-199	0.3708	0.1656	0.0268	0.0124	1.4	2601	2373	4987	0.000680989	2.68e-07	7.22801	7.66864	0.0550375	0.94254	8.26439	2.98847	14.8967	18.1266
2021-05-16	5-200	0.5568	0.2369	0.0349	0.0132	1.5	2550	2362	4976	0.000638939	1.15e-07	11.0616	11.0276	0.0539201	1.00308	9.65726	3.68056	22.0892	21.3696
2021-05-16	5-201	0.4909	0.2026	0.0456	0.0171	2	2520	2458	4988	0.000817542	1.38e-07	9.10371	9.8918	0.0590017	0.920328	8.68931	3.24078	18.9955	19.1499
2021-05-16	5-202	0.6202	0.2597	0.0362	0.0143	1.5	2433	2360	4990	0.0015116	6.13e-07	11.2697	12.6218	0.0882848	0.892871	10.0691	3.73653	23.8915	22.1412
2021-05-16	5-203	0.7522	0.312	0.0531	0.0207	1.6	2568	2380	4999	0.00136108	7.41e-07	14.089	15.1911	0.0705322	0.92745	11.8549	3.81805	29.2801	26.4253
2021-05-16	5-204	0.5518	0.2376	0.0299	0.0127	1.4	2531	2445	4981	0.00210342	3.47e-07	9.79305	11.8965	0.142855	0.823189	9.75107	3.44994	21.6895	21.3403
2021-05-16	5-205	0.5767	0.2024	0.036	0.0137	2.1	2524	2428	4983	0.0025317	1.09e-06	8.93569	11.4674	0.160265	0.779226	9.38954	3.31745	20.4031	20.6175
2021-05-16	5-206	0.6078	0.2586	0.0491	0.0201	1.9	2574	2397	4993	0.00455508	1.86e-06	8.71809	13.273	0.283243	0.656829	10.0336	3.57517	21.9911	21.9977
2021-05-16	5-207	0.6667	0.2826	0.0493	0.0195	1.9	2532	2301	4975	0.00118911	6.93e-07	12.3783	11.5305	0.0857435	1.07353	9.73731	3.92548	23.9088	21.7574
2021-05-16	5-208	0.5922	0.2446	0.0346	0.0136	1.2	2653	2316	4985	0.000625113	1.68e-07	11.8101	12.088	0.0647589	0.977006	10.2152	3.81244	23.8981	22.8974
2021-05-16	5-209	0.7015	0.2883	0.0507	0.0208	2	2567	2384	4984	0.00076507	2.14e-07	12.8074	13.2709	0.0491882	0.965068	10.1417	4.02136	26.0783	22.6313
2021-05-16	5-210	0.6241	0.2418	0.0349	0.0147	1.2	2507	2421	4981	0.000859776	1.87e-07	10.3879	11.2403	0.106781	0.924165	9.6052	3.70088	21.6282	21.6666
2021-05-16	5-211	0.7514	0.336	0.0521	0.0231	1.9	2550	2323	4972	0.00170842	3.39e-07	14.009	12.3226	0.0831464	1.13685	9.76678	4.0395	26.3316	22.2017
2021-05-16	5-212	0.4936	0.2048	0.0279	0.0109	1.2	2607	2360	4988	0.000427294	6.52e-08	9.70664	9.87306	0.0372521	0.983144	8.911	3.56014	19.5797	19.9473
2021-05-16	5-213	0.6555	0.2871	0.0458	0.0191	1.8	2565	2375	4983	0.000704614	3.77e-07	12.0007	11.4626	0.0374828	1.04694	9.74424	3.67745	23.4632	21.5577
2021-05-16	5-215	0.627	0.2613	0.045	0.0172	1.9	2502	2439	5005	0.00179543	1.19e-06	10.5869	12.3801	0.0996914	0.855157	9.90872	3.59348	22.967	21.9199
2021-05-16	5-216	0.4669	0.2043	0.0348	0.0148	1.7	2563	2419	4994	0.00132803	2.29e-07	8.18861	9.51655	0.114296	0.86046	9.01874	3.21283	17.7052	19.7022
2021-05-16	5-217	0.3997	0.1563	0.0311	0.0105	1.5	2561	2328	4995	0.000614982	1.36e-07	8.28072	7.71093	0.044958	1.07389	7.94705	2.99333	15.9916	17.821
2021-05-16	5-218	0.4276	0.1677	0.0247	0.0091	1.1	2538	2392	4982	0.000367913	8.31e-08	8.89421	8.58704	0.038848	1.03577	8.54306	3.30588	17.4812	19.0073
2021-05-16	5-219	0.397	0.2142	0.0306	0.0085	1.5	2526	2296	4993	0.0021	9.12e-07	9.11008	11.1978	0.121817	0.813563	9.0297	3.6282	20.3078	20.2479
2021-05-16	5-220	0.5074	0.1711	0.0228	0.0111	1	2582	2344	4983	0.00220427	2.14e-06	10.1838	8.06818	0.137217	1.26222	8.62492	3.41396	18.252	19.3405
2021-05-16	5-221	0.4237	0.2275	0.0297	0.0126	1.2	2613	2361	4992	0.00162423	3.85e-07	11.5289	9.90471	0.112248	1.16399	9.42605	3.48038	21.4337	20.8057
2021-05-16	5-222	0.5535	0.2436	0.0352	0.0144	1.4	2595	2321	4985	0.00340484	3.14e-06	13.2138	9.93976	0.155255	1.32939	9.79224	3.74142	23.1536	22.1984
2021-05-16	5-224	0.4559	0.1711	0.0298	0.0085	1.3	2557	2416	4977	0.00106908	2.68e-07	9.71288	8.64842	0.0631219	1.12308	8.66847	3.13512	18.3613	19.2074
2021-05-16	5-225	0.4682	0.2194	0.0265	0.0139	1.1	2426	2372	4987	0.000603806	1.39e-07	10.971	11.1102	0.0758875	0.987473	9.35389	3.74281	22.0812	20.9298
2021-05-16	5-226	0.5454	0.2805	0.0358	0.0186	1.6	2520	2435	4983	0.00491263	3.96e-06	11.3329	16.2451	0.20707	0.697616	10.6798	3.82383	27.578	23.7183
2021-05-16	5-227	0.8205	0.3118	0.065	0.0207	1.6	2449	2397	4989	0.00329411	3.28e-06	11.4799	14.7708	0.129049	0.777199	10.1715	3.78674	26.2507	22.7893
2021-05-16	5-228	0.6425	0.2592	0.0502	0.0186	1.6	2567	2375	4987	0.000856665	2.01e-07	11.7067	12.3354	0.0582075	0.94904	9.93201	3.63198	24.0421	22.1446
2021-05-16	5-229	0.5166	0.2085	0.0266	0.0101	1.1	2534	2383	4988	0.00159582	6.06e-07	10.6724	9.25273	0.0954317	1.15344	9.11852	3.58165	19.9252	20.3163
2021-05-16	5-230	0.6538	0.2592	0.0277	0.0098	1	2568	2404	4992	0.00119255	6.36e-07	11.4039	12.5625	0.0641399	0.907776	10.1738	3.58927	23.9663	22.4767
2021-05-16	5-231	0.4573	0.1991	0.0321	0.014	1.3	2518	2347	4986	0.000964712	1.87e-07	9.60364	8.64222	0.0732464	1.11125	8.52134	3.19422	18.2459	19.0397
2021-05-16	5-232	0.5226	0.2152	0.0204	0.0127	1.4	2498	2408	4987	0.00138104	5.84e-07	11.4024	10.0351	0.0662655	1.13625	9.26967	3.56593	21.4374	20.647
2021-05-16	5-233	0.3896	0.1629	0.0258	0.0101	1.4	2434	2356	4989	0.000851485	3.44e-07	8.56417	7.71987	0.0544672	1.10937	8.11453	2.92534	16.284	18.0367
2021-05-16	5-234	0.3858	0.1575	0.029	0.0108	1.5	2467	2314	4993	0.00166918	4.31e-07	7.06503	8.72193	0.141978	0.81003	8.7696	2.99708	15.787	19.0767
2021-05-16	5-235	0.622	0.2761	0.0458	0.0184	1.3	2577	2341	4980	0.00236042	1.53e-06	11.1381	13.4224	0.114606	0.829812	10.3073	3.72066	24.5606	23.0284
2021-05-16	5-236	0.6285	0.2605	0.0466	0.0202	1.7	2575	2395	4988	0.00167814	1.24e-06	11.7902	10.1261	0.0710058	1.16434	9.63337	3.53969	21.9163	21.3023
2021-05-16	5-237	0.681	0.2584	0.0488	0.0131	1.2	2510	2461	4992	0.000815877	4.5e-07	12.7301	13.3823	0.0749581	0.951262	10.5751	3.75082	26.1124	23.585
2021-05-16	5-238	0.6116	0.2429	0.0351	0.0134	1.3	2577	2403	4993	0.00232269	9.1e-07	14.1368	11.8141	0.112824	1.1966	9.95233	3.97585	25.9508	22.5741
2021-05-16	5-239	0.5972	0.241	0.04	0.0147	1.6	2521	2463	4994	0.00137042	3.96e-07	11.5595	12.7827	0.0874473	0.904307	9.796	3.93268	24.3422	21.9104
2021-05-16	5-240	0.5217	0.2364	0.036	0.0152	1.2	2581	2300	4990	0.00197695	5.07e-07	9.20538	11.1604	0.13367	0.824826	9.72824	3.29363	20.3658	21.5564
2021-05-16	5-241	0.8334	0.3345	0.0557	0.0181	1.4	2428	2427	4988	0.00544909	8.07e-06	14.2169	19.5672	0.188255	0.726571	12.3066	4.5303	33.7841	27.3021
2021-05-16	5-242	0.4994	0.2062	0.0286	0.0113	1.3	2439	2337	4991	0.00122929	4.35e-07	10.5061	11.718	0.0771866	0.896574	9.33326	3.64408	22.2241	20.815
2021-05-16	5-243	0.5261	0.2165	0.0332	0.0127	1.5	2529	2352	4985	0.00266486	1.03e-06	9.43783	12.0666	0.154716	0.782144	9.6659	3.34057	21.5044	21.3027
2021-05-16	5-245	0.4035	0.1681	0.0211	0.0075	1	2456	2256	4974	0.00231226	4.42e-07	7.3931	9.69794	0.193301	0.762338	8.36666	3.32341	17.091	18.6142
2021-05-16	5-246	0.5059	0.2138	0.0379	0.0135	1.6	2513	2423	4990	0.00113697	6.52e-07	11.1314	9.99683	0.0621975	1.11349	9.37142	3.54503	21.1282	21.0051
2021-05-16	5-247	0.6545	0.2952	0.0439	0.0183	1.2	2489	2474	4999	0.00235575	6.64e-07	14.1359	11.8426	0.131896	1.19364	10.3864	3.89532	25.9785	23.4986
2021-05-16	5-248	0.8246	0.3787	0.0527	0.025	1.4	2518	2449	4983	0.00401022	2.26e-06	10.9441	14.9461	0.181373	0.732238	10.3544	3.78188	25.8902	22.9639
2021-05-16	5-249	0.4784	0.2081	0.0391	0.0162	1.6	2582	2400	4990	0.000641093	2.16e-07	9.44411	9.0057	0.0446573	1.04868	9.10269	3.3198	18.4498	20.2472
2021-05-16	5-250	0.4442	0.1867	0.0234	0.0141	1	2528	2420	4981	0.000999671	3.55e-07	9.66592	8.76281	0.0719363	1.10306	8.87049	3.37433	18.4287	19.7908
2021-05-16	5-251	0.5974	0.2668	0.0364	0.0152	1.1	2609	2321	4990	0.00230866	9.85e-07	10.9653	13.1953	0.138546	0.831004	9.98528	3.67971	24.1606	22.4925
2021-05-16	5-252	0.8239	0.3321	0.0652	0.0216	1.7	2477	2442	4998	0.00206857	9.93e-07	18.2316	16.2501	0.0714983	1.12194	11.9972	4.46423	34.4817	27.2304
2021-05-16	5-253	0.4346	0.1775	0.0268	0.0096	1.3	2565	2370	4983	0.000574313	1.53e-07	9.48361	10.0527	0.0663833	0.943387	8.31872	3.50311	19.5363	19.1677
2021-05-16	5-254	0.548	0.2659	0.0334	0.0177	1.2	2579	2388	4997	0.000935108	2.26e-07	9.29865	9.8595	0.09131	0.943115	9.54502	3.20065	19.1581	20.7086
2021-05-16	5-255	0.3925	0.1598	0.0248	0.0105	1.3	2545	2426	4982	0.00256787	3.31e-07	7.31314	9.88101	0.218966	0.74012	8.58901	3.11755	17.1941	18.9986
2021-05-16	5-256	0.5488	0.2311	0.0313	0.0163	1.4	2421	2387	4972	0.00233182	1e-06	9.87601	12.2078	0.155807	0.808993	9.1859	3.81755	22.0838	20.5953
2021-05-16	5-257	0.594	0.2564	0.0401	0.0175	1.6	2519	2420	4994	0.00185371	7.09e-07	12.621	10.8673	0.0919001	1.16137	9.75915	3.53652	23.4883	21.7753
2021-05-16	5-258	0.6145	0.2455	0.0389	0.0163	1.5	2522	2409	4981	0.000698674	2.91e-07	11.9271	12.5566	0.0670585	0.949863	9.96779	3.6261	24.4837	22.2181
2021-05-16	5-259	0.3679	0.1612	0.022	0.0071	1.3	2474	2321	4980	0.000566854	9.9e-08	6.87429	7.42609	0.0550583	0.925694	7.98863	2.97922	14.3004	17.4826
2021-05-16	5-260	0.4544	0.2037	0.0387	0.0196	1.4	2477	2337	4982	0.000673356	9.01e-08	9.83389	9.64987	0.0499254	1.01907	8.97313	3.33464	19.4838	19.8632
2021-05-16	5-261	0.3081	0.1232	0.0188	0.0084	1.1	2508	2422	4975	0.000874238	2.1e-07	6.95336	7.82636	0.0649534	0.888454	7.96301	2.81499	14.7797	17.6277
2021-05-16	5-262	0.3221	0.1324	0.0197	0.0091	1.2	2506	2326	4843	0.00108131	2.27e-07	6.33507	7.41208	0.0834716	0.854695	7.22716	2.71667	13.7472	16.3489
2021-05-16	5-263	0.3419	0.1551	0.0198	0.0119	1.2	2529	2264	4974	0.00103767	3e-07	7.93367	6.97121	0.106005	1.13806	8.11705	2.9253	14.9049	17.9384
2021-05-16	5-264	0.6058	0.2499	0.0516	0.0197	1.6	2476	2441	4990	0.00194255	1.46e-07	10.298	12.2405	0.153815	0.841302	9.36164	3.92017	22.5384	21.006
2021-05-16	5-265	0.415	0.1688	0.0341	0.0154	1.5	2541	2390	4987	0.000418892	1.04e-07	8.30186	8.15691	0.0900912	1.01777	8.46587	3.16232	16.4588	18.8056
2021-05-16	5-266	0.831	0.3433	0.0542	0.0235	1.7	2595	2375	4992	0.00245746	2.97e-06	14.6529	16.9328	0.114794	0.865358	11.1012	4.36884	31.5858	24.9381
2021-05-16	5-267	0.665	0.2736	0.0502	0.0119	1.5	2641	2337	4984	0.000457438	1.14e-07	13.644	13.3546	0.0374978	1.02167	10.5054	4.21937	26.9986	23.6311
2021-05-16	5-268	0.5181	0.2122	0.0584	0.0245	1.6	2579	2407	4994	0.000798118	2.63e-07	10.9564	11.7525	0.050186	0.932264	9.39869	3.82194	22.7089	21.2629
2021-05-16	5-269	0.5429	0.2096	0.0426	0.0127	1.5	2579	2407	4994	0.000798118	2.63e-07	10.9564	11.7525	0.050186	0.932264	9.39869	3.82194	22.7089	21.2629
2021-05-16	5-270	0.5791	0.2427	0.0437	0.0181	1.7	2427	2419	4978	0.000345666	7.47e-08	11.1317	11.2534	0.0435408	0.989181	9.53012	3.55214	22.3851	21.3368
2021-05-16	5-271	0.5907	0.2358	0.043	0.0231	1.6	2459	2358	4990	0.000631454	1.67e-07	12.5241	13.1234	0.0353238	0.95433	9.9336	4.11195	25.6475	22.612
2021-05-16	5-272	0.7231	0.3047	0.0574	0.0248	1.7	2489	2318	4995	0.00136348	6.97e-07	12.4076	13.7673	0.0957862	0.901239	10.0511	4.14381	26.1749	22.7948
2021-05-16	5-273	0.8336	0.364	0.06	0.0256	1.8	2580	2408	4993	0.000514502	9.88e-08	14.677	14.9353	0.042875	0.98271	10.6027	4.19788	29.6123	24.0596
2021-05-16	5-274	0.4737	0.1813	0.0389	0.0136	1.5	2567	2406	4974	0.000676177	1.51e-07	10.3975	9.80058	0.0477905	1.0609	9.19685	3.31216	20.198	20.5357
2021-05-16	5-275	0.711	0.2972	0.0648	0.0247	2.2	2558	2380	4976	0.00356949	2.4e-06	14.9564	11.3883	0.154524	1.31331	11.4083	3.82799	26.3446	24.7278
2021-05-16	5-276	0.5064	0.2103	0.0369	0.0139	1.5	2499	2418	4989	0.00137481	3.79e-07	9.7019	11.0705	0.0822076	0.876373	9.30648	3.66098	20.7724	20.7107
2021-05-16	5-277	0.5494	0.2322	0.0434	0.0219	1.6	2542	2395	4988	0.000624986	9.15e-08	11.2864	10.8499	0.0548604	1.04023	9.72356	3.70745	22.1363	21.5942
2021-05-16	5-278	0.7019	0.2927	0.0604	0.0222	1.7	2482	2339	4997	0.000690944	2.04e-07	13.0091	12.4287	0.0527664	1.0467	10.084	4.05296	25.4377	22.7059
2021-05-16	5-279	0.5719	0.2214	0.0424	0.0177	1.4	2545	2357	4992	0.000795119	2.52e-07	11.3536	11.2794	0.0645155	1.00658	9.18285	3.69766	22.633	20.9085
2021-05-16	5-280	0.6472	0.2723	0.0486	0.0211	1.6	2543	2441	4985	0.000518043	1.42e-07	12.0881	12.1128	0.0600073	0.997961	9.69186	3.64729	24.2008	21.7319
2021-05-16	5-281	0.537	0.2205	0.0356	0.0122	1.5	2630	2328	4994	0.00117689	3.11e-07	12.1292	10.9538	0.0623573	1.1073	9.68582	3.68233	23.083	21.6266
2021-05-16	5-282	0.6508	0.2873	0.0535	0.0151	1.7	2596	2330	4983	0.000475534	9.02e-08	12.0322	12.0923	0.0511957	0.99503	10.1829	3.79056	24.1245	22.703
2021-05-16	5-283	0.4894	0.2076	0.0417	0.0181	1.6	2566	2404	4980	0.000427252	6.3e-08	9.96829	10.2034	0.0484047	0.976953	9.48547	3.48965	20.1717	20.7825
2021-05-16	5-284	0.54	0.2146	0.0396	0.0153	1.6	2596	2358	4984	0.000717831	2.6e-07	11.4472	11.2971	0.0744715	1.01329	8.77622	4.08678	22.7443	20.5967
2021-05-16	5-285	0.803	0.3317	0.0679	0.0257	2.2	2597	2371	4983	0.00359374	3.81e-06	13.3355	16.89	0.124097	0.789548	12.1806	4.01824	30.2255	26.4282
2021-05-16	5-286	0.761	0.3085	0.0615	0.0221	2.1	2570	2387	4997	0.00201067	9.39e-07	15.5825	13.5718	0.0873119	1.14815	11.5411	4.06169	29.1543	25.2758
2021-05-16	5-287	0.619	0.2477	0.0447	0.0151	1.6	2570	2387	4997	0.00201067	9.39e-07	15.5825	13.5718	0.0873119	1.14815	11.5411	4.06169	29.1543	25.2758
2021-05-16	5-288	0.7119	0.2928	0.0541	0.0187	1.7	2591	2314	4989	0.000353315	1.3e-07	14.714	14.6791	0.0367946	1.00237	10.7308	4.19015	29.3931	24.3168
2021-05-16	5-289	0.5779	0.2461	0.046	0.0191	1.8	2481	2408	4989	0.000343403	6.28e-08	10.9121	11.1888	0.0268735	0.975272	9.68677	3.54768	22.1008	21.4701
2021-05-16	5-290	0.6468	0.2506	0.0549	0.0141	1.7	2595	2367	4999	0.00138355	7.4e-07	14.7938	13.4728	0.0759202	1.09805	10.935	3.86454	28.2666	24.3853
2021-05-16	5-291	0.5234	0.2083	0.0387	0.0122	1.4	2509	2434	4979	0.000691578	1.8e-07	10.3235	10.6948	0.0781927	0.96528	9.24658	3.61695	21.0182	20.8346
2021-05-16	5-292	0.4523	0.1678	0.0323	0.0106	1.7	2549	2397	4991	0.000944804	4.39e-07	10.0693	10.7118	0.0836948	0.940023	9.52408	3.47615	20.7811	21.2085
2021-05-16	5-293	0.5147	0.2143	0.0574	0.0243	1.8	2462	2334	4990	0.00166192	5.85e-07	10.909	12.257	0.100004	0.890021	9.52142	3.72099	23.166	21.7184
2021-05-16	5-294	0.7245	0.3253	0.0562	0.0231	1.6	2525	2401	4995	0.00201879	8.12e-07	11.7739	13.6702	0.13022	0.861283	10.803	3.88451	25.4441	23.727
2021-05-16	5-295	0.3744	0.1487	0.0202	0.0057	1	2606	2221	4991	0.00215347	1.33e-06	9.13227	7.02349	0.162762	1.30025	7.78311	3.09869	16.1558	17.8863
2021-05-16	5-296	0.5447	0.2375	0.0373	0.0195	1.4	2565	2413	4984	0.00109243	4.2e-07	9.44748	10.4399	0.0820802	0.904941	9.0602	3.57496	19.8874	20.0923
2021-05-16	5-297	0.5772	0.2392	0.0436	0.0169	1.5	2513	2232	4984	0.00240968	2.56e-06	12.8871	10.6034	0.145949	1.21537	9.6112	3.9103	23.4905	21.7536
2021-05-16	5-298	0.4108	0.1635	0.0204	0.0078	1	2613	2341	4994	0.000776029	3.3e-07	9.02675	8.31458	0.0587693	1.08565	8.43447	3.21274	17.3413	18.8008
2021-05-16	5-299	0.5146	0.2096	0.0305	0.0088	1.2	2556	2385	4989	0.0028225	1.52e-06	11.7464	8.98294	0.158397	1.30764	8.85361	3.71573	20.7294	19.9712
2021-05-16	5-300	0.6648	0.2787	0.0638	0.0243	2.2	2577	2340	4986	0.00258521	1.99e-06	12.896	15.3895	0.0960949	0.837976	10.6456	3.99128	28.2855	23.85
2021-05-16	5-301	0.5935	0.2566	0.0452	0.0172	1.5	2588	2390	4992	0.00157721	5.96e-07	10.8453	12.2394	0.125125	0.886093	9.98848	3.71573	23.0847	22.0967
2021-05-16	5-302	0.569	0.2315	0.0452	0.0152	1.7	2524	2361	4994	0.00109606	3.86e-07	12.5537	12.4532	0.0900063	1.00807	10.2554	3.76377	25.007	22.7356
2021-05-16	5-303	0.4716	0.1891	0.0314	0.0119	1.3	2574	2390	4983	0.00156046	3.2e-07	9.5872	11.1452	0.1197	0.86021	9.63225	3.49625	20.7324	21.2692
2021-05-16	5-304	0.4881	0.1947	0.041	0.0116	1.5	2536	2306	4993	0.000753242	1.06e-07	10.7512	10.1907	0.0578103	1.05499	8.91968	3.44859	20.9419	20.1983
2021-05-16	5-305	0.4764	0.1993	0.0343	0.0148	1.5	2566	2376	4946	0.000446959	8.26e-08	9.56007	9.9554	0.0430264	0.96029	9.42714	3.14433	19.5155	20.5755
2021-05-16	5-306	0.4832	0.19	0.0416	0.0194	1.7	2551	2288	4988	0.00276376	1.63e-06	12.1625	9.42003	0.139751	1.29113	9.63227	3.69456	21.5825	21.4522
2021-05-16	5-307	0.631	0.2763	0.0541	0.0188	1.9	2482	2238	4972	0.000447601	1.52e-07	9.52052	9.84719	0.0574921	0.966826	8.60531	3.30859	19.3677	19.6397
2021-05-16	5-308	0.5047	0.2069	0.0484	0.0159	1.8	2527	2438	4988	0.000767649	1.61e-07	10.1195	10.7677	0.0451166	0.939805	9.094	3.69503	20.8872	20.2568
2021-05-16	5-310	0.6505	0.2651	0.0394	0.0161	1.4	2589	2372	4988	0.000887433	2.42e-07	12.8212	13.4396	0.0585261	0.953981	9.75641	4.00447	26.2608	22.2579
2021-05-16	5-311	0.5131	0.2146	0.0324	0.0129	1.6	2587	2325	4980	0.00308057	2.1e-06	12.1241	9.04356	0.172181	1.34064	9.19793	3.71868	21.1677	20.5959
2021-05-16	5-312	0.5419	0.2132	0.0395	0.0087	1.6	2595	2336	4991	0.00339295	3.18e-06	13.9497	10.5626	0.152039	1.32067	10.0785	3.68432	24.5123	22.4497
2021-05-16	5-313	0.5618	0.2167	0.0394	0.0129	1.5	2505	2336	4973	0.000710959	2.46e-07	12.6641	11.984	0.0449363	1.05675	9.94711	3.73471	24.6481	22.122
2021-05-16	5-314	0.8983	0.3879	0.0497	0.02	1.5	2626	2329	4975	0.00173046	1.24e-06	15.4261	17.0844	0.0585122	0.902933	10.8841	4.57817	32.5105	24.8376
2021-05-16	5-315	0.4014	0.1641	0.0379	0.014	1.7	2576	2387	4984	0.000517045	9.15e-08	8.44005	8.8889	0.0542095	0.949504	8.9912	3.14499	17.329	19.6002
2021-05-16	5-316	0.4943	0.2142	0.032	0.0121	1.5	2521	2310	4987	0.00236724	9.95e-07	8.04825	10.4063	0.151563	0.773405	8.74678	3.34784	18.4545	19.5614
2021-05-16	5-317	0.5141	0.2255	0.0372	0.0152	1.5	2484	2422	4978	0.0013909	1.24e-06	10.6949	9.47849	0.0752443	1.12834	9.43479	3.41015	20.1734	20.7491
2021-05-16	5-318	0.4836	0.2062	0.0314	0.012	1.6	2496	2296	4990	0.000188975	1.76e-08	10.0885	10.1308	0.022141	0.995824	8.58882	3.40425	20.2193	19.537
2021-05-16	5-319	0.543	0.2332	0.049	0.0176	1.8	2530	2456	4993	0.000678394	1.09e-07	11.2352	11.7298	0.0384992	0.957832	9.56763	3.58748	22.965	21.2961
2021-05-16	5-320	0.4281	0.1762	0.0303	0.0135	1.3	2422	2269	4993	0.000697408	3.58e-07	9.75218	9.0828	0.0528868	1.0737	8.4559	3.29076	18.835	18.9392
2021-05-16	5-321	0.4878	0.1987	0.0359	0.0115	1.6	2543	2417	4990	0.0022788	1.24e-06	9.81769	12.0767	0.12211	0.812944	9.35949	3.56602	21.8944	20.9202
2021-05-16	5-322	0.5618	0.2472	0.0384	0.0155	1.4	2605	2372	4986	0.000622931	2.91e-07	11.7139	11.6185	0.0710505	1.0082	9.70771	3.69201	23.3324	21.6402
2021-05-16	5-323	0.5417	0.2188	0.0468	0.0137	1.7	2589	2328	4970	0.00124895	3.44e-07	11.7144	12.9335	0.10656	0.90574	10.511	3.56068	24.6479	23.1816
2021-05-16	5-324	0.6083	0.2684	0.039	0.0149	1.5	2605	2368	4986	0.00176926	4.15e-07	12.5591	10.8029	0.0939848	1.16257	9.85481	3.5336	23.3621	21.863
2021-05-16	5-326	0.486	0.2204	0.0279	0.0125	1.1	2607	2277	4976	0.000861448	2.52e-07	8.22806	8.61666	0.0679979	0.954902	8.57277	3.29678	16.8447	19.2858
2021-05-16	5-327	0.8052	0.3544	0.0382	0.0161	1.3	2672	2276	5007	0.00164327	1.01e-06	15.2503	13.6635	0.0842513	1.11613	10.659	4.17381	28.9139	24.1489
2021-05-16	5-328	0.495	0.1934	0.0353	0.0098	1.4	2434	2268	4982	0.00230921	1.25e-06	10.7373	8.46886	0.143513	1.26786	8.72485	3.36247	19.2062	19.6845
2021-05-16	5-329	0.4489	0.2074	0.0311	0.0154	1.3	2584	2268	4978	0.0032859	1.61e-06	12.9099	9.62411	0.180674	1.34141	9.42839	3.71566	22.534	21.3727
2021-05-16	5-330	0.5745	0.2393	0.0364	0.0112	1.4	2557	2407	4989	0.000820206	8.34e-07	12.8096	12.1971	0.0764372	1.05021	10.1501	3.69777	25.0067	22.7319
2021-05-16	5-331	0.3384	0.1495	0.0253	0.0064	1.3	2527	2352	4992	0.000733275	2.07e-07	8.06737	8.79398	0.0585478	0.917374	8.16211	3.21872	16.8614	18.5037
2021-05-16	5-332	0.4105	0.1782	0.0273	0.0111	1.4	2568	2412	4995	0.000898383	1.76e-07	10.1449	9.25256	0.0559809	1.09644	8.79267	3.2609	19.3974	19.7412
2021-05-16	5-333	0.508	0.2072	0.0262	0.0103	1.2	2454	2450	4980	0.000648773	1.33e-07	11.2352	10.6294	0.0498694	1.057	8.98226	3.67676	21.8646	20.4304
2021-05-16	5-334	0.3845	0.1711	0.0379	0.0137	1.9	2418	2310	4892	0.000976547	1.8e-07	7.91702	6.94094	0.0795796	1.14063	7.77017	2.94044	14.858	17.1668
2021-05-16	5-335	0.5086	0.2271	0.0327	0.0132	1.5	2648	2316	4983	0.00121938	4.47e-07	9.39947	8.24202	0.0949694	1.14043	8.1508	3.18008	17.6415	18.5763
2021-05-16	5-336	0.4296	0.1743	0.0236	0.008	1.1	2638	2337	4983	0.00044184	1.01e-07	9.5719	9.26906	0.0573813	1.03267	8.84454	3.27565	18.841	19.7475
2021-05-16	5-337	0.3845	0.1616	0.0217	0.0094	1	2625	2342	4993	0.000497381	7.81e-08	8.34019	7.8475	0.0397192	1.06278	8.23712	3.12598	16.1877	18.2873
2021-05-16	5-338	0.4865	0.2044	0.0276	0.011	1.1	2572	2338	4981	0.00115313	4.35e-07	9.53266	10.5573	0.0694028	0.902947	8.97021	3.43074	20.0899	20.054
2021-05-16	5-339	0.4388	0.1877	0.0253	0.0114	1.1	2426	2315	4989	0.00134428	4.28e-07	9.71081	8.38005	0.0835774	1.1588	8.51569	3.40394	18.0909	19.1411
2021-05-16	5-340	0.3832	0.1514	0.0258	0.0094	1.3	2497	2442	4988	0.000497721	1.56e-07	9.45397	9.22054	0.0616308	1.02532	8.72482	3.29352	18.6745	19.3572
2021-05-16	5-341	0.5423	0.2375	0.0397	0.0126	1.6	2462	2323	4995	0.00349999	2.01e-06	9.928	13.3309	0.186992	0.744738	9.38043	3.65575	23.2589	21.2456
2021-05-16	5-342	0.3944	0.1577	0.0262	0.0066	1.1	2535	2434	4986	0.00138918	2.55e-07	9.10139	10.4873	0.0933382	0.86785	8.96309	3.28697	19.5887	20.033
2021-05-16	5-343	0.4957	0.2463	0.0313	0.0154	1.5	2590	2355	5009	0.00120987	1.97e-07	8.81774	10.0274	0.0822736	0.879362	8.42622	3.45864	18.8452	19.0989
2021-05-16	5-345	0.4202	0.1904	0.0283	0.0127	1.5	2505	2339	4986	0.000350526	1.16e-07	8.43609	8.22692	0.0340831	1.02543	7.98846	3.13194	16.663	18.1219
2021-05-16	5-346	0.299	0.1139	0.0208	0.0065	1.2	2407	2333	4909	0.00110898	2.58e-07	7.80274	6.69792	0.0852261	1.16495	7.7307	2.96414	14.5007	17.1178
2021-05-16	5-347	0.5971	0.2554	0.0375	0.0135	1.4	2496	2308	4974	0.00102236	3.76e-07	12.6334	11.7551	0.0689745	1.07472	9.74757	3.96185	24.3884	22.1519
2021-05-16	5-348	0.6545	0.2785	0.0437	0.0177	1.6	2533	2381	4985	0.00184691	1.01e-06	14.111	12.2756	0.0695145	1.14952	10.3105	3.85427	26.3866	22.862
2021-05-16	5-349	0.485	0.198	0.0268	0.0105	1.1	2584	2349	4996	0.00440774	4.23e-06	13.2002	8.86157	0.223682	1.4896	9.13655	3.67087	22.0618	20.8882
2021-05-16	5-350	0.4656	0.2041	0.0245	0.0109	1.1	2593	2340	4983	0.000924009	3.66e-07	10.7585	10.0841	0.0587459	1.06689	9.21779	3.57199	20.8426	20.8093
2021-05-16	5-351	0.4452	0.1982	0.0301	0.0103	1.3	2577	2267	4979	0.00101428	3.98e-07	9.57589	9.47207	0.0952035	1.01096	9.60508	3.25164	19.048	21.1554
2021-05-16	5-352	0.4624	0.199	0.0314	0.0155	1.4	2608	2361	4992	0.000473602	7.25e-08	9.84456	10.0904	0.0474272	0.975639	9.64279	3.40315	19.9349	21.1259
2021-05-16	5-353	0.4658	0.2022	0.0339	0.0147	1.5	2530	2413	4998	0.00068951	4.11e-07	10.4547	10.0975	0.0836341	1.03538	8.89342	3.40778	20.5522	19.8923
2021-05-16	5-354	0.385	0.1567	0.0293	0.0128	1.4	2588	2382	4979	0.00190239	7.29e-07	7.98004	9.79252	0.138859	0.814911	8.40131	3.31812	17.7726	18.6686
2021-05-16	5-355	0.3286	0.1431	0.0216	0.0088	1.1	2533	2380	4989	0.00115854	6.98e-07	6.78584	7.79381	0.108711	0.87067	8.0506	2.86339	14.5796	17.7958
2021-05-16	5-356	0.4326	0.1831	0.0299	0.0116	1.2	2626	2352	4984	0.00139007	2.27e-07	10.0739	8.68379	0.105634	1.16008	8.41161	3.54554	18.7577	19.1038
2021-05-16	5-357	0.5213	0.2262	0.0355	0.0121	1.5	2526	2403	4989	0.00234623	8.97e-07	10.0136	12.358	0.129558	0.810291	9.67715	3.5361	22.3716	21.4988
2021-05-16	5-358	0.3943	0.172	0.0271	0.0158	1.2	2487	2455	4967	0.00205393	4.38e-07	7.31166	9.36359	0.167073	0.780861	8.12631	3.08098	16.6752	18.1441
2021-05-16	5-359	0.2649	0.1187	0.0206	0.0088	1.1	2177	2166	4546	0.00218937	8.43e-07	5.4383	7.61614	0.190908	0.714049	6.90221	2.94658	13.0544	15.6533
2021-05-16	5-360	0.6032	0.265	0.0402	0.0115	1.6	2546	2404	4976	0.0014177	3.14e-07	12.4158	11.0109	0.0721415	1.12759	9.61476	3.6233	23.4268	21.516
2021-06-15	6-001	0.5844	0.2642	0.0363	0.0141	1.2	2500	2342	4981	0.00131947	4.83e-07	14.0833	14.2854	0.0928677	0.985853	10.6562	4.21591	28.3688	23.8529
2021-06-15	6-002	0.4797	0.2188	0.0284	0.012	1	2539	2420	4982	0.00177115	6.06e-07	8.51171	10.2828	0.143575	0.827763	8.58757	3.50019	18.7945	19.3713
2021-06-15	6-003	0.7835	0.3467	0.053	0.0203	1.6	2554	2329	4979	0.00123734	2.82e-07	15.1456	15.6259	0.0681305	0.96926	10.665	4.30553	30.7714	24.0184
2021-06-15	6-004	0.517	0.2456	0.0346	0.0158	1.1	2575	2404	4990	0.00120955	4.29e-07	10.1243	9.79423	0.120102	1.0337	9.45567	3.42841	19.9186	20.673
2021-06-15	6-005	0.4644	0.2097	0.023	0.0101	1	2558	2353	4978	0.000549056	9.81e-08	9.83814	9.37786	0.0468998	1.04908	8.63193	3.40731	19.216	19.2141
2021-06-15	6-006	0.4775	0.2258	0.032	0.0129	1.2	2527	2442	4990	0.000986424	2.5e-07	10.3616	9.93309	0.0736199	1.04314	9.4739	3.4345	20.2947	20.6849
2021-06-15	6-007	0.5338	0.2511	0.0363	0.0109	1.3	2431	2409	4965	0.00108639	1.58e-07	9.45499	10.5411	0.110479	0.896964	8.71294	3.55404	19.9961	19.5613
2021-06-15	6-008	0.6006	0.2743	0.047	0.0219	1.7	2529	2462	4985	0.000645237	2.61e-07	11.7216	11.8422	0.0941975	0.989816	9.47448	3.97369	23.5638	21.1676
2021-06-15	6-010	0.5378	0.2416	0.0282	0.0099	1.1	2481	2400	4974	0.00131715	2.01e-07	10.4001	11.7173	0.100465	0.887589	9.08592	3.68952	22.1174	20.3041
2021-06-15	6-011	0.4427	0.204	0.028	0.0119	1.1	2530	2390	4973	0.00041533	8.04e-08	8.93388	8.67453	0.0320567	1.0299	8.47923	3.30539	17.6084	18.8325
2021-06-15	6-012	0.6709	0.3092	0.0421	0.0192	1.4	2490	2453	4987	0.00206128	9.42e-07	11.8755	13.9368	0.11491	0.852098	10.3298	3.85941	25.8124	22.7461
2021-06-15	6-013	0.4	0.1805	0.0276	0.0112	1.1	2481	2429	4950	0.000807241	2.67e-07	10.192	9.51222	0.0525105	1.07146	9.11454	3.64712	19.7042	20.4001
2021-06-15	6-014	0.6394	0.2674	0.0307	0.0108	0.9	2561	2413	4987	0.000379197	7.65e-08	16.4737	16.4666	0.025814	1.00043	11.1504	4.3439	32.9402	25.2609
2021-06-15	6-015	0.6667	0.2828	0.0533	0.018	1.7	2458	2453	4998	0.00278802	1.17e-06	15.2101	17.9802	0.0993371	0.845939	11.6212	4.15035	33.1903	26.1106
2021-06-15	6-016	0.6621	0.312	0.033	0.0143	1.2	2509	2407	4984	0.00300482	1.96e-06	11.2475	14.2347	0.135352	0.790149	9.90075	3.93519	25.4823	22.0892
2021-06-15	6-017	0.4382	0.1992	0.026	0.011	1.1	2573	2362	4964	0.000325014	4.74e-08	8.91126	8.90491	0.0415674	1.00071	8.35725	3.24898	17.8162	18.5473
2021-06-15	6-018	0.6702	0.2792	0.0421	0.0143	1.3	2546	2306	4983	0.00141978	5.27e-07	16.8646	17.9942	0.0505394	0.937222	11.9285	4.17978	34.8588	26.6898
2021-06-15	6-019	0.7649	0.3445	0.0465	0.0208	1.4	2553	2425	4988	0.00315944	1.73e-06	13.6181	16.7248	0.133884	0.814243	10.7345	4.37768	30.3429	23.9885
2021-06-15	6-020	0.6667	0.2915	0.0411	0.0175	1.2	2467	2415	4987	0.000962658	3.34e-07	14.503	15.4081	0.0393218	0.941256	10.9119	4.25226	29.9111	24.1279
2021-06-15	6-021	0.8613	0.4046	0.0481	0.0206	1.6	2582	2387	4978	0.00162428	5.05e-07	14.3065	15.9154	0.0779387	0.898911	10.9506	4.42577	30.2219	24.9228
2021-06-15	6-022	0.6469	0.2915	0.0589	0.0233	2	2498	2456	4982	0.000705602	1.66e-07	12.9989	13.0004	0.0611397	0.999888	10.1	3.85982	25.9992	22.3915
2021-06-15	6-023	0.8485	0.3907	0.0519	0.0261	1.7	2563	2392	4972	0.00164101	6.06e-07	14.8384	16.4794	0.0635247	0.900421	10.5234	4.58168	31.3177	24.296
2021-06-15	6-024	0.7106	0.3235	0.0492	0.0204	1.6	2503	2448	4981	0.00304849	2.05e-06	11.6031	14.6516	0.14977	0.791934	10.1439	3.97914	26.2546	22.569
2021-06-15	6-025	0.4143	0.1643	0.0312	0.011	1.8	2448	2528	4986	0.00170844	4.85e-07	9.86241	11.528	0.105884	0.855515	9.20425	3.61703	21.3904	21.0555
2021-06-15	6-026	0.4929	0.2148	0.0343	0.012	1.4	2453	2432	4978	0.00141047	4.63e-07	10.2808	11.6788	0.0760747	0.880292	9.261	3.72768	21.9596	21.1318
2021-06-15	6-027	0.6316	0.2613	0.0408	0.0154	1.4	2448	2421	4981	0.00376474	2.66e-06	13.767	17.5313	0.13089	0.785282	11.0483	4.23655	31.2983	24.5428
2021-06-15	6-028	0.6763	0.283	0.0407	0.016	1.3	2546	2435	4995	0.004088	5.63e-06	17.7943	13.9739	0.153004	1.2734	11.5666	4.13954	31.7682	25.4072
2021-06-15	6-029	0.7022	0.3196	0.0338	0.0163	1.1	2481	2407	4980	0.00188315	9.47e-07	14.7922	13.0927	0.0978102	1.1298	10.4555	4.108	27.8849	23.3021
2021-06-15	6-030	0.6545	0.2901	0.0421	0.0133	1.4	2526	2447	4987	0.00374975	1.51e-06	12.081	15.8308	0.174773	0.763135	10.3063	4.20109	27.9118	23.1456
2021-06-15	6-031	0.5716	0.2467	0.0445	0.0193	1.6	2535	2418	4985	0.00265821	1.73e-06	14.0708	11.5216	0.124234	1.22126	9.90421	3.99234	25.5924	22.1749
2021-06-15	6-032	0.5914	0.274	0.0375	0.0154	1.1	2528	2385	4993	0.00127162	5.41e-07	11.5544	12.6568	0.0641249	0.912905	10.0278	3.79383	24.2112	22.1782
2021-06-15	6-033	0.3692	0.174	0.0229	0.0112	0.9	2498	2386	4978	0.000757599	1.55e-07	7.40063	8.15589	0.121535	0.907398	8.2803	3.10547	15.5565	18.2667
2021-06-15	6-034	0.642	0.2879	0.0354	0.015	1.1	2529	2443	4980	0.0015605	5.88e-07	14.356	12.9443	0.0756688	1.10906	10.3747	4.10408	27.3002	23.1342
2021-06-15	6-035	0.3438	0.1461	0.0269	0.01	1.2	2530	2461	4998	0.00249988	1.8e-06	7.61561	10.1033	0.157839	0.753776	8.98019	3.1376	17.7189	19.6937
2021-06-15	6-036	0.7779	0.3345	0.0332	0.0137	1	2558	2408	4968	0.000777206	2.26e-07	14.6313	15.3965	0.0658436	0.950303	11.096	4.20319	30.0278	25.0574
2021-06-15	6-037	0.4847	0.21	0.0251	0.0085	0.9	2540	2436	4988	0.000413299	8.2e-08	10.5146	10.3044	0.0447883	1.0204	8.75195	3.68289	20.819	19.7595
2021-06-15	6-038	0.7874	0.3185	0.0534	0.023	1.7	2532	2422	4985	0.00311315	1.43e-06	13.6897	16.8029	0.120837	0.814726	10.7816	4.18276	30.4926	24.6262
2021-06-15	6-039	0.5016	0.2184	0.0335	0.0133	1.4	2539	2410	4978	0.0017056	4.83e-07	11.8773	13.5366	0.0950258	0.877425	10.4826	3.78767	25.4139	22.8406
2021-06-15	6-040	0.6128	0.2628	0.0343	0.0151	1.2	2437	2386	4997	0.00332339	1.08e-06	11.4312	14.7546	0.173438	0.774755	10.2937	4.03912	26.1858	22.8061
2021-06-15	6-041	0.3919	0.1701	0.0269	0.0119	1.2	2554	2452	4992	0.00309623	2.56e-06	8.45457	11.5338	0.21948	0.733024	9.71025	3.30097	19.9884	21.1373
2021-06-15	6-042	0.6585	0.2841	0.0358	0.013	1.2	2530	2396	4985	0.000584531	1.68e-07	14.7212	14.9382	0.0379509	0.985475	10.2063	4.38543	29.6594	23.2172
2021-06-15	6-043	0.6808	0.288	0.0426	0.0138	1.4	2498	2474	4975	0.000754295	4.09e-07	14.7093	14.3048	0.0605656	1.02828	9.95043	4.36424	29.0142	22.7428
2021-06-15	6-044	0.5366	0.2281	0.0281	0.0104	1.1	2451	2429	4981	0.00072786	2.38e-07	14.1602	14.3553	0.0354859	0.986413	11.0152	3.95225	28.5155	24.192
2021-06-15	6-045	0.632	0.2795	0.0514	0.0228	1.8	2553	2428	4992	0.00278669	2.55e-06	12.8883	15.5386	0.104844	0.829438	11.1174	3.88949	28.4269	24.3141
2021-06-15	6-046	0.4974	0.2126	0.0399	0.0146	1.6	2497	2424	4981	0.00287231	1.12e-06	10.9015	13.7679	0.137717	0.791809	10.093	3.52354	24.6695	22.2492
2021-06-15	6-047	0.5604	0.2443	0.0422	0.0143	1.5	2404	2427	4952	0.00203618	5.97e-07	11.6768	13.7031	0.0920559	0.852131	9.9284	3.79654	25.3799	22.2442
2021-06-15	6-048	0.508	0.2203	0.0304	0.0136	1.2	2565	2413	4990	0.00347337	1.64e-06	13.8809	10.4099	0.159315	1.33344	9.95567	3.68919	24.2907	21.9628
2021-06-15	6-049	0.6743	0.2912	0.0462	0.0203	1.6	2574	2328	4967	0.0007235	2.39e-07	14.7637	14.2665	0.0566259	1.03485	10.7637	4.31158	29.0302	24.0697
2021-06-15	6-050	0.5752	0.2513	0.041	0.0177	1.7	2552	2416	4995	0.000646085	4.49e-07	13.5637	13.0731	0.0546191	1.03753	9.89984	4.07258	26.6368	22.3731
2021-06-15	6-051	0.9233	0.3857	0.0432	0.0196	1.1	2535	2370	4985	0.00143575	5.2e-07	17.4106	16.553	0.0951681	1.05181	11.9923	4.71311	33.9636	26.7007
2021-06-15	6-052	0.4441	0.1952	0.0334	0.015	1.4	2519	2357	4971	0.000700417	3.1e-07	10.5812	10.0095	0.0523957	1.05712	9.43451	3.69971	20.5908	20.9449
2021-06-15	6-053	0.7559	0.336	0.0546	0.023	1.6	2485	2385	4994	0.000770371	3.13e-07	15.5548	15.0546	0.057157	1.03322	11.0303	4.35052	30.6094	24.7642
2021-06-15	6-054	0.7078	0.2912	0.0351	0.0141	1.2	2528	2416	4970	0.00132639	4.54e-07	13.2116	14.4037	0.0744935	0.917239	10.2097	4.15676	27.6153	23.1963
2021-06-15	6-055	0.5059	0.2201	0.0383	0.0159	1.6	2561	2393	4979	0.0012283	5.46e-07	11.4263	12.5351	0.100292	0.911544	9.81154	3.82644	23.9614	21.9886
2021-06-15	6-056	0.8661	0.3574	0.0378	0.0129	1.1	2647	2308	4986	0.00158631	1.28e-06	17.1805	15.8229	0.0699387	1.08579	11.2548	4.73964	33.0034	25.5131
2021-06-15	6-057	0.6926	0.3052	0.0492	0.0168	1.6	2547	2395	4979	0.00159076	6.28e-07	14.3155	15.7707	0.0715553	0.907729	10.9732	4.34143	30.0862	24.5855
2021-06-15	6-058	0.3989	0.1822	0.0374	0.0177	1.2	2647	2320	5003	0.00087717	2.35e-07	9.12911	8.25198	0.0785856	1.10629	8.79987	3.27554	17.3811	19.4827
2021-06-15	6-059	0.7445	0.3067	0.0521	0.019	1.7	2520	2396	4979	0.00266798	1.58e-06	15.2191	17.8775	0.113226	0.851302	11.6985	4.17691	33.0966	25.729
2021-06-15	6-060	0.7198	0.3002	0.0372	0.0157	1.3	2532	2382	4982	0.0014062	6.03e-07	14.5927	13.1896	0.0777682	1.10638	10.0365	4.3193	27.7824	23.2071
2021-06-15	6-061	0.9775	0.4222	0.0703	0.0279	1.7	2583	2340	4985	0.00320757	2.2e-06	18.6	15.3926	0.108287	1.20837	11.3123	4.87159	33.9927	25.5023
2021-06-15	6-062	0.7284	0.311	0.0465	0.017	1.4	2490	2452	4984	0.00208898	3.22e-07	14.5095	16.5984	0.119636	0.874154	11.1261	4.27566	31.1079	24.5438
2021-06-15	6-063	0.3358	0.1417	0.0295	0.0111	1.5	2525	2390	4976	0.000471897	9.73e-08	8.89432	8.50033	0.0475668	1.04635	8.56008	3.22771	17.3947	18.7725
2021-06-15	6-064	0.5287	0.2303	0.0454	0.0148	1.5	2432	2283	4981	0.00140164	6e-07	8.50483	9.84553	0.0860904	0.863826	8.34467	3.71879	18.3504	18.9545
2021-06-15	6-065	0.9489	0.4004	0.0569	0.0211	1.5	2516	2435	4993	0.00149337	1.03e-06	16.0292	17.4829	0.0712162	0.916854	10.8806	4.74868	33.5121	25.0641
2021-06-15	6-066	0.3419	0.1456	0.0311	0.0091	1.6	2479	2427	4985	0.000322473	6.03e-08	8.74398	8.66075	0.0424358	1.00961	8.22499	3.3375	17.4047	18.2664
2021-06-15	6-067	0.7731	0.3317	0.0488	0.0198	1.3	2475	2457	4988	0.00137469	1.21e-06	13.8015	15.1516	0.107537	0.910897	10.8663	4.22227	28.9531	24.2718
2021-06-15	6-068	0.4652	0.1975	0.0264	0.0142	1	2559	2401	4978	0.00115446	2.45e-07	9.56095	8.46916	0.0884733	1.12891	9.06922	3.33252	18.0301	20.0975
2021-06-15	6-069	0.6997	0.2867	0.0428	0.016	1.5	2523	2313	4997	0.00051113	2.16e-07	13.7254	13.6512	0.0577546	1.00543	10.312	4.03317	27.3766	23.3957
2021-06-15	6-070	1.0288	0.43	0.0648	0.0256	1.7	2578	2343	4978	0.00181084	4.27e-07	17.9704	19.3982	0.0957406	0.926394	11.5554	5.13852	37.3686	26.5195
2021-06-15	6-071	0.6607	0.2867	0.0476	0.0175	1.4	2478	2393	4977	0.00134135	4.59e-07	15.0268	13.8307	0.0668888	1.08648	10.6023	4.36547	28.8575	23.5282
2021-06-15	6-072	0.4557	0.1943	0.0386	0.0121	1.6	2559	2379	4989	0.000632604	1.85e-07	10.7097	11.1247	0.0498714	0.962692	9.57204	3.44913	21.8345	21.1135
2021-06-15	6-073	0.4342	0.1894	0.0239	0.0123	1.2	2508	2404	4928	0.000985722	2.2e-07	10.6524	9.81126	0.0854041	1.08573	9.62911	3.36236	20.4636	21.0862
2021-06-15	6-074	0.542	0.2224	0.0371	0.0137	1.5	2529	2413	4996	0.00118087	6.32e-07	10.7118	11.6987	0.0571703	0.91564	9.8117	3.61994	22.4105	21.7963
2021-06-15	6-075	0.2922	0.131	0.021	0.0095	1	2526	2450	4990	0.000564553	9.46e-08	6.83115	7.08077	0.0724505	0.964747	7.97365	2.94331	13.9119	17.461
2021-06-15	6-076	0.6583	0.2804	0.0621	0.0248	2	2497	2403	4980	0.000486807	1.5e-07	15.0405	14.6255	0.0328298	1.02838	11.1352	3.94028	29.666	24.3811
2021-06-15	6-077	0.3885	0.1628	0.0354	0.0117	1.6	2473	2373	4987	0.00190998	5.68e-07	11.0199	9.10997	0.116423	1.20966	9.18581	3.44742	20.1299	20.1471
2021-06-15	6-078	0.533	0.2188	0.0433	0.0149	1.6	2480	2346	4976	0.00154319	3.21e-07	11.9562	13.4994	0.111822	0.885685	9.71279	3.97615	25.4557	21.7705
2021-06-15	6-079	0.5443	0.2263	0.0522	0.0177	2	2515	2441	4992	0.00118738	4.19e-07	12.0639	13.2498	0.0590657	0.910492	10.1648	3.67972	25.3137	22.3868
2021-06-15	6-080	0.4468	0.1845	0.0339	0.0079	1.6	2581	2407	4990	0.00135764	5.01e-07	11.4383	12.5868	0.0839283	0.908757	9.92628	3.77234	24.0252	21.8838
2021-06-15	6-081	0.4567	0.1991	0.0427	0.0186	1.9	2538	2440	4994	0.000849045	2.69e-07	12.1993	11.6688	0.0638818	1.04546	9.82975	3.73014	23.8681	21.6713
2021-06-15	6-082	0.3109	0.1333	0.0258	0.0102	1.2	2558	2375	4985	0.000944082	2.03e-07	7.1899	7.5644	0.108664	0.950491	7.97071	3.0512	14.7543	17.6277
2021-06-15	6-083	0.5499	0.2303	0.052	0.0168	1.8	2546	2377	4979	0.00115101	1.28e-07	12.2602	13.3994	0.0716795	0.914983	10.154	3.87468	25.6595	22.4348
2021-06-15	6-084	0.4074	0.1704	0.0418	0.014	2	2538	2407	4986	0.00285706	1.52e-06	12.2236	9.37182	0.139562	1.30429	9.42363	3.44672	21.5954	20.7911
2021-06-15	6-085	0.5798	0.2309	0.0584	0.0206	2.1	2477	2390	4989	0.00101884	1.67e-07	14.3242	13.4039	0.0585283	1.06866	10.3596	4.15584	27.7281	23.045
2021-06-15	6-086	0.6756	0.3046	0.0516	0.0209	1.9	2522	2412	4984	0.00142859	4.62e-07	14.8648	13.443	0.0744905	1.10577	10.8086	4.11394	28.3078	24.116
2021-06-15	6-087	0.598	0.2609	0.0392	0.0154	1.4	2496	2415	4991	0.000983214	2.65e-07	12.7698	13.115	0.062191	0.973678	10.0157	3.91565	25.8848	22.4015
2021-06-15	6-088	0.4597	0.212	0.0361	0.0171	1.6	2563	2286	5000	0.0010255	2.39e-07	10.8994	9.90666	0.0598375	1.10021	8.61769	3.64716	20.806	19.5756
2021-06-15	6-089	0.5384	0.222	0.0422	0.0157	1.6	2533	2317	4986	0.002105	1.23e-06	11.9024	13.5583	0.124027	0.877868	10.2097	4.00011	25.4606	22.9948
2021-06-15	6-090	0.6884	0.2846	0.0435	0.0155	1.5	2549	2399	4992	0.00126767	4.79e-07	16.6462	16.0779	0.0657455	1.03535	11.5308	4.25483	32.7241	25.4484
2021-06-15	6-091	0.4017	0.1749	0.019	0.007	0.8	2470	2385	4891	0.00136155	3.47e-07	7.69925	9.06078	0.121983	0.849735	7.40535	3.61436	16.76	17.461
2021-06-15	6-092	0.4779	0.2008	0.0377	0.0115	1.3	2534	2453	4985	0.00104787	4.57e-07	11.3546	12.3723	0.0983319	0.917742	9.65628	3.85951	23.7269	21.5777
2021-06-15	6-093	0.7626	0.3141	0.0487	0.0187	1.5	2472	2389	4983	0.00513355	6.18e-06	17.7584	12.8749	0.183097	1.37931	10.4769	4.60521	30.6333	24.0716
2021-06-15	6-094	0.5698	0.2353	0.046	0.0165	1.6	2492	2396	4977	0.0013252	2.74e-07	13.334	13.5677	0.0882067	0.982771	10.7534	3.96487	26.9017	23.5848
2021-06-15	6-095	0.5111	0.2095	0.0342	0.01	1.5	2530	2442	4990	0.000846342	3.36e-07	12.3751	13.0215	0.0476758	0.950359	9.90454	4.01511	25.3966	22.4154
2021-06-15	6-096	0.3595	0.1584	0.0251	0.0102	1.4	2439	2324	4985	0.000694909	3.62e-07	8.52501	8.88938	0.103233	0.95901	8.79748	3.24589	17.4144	19.3925
2021-06-15	6-097	0.3326	0.1477	0.0308	0.0111	1.2	2325	2663	4986	0.00504651	4.45e-06	6.05242	11.0902	0.378164	0.545744	8.89841	3.21869	17.1427	19.5438
2021-06-15	6-098	0.4323	0.1921	0.0312	0.01	1.1	2499	2355	4988	0.000790128	3.49e-07	10.8343	10.4056	0.0686599	1.04121	9.51221	3.70076	21.2399	20.9488
2021-06-15	6-099	0.656	0.2896	0.0427	0.0158	1.2	2520	2372	4987	0.000972513	3.76e-07	14.7396	13.7894	0.0778974	1.06891	10.4914	4.15883	28.529	23.3374
2021-06-15	6-100	0.725	0.3065	0.0522	0.0202	1.5	2530	2403	5009	0.00333015	2.62e-06	13.3722	16.7012	0.121316	0.800673	11.1888	4.12584	30.0733	24.5907
2021-06-15	6-101	0.3535	0.1597	0.0271	0.0102	1.3	2527	2449	4991	0.00087959	8.37e-08	9.44541	8.56595	0.0647758	1.10267	9.07585	3.09621	18.0114	19.7017
2021-06-15	6-102	0.5328	0.2464	0.0232	0.0146	1.2	2537	2339	4991	0.00257079	1.11e-06	12.496	9.92527	0.137044	1.25901	9.77988	3.50943	22.4213	21.5027
2021-06-15	6-104	0.6454	0.2808	0.0465	0.0176	1.6	2542	2282	4979	0.00144144	8.88e-07	14.962	13.5808	0.0655753	1.1017	10.8689	4.04916	28.5428	24.4687
2021-06-15	6-105	0.6044	0.251	0.0504	0.0185	1.7	2491	2415	4977	0.00143378	9.54e-07	15.129	13.7225	0.0707154	1.10249	10.9896	3.95612	28.8515	24.1968
2021-06-15	6-106	0.4187	0.1675	0.0303	0.0105	1.4	2454	2322	4991	0.000549106	1.17e-07	10.344	10.5756	0.0476549	0.9781	9.26708	3.45539	20.9195	20.3321
2021-06-15	6-107	0.4873	0.1924	0.0406	0.0138	1.6	2575	2376	4960	0.00183248	5.82e-07	12.9251	11.1358	0.0991053	1.16068	9.90138	3.6228	24.0609	21.9007
2021-06-15	6-108	0.4639	0.2085	0.0458	0.0185	1.8	2485	2457	4988	0.00095115	3.6e-07	11.7458	11.0152	0.0629571	1.06632	10.3393	3.47342	22.761	22.3681
2021-06-15	6-109	0.4164	0.1848	0.0453	0.0184	2	2442	2363	4987	0.000727799	7.18e-08	10.5382	9.94579	0.0529587	1.05956	9.6709	3.24784	20.484	20.9629
2021-06-15	6-110	0.3202	0.1477	0.0278	0.0114	1.2	2440	2327	4979	0.00126611	3.11e-07	7.9203	9.18633	0.100335	0.862183	8.90214	2.99132	17.1066	19.3143
2021-06-15	6-111	0.6274	0.2786	0.0441	0.0162	1.6	2515	2468	4989	0.0028234	9.28e-07	13.6195	16.4429	0.13007	0.828291	11.0811	4.10092	30.0624	24.4561
2021-06-15	6-112	0.4656	0.1936	0.0359	0.0115	1.4	2563	2373	4985	0.00190669	3.05e-07	12.4773	10.5706	0.121006	1.18038	9.72242	3.69201	23.0479	21.4283
2021-06-15	6-113	0.3249	0.1369	0.0235	0.0081	1.2	2524	2443	4989	0.00140193	3.29e-07	7.82424	9.21285	0.108213	0.849274	8.30621	3.23611	17.0371	18.4464
2021-06-15	6-114	0.4293	0.1944	0.0418	0.0174	1.4	2572	2413	4993	0.000749903	3.93e-07	9.71094	9.44238	0.0994254	1.02844	9.1058	3.35966	19.1533	20.0831
2021-06-15	6-115	0.4934	0.2073	0.0321	0.0128	1.2	2537	2369	4991	0.00238113	1.11e-06	13.7174	11.3366	0.131542	1.21001	10.0331	3.84543	25.054	22.1583
2021-06-15	6-116	0.4913	0.2082	0.0426	0.0149	1.6	2537	2417	4990	0.00065363	1.78e-07	12.0122	12.1471	0.0805403	0.988895	9.98675	3.7971	24.1593	22.0695
2021-06-15	6-117	0.2645	0.1148	0.0205	0.0076	1.1	2607	2381	4987	0.00135405	6.6e-07	6.608	7.6393	0.152136	0.865001	8.05407	2.87136	14.2473	17.6498
2021-06-15	6-118	0.3576	0.1544	0.041	0.0174	1.7	2519	2379	4982	0.00091731	1.69e-07	9.29559	8.52048	0.0680313	1.09097	8.07867	3.23681	17.8161	18.4216
2021-06-15	6-119	0.4935	0.2034	0.0349	0.0126	1.6	2542	2431	4975	0.000648246	1.41e-07	12.762	12.3858	0.0405481	1.03037	9.87774	3.88343	25.1479	21.9509
2021-06-15	6-120	0.4521	0.1848	0.0432	0.014	1.7	2494	2393	4987	0.0021984	8.73e-07	10.9098	13.0867	0.138996	0.833653	9.94931	3.62286	23.9965	21.8825
2021-06-15	6-121	0.6616	0.31	0.0562	0.0247	1.7	2586	2382	4983	0.000349168	6.46e-08	13.4346	13.3432	0.0308582	1.00685	10.2866	4.04295	26.7778	23.0713
2021-06-15	6-123	0.5861	0.2501	0.0461	0.0168	1.7	2507	2428	4994	0.00225492	1.17e-06	14.2875	16.5319	0.0830247	0.864241	10.8057	4.33854	30.8194	24.0677
2021-06-15	6-124	0.7805	0.3124	0.041	0.0134	1.3	2492	2393	4992	0.000806355	4.82e-07	15.9388	16.6209	0.0351883	0.958964	11.0994	4.64701	32.5597	25.2738
2021-06-15	6-125	0.5076	0.2194	0.0498	0.019	2	2465	2422	4985	0.000979788	5.27e-07	12.5743	13.2157	0.0599009	0.951461	10.0062	3.93335	25.79	22.1938
2021-06-15	6-126	0.4525	0.1929	0.0304	0.0135	1.3	2399	2381	4967	0.000539684	1.13e-07	10.9034	10.788	0.046999	1.0107	9.46147	3.36247	21.6915	20.8568
2021-06-15	6-127	0.5879	0.2558	0.0425	0.015	1.6	2503	2458	4990	0.00159716	5.37e-07	12.391	13.9797	0.0802963	0.886357	11.0494	3.86328	26.3708	24.326
2021-06-15	6-128	0.3351	0.1466	0.0235	0.0075	1.4	2453	2395	4989	0.000362995	3.83e-08	8.31589	8.51666	0.0337701	0.976425	8.67513	3.01562	16.8326	18.842
2021-06-15	6-129	0.5462	0.2248	0.036	0.0136	1.4	2520	2337	4995	0.00110444	4.19e-07	12.3902	13.4004	0.0741455	0.924613	10.225	4.00316	25.7905	22.902
2021-06-15	6-130	0.4226	0.1791	0.0367	0.0123	1.6	2511	2433	4990	0.00047352	8.21e-08	12.0965	11.657	0.0404967	1.0377	9.71904	3.76071	23.7535	21.4404
2021-06-15	6-131	0.3648	0.1594	0.0338	0.0114	1.6	2517	2460	4982	0.00105211	5e-07	9.25462	10.2465	0.0871043	0.903197	9.22778	3.33547	19.5011	20.1323
2021-06-15	6-132	0.381	0.1518	0.0288	0.0102	1.2	2510	2417	4984	0.00125889	5.9e-07	8.92109	10.1766	0.0882573	0.876625	9.01248	3.06015	19.0977	19.91
2021-06-15	6-133	0.2631	0.1145	0.0236	0.0091	1.4	2514	2373	4964	0.000695506	2.94e-07	7.18231	7.49067	0.0936315	0.958834	7.94089	2.88048	14.673	17.3795
2021-06-15	6-134	0.5365	0.2223	0.0308	0.0083	1.1	2587	2328	4946	0.00191575	1.09e-06	12.1528	10.4508	0.104471	1.16286	10.3936	3.70412	22.6037	22.8178
2021-06-15	6-135	0.3488	0.1556	0.0243	0.0103	1.3	2504	2405	4980	0.000741886	1.25e-07	8.98315	9.71722	0.0750965	0.924456	8.6693	3.39891	18.7004	19.1649
2021-06-15	6-136	0.9377	0.3702	0.0534	0.0201	1.6	2577	2365	4975	0.00160205	6.38e-07	19.9589	18.3898	0.0583559	1.08532	11.8397	4.83888	38.3487	27.064
2021-06-15	6-137	0.9055	0.38	0.0515	0.0185	1.5	2537	2280	4978	0.00243093	2e-06	19.3285	17.2931	0.10625	1.1177	11.7495	4.9166	36.6217	26.8082
2021-06-15	6-138	0.3881	0.1592	0.0366	0.0133	1.7	2429	2451	4987	0.000664652	2.5e-07	10.0867	10.5495	0.0451814	0.956137	9.3177	3.3513	20.6362	20.4452
2021-06-15	6-139	0.3162	0.1232	0.0205	0.0088	1.2	2521	2435	4990	0.00160287	6.57e-07	8.09955	6.52331	0.126953	1.24163	8.21284	2.85044	14.6229	17.7405
2021-06-15	6-140	0.2935	0.1374	0.0226	0.0081	1.1	2384	2349	4784	0.000468527	8.14e-08	7.62097	7.16278	0.0581939	1.06397	7.61446	2.88774	14.7837	16.8459
2021-06-15	6-141	0.2817	0.1337	0.0246	0.0095	1.1	2355	2261	4872	0.000383864	4.31e-08	6.8157	7.07053	0.0475728	0.963959	7.84446	2.77555	13.8862	17.1247
2021-06-15	6-142	0.4122	0.1856	0.0345	0.0109	1.6	2513	2444	4984	0.00103432	3.78e-07	9.27142	10.264	0.0776757	0.903296	9.09896	3.36534	19.5354	19.9363
2021-06-15	6-143	0.3915	0.1626	0.0248	0.0148	1.1	2470	2385	4878	0.00170934	4.07e-07	6.40552	8.11469	0.180998	0.789374	7.65113	3.22232	14.5202	17.2116
2021-06-15	6-144	0.4899	0.209	0.0349	0.0165	1.3	2469	2342	4979	0.00308314	1.68e-06	8.45535	11.4687	0.212425	0.737255	9.74619	3.58411	19.9241	21.4514
2021-06-15	6-145	0.3034	0.1278	0.0301	0.0099	1.6	2481	2228	4785	0.00170478	4.59e-07	8.11135	6.4519	0.145663	1.2572	7.24996	2.95562	14.5632	16.4907
2021-06-15	6-146	0.2624	0.1178	0.0233	0.0109	1.1	2449	2259	4881	0.00091396	2.33e-07	6.99862	6.13657	0.0859822	1.14048	7.75777	2.86541	13.1352	16.9173
2021-06-15	6-147	0.642	0.2698	0.0607	0.0273	2.2	2530	2439	4988	0.00145578	3.66e-07	14.4793	13.0402	0.0777748	1.11036	10.6294	4.04212	27.5196	23.7479
2021-06-15	6-148	0.6113	0.2445	0.0315	0.0141	1.1	2530	2439	4988	0.00145578	3.66e-07	14.4793	13.0402	0.0777748	1.11036	10.6294	4.04212	27.5196	23.7479
2021-06-15	6-149	0.5394	0.2216	0.0406	0.0146	1.6	2515	2386	4989	0.00110627	3.02e-07	12.6724	13.5593	0.0641017	0.934591	10.0184	3.94332	26.2318	22.4025
2021-06-15	6-150	0.6149	0.2661	0.0474	0.0191	1.6	2567	2405	4989	0.00148493	3.95e-07	13.537	12.0535	0.0786951	1.12308	10.1323	3.88649	25.5904	22.5659
2021-06-15	6-151	0.673	0.2905	0.0481	0.0199	1.4	2546	2427	4986	0.00155099	5.09e-07	13.1513	14.6848	0.0730483	0.895569	10.5811	4.00918	27.8361	23.5126
2021-06-15	6-152	0.4869	0.2165	0.0303	0.0116	1.3	2516	2466	4988	0.00240903	7.01e-07	10.3155	12.724	0.143664	0.810711	9.63816	3.65468	23.0396	21.2972
2021-06-15	6-153	0.407	0.1751	0.0353	0.0145	1.6	2595	2397	4996	0.000299878	2.6e-08	9.83852	10.1084	0.022646	0.9733	9.07113	3.31298	19.9469	20.0433
2021-06-15	6-154	0.4711	0.2071	0.0413	0.0134	1.9	2539	2358	5040	0.000875256	1.31e-07	11.2737	11.0668	0.0819531	1.01869	9.35378	3.63199	22.3405	20.8441
2021-06-15	6-155	0.4779	0.2141	0.0372	0.0171	1.6	2526	2445	4987	0.00253404	1.15e-06	9.97168	12.4215	0.154068	0.802779	9.6649	3.57801	22.3931	21.2354
2021-06-15	6-156	0.4707	0.1922	0.028	0.0075	1.2	2485	2346	4976	0.000600724	1.17e-07	10.1302	9.9758	0.0508749	1.01547	7.89269	3.76678	20.106	18.7275
2021-06-15	6-157	0.7797	0.3153	0.0425	0.0188	1.3	2552	2434	4991	0.00114827	4.08e-07	17.5542	16.7413	0.0523306	1.04856	11.2221	4.68594	34.2954	25.5645
2021-06-15	6-158	0.7395	0.3024	0.0359	0.0125	1.2	2553	2423	4989	0.00154818	1.17e-06	16.0121	17.4845	0.06149	0.915788	11.0662	4.60205	33.4965	25.2048
2021-06-15	6-159	0.5961	0.2682	0.036	0.0117	1.2	2478	2343	4984	0.00104856	1.65e-07	11.8244	12.8579	0.0776557	0.919622	9.5961	4.00608	24.6822	21.6171
2021-06-15	6-160	0.3439	0.1533	0.0265	0.0135	1.5	2530	2428	4994	0.000470449	1.09e-07	8.45151	8.36997	0.0491314	1.00974	8.5302	3.05996	16.8215	18.6488
2021-06-15	6-161	0.2927	0.1292	0.0265	0.0132	1.4	2486	2263	4966	0.00260783	1.55e-06	4.88657	7.47149	0.273628	0.654029	7.81962	2.74931	12.3581	17.1243
2021-06-15	6-162	0.3085	0.1297	0.0272	0.0102	1.4	2530	2453	4985	0.000622869	1.25e-07	8.06516	7.4969	0.062376	1.0758	8.32726	3.00037	15.5621	18.1824
2021-06-15	6-163	0.5137	0.2169	0.0462	0.0157	1.7	2477	2329	4984	0.00247594	1.75e-06	13.6272	11.1611	0.110322	1.22095	9.9493	3.67676	24.7883	22.134
2021-06-15	6-164	0.5387	0.2269	0.0448	0.0162	1.4	2636	2351	4997	0.000888353	1.62e-07	11.8661	11.2322	0.0831718	1.05644	9.57213	4.07803	23.0983	21.7621
2021-06-15	6-165	0.575	0.2439	0.0466	0.0194	1.6	2516	2416	4975	0.000886253	2.35e-07	13.3683	14.071	0.0609486	0.95006	10.0211	4.07932	27.4393	22.5316
2021-06-15	6-166	0.5166	0.2258	0.0415	0.0155	1.6	2527	2419	4974	0.000748881	1.78e-07	12.1034	11.3565	0.0409898	1.06576	9.83305	3.70089	23.4599	21.6646
2021-06-15	6-167	0.5133	0.2314	0.037	0.0147	1.4	2472	2321	4941	0.00205899	1.01e-06	12.7363	10.7202	0.108567	1.18806	9.7585	3.77114	23.4565	21.742
2021-06-15	6-169	0.5052	0.2148	0.0266	0.0119	1.1	2522	2370	4981	0.000693051	1.41e-07	11.9607	11.8104	0.0635097	1.01273	9.52253	3.90195	23.771	21.4467
2021-06-15	6-170	0.9024	0.372	0.0643	0.0243	1.6	2467	2479	4981	0.00138766	9.17e-07	17.3583	18.7214	0.0786178	0.927189	12.2158	4.79349	36.0797	27.6783
2021-06-15	6-171	0.6986	0.301	0.0427	0.0184	1.6	2453	2518	4975	0.00150231	5.49e-07	14.1987	12.8138	0.0800709	1.10808	10.4681	4.14723	27.0125	23.9725
2021-06-15	6-172	0.7547	0.308	0.0583	0.0202	1.6	2532	2344	4982	0.00151682	7.99e-07	16.5861	17.1361	0.076068	0.967906	11.3146	4.74868	33.7222	25.7045
2021-06-15	6-173	0.9262	0.3824	0.0674	0.0251	1.7	2594	2374	4989	0.00637728	6.06e-06	22.2559	16.0482	0.230888	1.38682	11.9371	5.16506	38.3041	27.7138
2021-06-15	6-174	0.5478	0.2181	0.0524	0.0181	1.9	2527	2311	5001	0.00113707	5.65e-07	12.6768	11.6196	0.0577165	1.09098	9.3748	3.95545	24.2964	21.8687
2021-06-15	6-175	0.5805	0.2536	0.0464	0.016	1.7	2511	2425	4988	0.00211373	8.58e-07	11.5836	13.6135	0.121841	0.850892	9.84209	4.00238	25.197	22.1757
2021-06-15	6-176	0.4983	0.2139	0.0366	0.0134	1.5	2432	2339	4992	0.000827394	6.78e-07	9.96704	10.7113	0.0549162	0.930516	9.45531	3.71869	20.6783	21.1392
2021-06-15	6-177	0.3422	0.1357	0.0351	0.0127	1.8	2443	2327	4987	0.000810354	2.86e-07	7.37937	8.15559	0.103226	0.904824	7.59903	3.13485	15.535	17.2647
2021-06-15	6-178	0.6217	0.2651	0.0458	0.0174	1.6	2549	2442	4993	0.00239746	8.43e-07	11.3291	13.7005	0.172727	0.826907	10.3165	3.97323	25.0296	23.0325
2021-06-15	6-179	0.7105	0.2945	0.0571	0.0225	2	2568	2402	4976	0.00165826	5.74e-07	15.0746	14.633	0.0855989	1.03018	11.0189	4.20406	29.7076	24.6184
2021-06-15	6-180	0.7052	0.2976	0.0545	0.0229	2	2568	2402	4976	0.00165826	5.74e-07	15.0746	14.633	0.0855989	1.03018	11.0189	4.20406	29.7076	24.6184
2021-06-15	6-181	0.3695	0.157	0.0356	0.0126	1.8	2560	2372	5010	0.000330455	3.75e-08	9.429	9.38756	0.0421527	1.00441	8.74579	3.24268	18.8166	19.3359
2021-06-15	6-182	0.596	0.2465	0.0536	0.0201	1.7	2588	2375	4972	0.00261319	1.4e-06	13.0411	10.557	0.137059	1.2353	9.84461	3.94767	23.5981	22.2073
2021-06-15	6-183	0.4651	0.2005	0.033	0.0142	1.4	2608	2371	4992	0.00107821	3.29e-07	10.0977	9.25389	0.104848	1.09118	9.68286	3.52402	19.3516	21.3443
2021-06-15	6-184	0.5304	0.2295	0.0289	0.0108	1	2472	2468	4975	0.00196528	4.76e-07	10.8576	12.8181	0.137596	0.847051	9.63497	3.73625	23.6757	21.4544
2021-06-15	6-185	0.3834	0.1757	0.0257	0.0105	1.2	2541	2401	4980	0.000543217	1.62e-07	9.87765	9.55948	0.0545329	1.03328	8.8575	3.45565	19.4371	19.6805
2021-06-15	6-186	0.6589	0.2786	0.0465	0.0141	1.6	2511	2271	4961	0.000996018	4.74e-07	13.25	14.0637	0.0594793	0.942144	10.3595	4.2157	27.3138	23.8032
2021-06-15	6-187	0.6662	0.2897	0.0555	0.018	1.7	2620	2335	4965	0.00101474	5.99e-07	13.1028	12.5027	0.0736062	1.048	10.4659	3.97679	25.6055	23.3479
2021-06-15	6-188	0.7522	0.3269	0.0413	0.0161	1.3	2598	2378	4989	0.00218384	5.33e-07	15.6821	13.512	0.097717	1.1606	10.1565	4.1825	29.1942	23.3396
2021-06-15	6-189	0.4466	0.1934	0.0316	0.0122	1.4	2513	2347	4983	0.000893413	3.3e-07	11.3895	11.7566	0.0679111	0.968776	10.3064	3.48244	23.1461	22.3435
2021-06-15	6-190	0.9619	0.4198	0.0596	0.0246	1.5	2535	2443	5008	0.00327954	1.7e-06	16.1768	19.2972	0.135372	0.838297	12.0521	4.67111	35.4739	27.1542
2021-06-15	6-191	0.4109	0.1679	0.0256	0.0064	1.2	2575	2337	4980	0.00251461	1.38e-06	10.8433	8.32888	0.175144	1.30189	9.54509	3.16644	19.1722	20.9418
2021-06-15	6-192	0.4977	0.2074	0.0398	0.0158	1.8	2640	2319	4962	0.000803335	3.3e-07	10.8284	10.1905	0.0476507	1.0626	8.64281	3.68035	21.0189	19.8988
2021-06-15	6-193	0.9082	0.3938	0.0529	0.0192	1.5	2529	2369	4971	0.00324002	3.92e-06	16.0203	19.2599	0.134155	0.831797	11.4299	4.74043	35.2802	26.2254
2021-06-15	6-194	0.583	0.2658	0.0475	0.0204	1.7	2539	2335	4978	0.00188353	4.33e-07	13.8339	11.9506	0.107878	1.15759	10.5674	3.80534	25.7846	23.1593
2021-06-15	6-195	0.5983	0.2493	0.0456	0.0152	1.7	2601	2373	4983	0.000655822	2.09e-07	12.199	12.3496	0.056342	0.987803	9.65725	3.83586	24.5485	21.9814
2021-06-15	6-196	0.3621	0.1596	0.0324	0.0121	1.4	2637	2325	4983	0.000687034	1.73e-07	7.57924	7.07709	0.0743564	1.07096	8.26065	3.14433	14.6563	18.2124
2021-06-15	6-197	0.6627	0.2848	0.0521	0.0194	1.8	2618	2297	4973	0.000595518	2.64e-07	13.0662	13.299	0.0684277	0.982494	10.1739	4.09595	26.3653	23.1389
2021-06-15	6-198	0.6134	0.2594	0.0584	0.0209	1.9	2548	2369	4994	0.000639877	2.35e-07	12.4969	12.8416	0.0343428	0.973155	9.77917	4.06615	25.3384	22.455
2021-06-15	6-199	1.0213	0.4596	0.0509	0.0202	1.1	2514	2358	4990	0.001391	6.99e-07	19.4543	19.1346	0.0543285	1.01671	11.1932	5.2315	38.5889	26.4593
2021-06-15	6-200	0.5918	0.2577	0.0452	0.0176	1.6	2527	2327	4986	0.000594886	1.53e-07	11.724	11.8094	0.0527262	0.992772	9.76083	3.86853	23.5333	22.024
2021-06-15	6-201	0.5282	0.2201	0.0296	0.0105	1.1	2525	2406	4974	0.000942816	4.1e-07	11.586	11.5024	0.0758484	1.00726	9.37056	3.69856	23.0884	21.4529
2021-06-15	6-203	0.4874	0.2547	0.0442	0.0174	1.6	2558	2399	4971	0.00104462	3.69e-07	11.8296	11.2479	0.0821182	1.05171	10.1742	3.59906	23.0775	22.3632
2021-06-15	6-204	0.3842	0.1638	0.0215	0.0089	1	2601	2300	4993	0.00298268	2.06e-06	10.5114	7.5446	0.196255	1.39324	8.50025	3.41332	18.056	19.2509
2021-06-15	6-205	0.4334	0.1894	0.0287	0.0133	1.2	2507	2332	4994	0.00160427	4.09e-07	7.59728	9.20137	0.144112	0.825669	9.29997	3.17392	16.7987	20.3743
2021-06-15	6-206	0.4128	0.1887	0.0316	0.0126	1.5	2474	2403	4982	0.000566355	8.34e-08	10.4123	10.7371	0.0532839	0.969749	9.57055	3.58154	21.1495	20.9462
2021-06-15	6-207	0.6216	0.2715	0.0514	0.0202	1.6	2503	2467	4986	0.00168312	7.08e-07	12.66	14.1785	0.102826	0.8929	10.5473	3.84019	26.8385	23.2159
2021-06-15	6-208	0.4853	0.2223	0.0302	0.014	1.2	2506	2320	4997	0.000787059	1.86e-07	11.4312	10.9199	0.0818757	1.04682	9.53374	3.59627	22.3511	21.0376
2021-06-15	6-209	0.4144	0.1775	0.0241	0.0091	0.9	2472	2426	4974	0.000657136	2.07e-07	9.89259	10.5341	0.0653814	0.939103	9.79974	3.30258	20.4267	21.2207
2021-06-15	6-210	0.4975	0.2065	0.0345	0.0131	1.1	2555	2407	4974	0.00209369	1.13e-06	11.3087	13.3754	0.101345	0.845483	9.88372	3.85052	24.6841	22.0573
2021-06-15	6-211	0.5276	0.2213	0.0238	0.012	0.9	2498	2471	4997	0.00043531	1.6e-07	13.1563	12.903	0.0387921	1.01963	10.4499	3.76438	26.0593	22.9382
2021-06-15	6-212	0.4747	0.2032	0.0286	0.0115	1.3	2439	2487	4990	0.000505477	1.03e-07	11.8198	12.1933	0.0502517	0.969375	9.84223	3.64715	24.0131	21.7564
2021-06-15	6-213	0.4311	0.1908	0.0213	0.0086	0.8	2485	2340	4994	0.00144519	4.28e-07	9.18362	10.618	0.105212	0.864906	8.92067	3.36871	19.8017	19.9551
2021-06-15	6-214	0.4647	0.193	0.0316	0.008	1.4	2465	2314	4987	0.00296978	2.16e-06	9.59232	12.4206	0.190443	0.772293	9.60223	3.40752	22.0129	21.343
2021-06-15	6-215	0.7296	0.3289	0.0446	0.018	1.3	2429	2370	4992	0.000851318	2.16e-07	14.6315	15.0382	0.0532405	0.972952	9.90741	4.61091	29.6697	22.7867
2021-06-15	6-217	0.943	0.4048	0.0534	0.0215	1.3	2511	2462	4987	0.00553906	4.91e-06	17.9933	23.501	0.143378	0.76564	12.4042	4.94156	41.4943	27.8264
2021-06-15	6-218	0.833	0.3486	0.0575	0.0206	1.6	2519	2452	4995	0.0020462	2.68e-06	19.1596	20.6554	0.0843939	0.927582	12.6909	4.68741	39.815	27.9669
2021-06-15	6-219	0.6079	0.2525	0.0432	0.0186	1.4	2436	2336	4971	0.000476859	1.38e-07	14.9389	15.0241	0.0303653	0.994326	10.7476	4.31482	29.963	23.9046
2021-06-15	6-220	0.5	0.2069	0.0277	0.0113	1	2548	2422	4985	0.00102857	2.02e-07	12.1965	13.2249	0.0804699	0.922238	10.1953	3.80271	25.4214	22.5814
2021-06-15	6-221	0.4042	0.1631	0.0264	0.008	1.2	2416	2412	4896	0.000982069	5.29e-07	9.82335	10.7875	0.0796641	0.910627	9.12353	3.34118	20.6108	20.1305
2021-06-15	6-223	0.5839	0.2682	0.0304	0.0128	1	2592	2388	4993	0.0028951	1.28e-06	12.8	9.90505	0.140977	1.29227	9.00623	3.90429	22.705	20.4496
2021-06-15	6-224	0.4703	0.2105	0.0288	0.0127	1.2	2450	2403	4965	0.00217717	6.88e-07	8.96146	11.1063	0.155821	0.806882	8.70688	3.46094	20.0678	19.6037
2021-06-15	6-225	0.6106	0.2679	0.0293	0.014	0.9	2483	2378	4990	0.000832364	5.7e-07	13.9839	13.422	0.050822	1.04187	10.7357	4.06358	27.406	23.7959
2021-06-15	6-226	0.6714	0.2977	0.0456	0.0205	1.5	2553	2388	4988	0.00218087	2.18e-06	13.5448	15.6667	0.075477	0.864563	10.6927	4.19208	29.2115	23.73
2021-06-15	6-227	0.6403	0.2871	0.0512	0.019	1.8	2498	2495	4991	0.000556927	1.84e-07	13.6449	13.9754	0.0254847	0.976355	10.5608	3.81171	27.6203	23.3339
2021-06-15	6-228	0.7333	0.3014	0.058	0.0262	2	2407	2488	4992	0.00112793	7.42e-07	18.4733	17.4807	0.0392999	1.05678	12.4614	4.31452	35.9539	27.3967
2021-06-15	6-229	0.6526	0.2755	0.0416	0.0179	1.5	2541	2425	4987	0.00120433	3.83e-07	15.4001	16.5907	0.0689652	0.92824	11.1842	4.37318	31.9908	24.9078
2021-06-15	6-230	0.5572	0.2441	0.0475	0.0168	1.5	2489	2442	4976	0.00092276	2.55e-07	12.5121	12.1321	0.0754527	1.03131	10.4158	3.64152	24.6442	22.704
2021-06-15	6-231	0.5624	0.2415	0.0562	0.0235	2	2487	2360	4991	0.00190088	6.82e-07	13.847	11.9482	0.0828491	1.15892	10.3539	3.82252	25.7952	22.7802
2021-06-15	6-232	0.6252	0.2774	0.0417	0.0178	1.4	2497	2421	4988	0.000438825	1.2e-07	14.1275	14.0369	0.0242569	1.00646	10.6057	4.08437	28.1645	23.4275
2021-06-15	6-233	0.5072	0.2211	0.0278	0.0115	1	2391	2333	4981	0.000839316	4.69e-07	11.3182	12.0972	0.0763269	0.935605	9.77906	3.8117	23.4153	21.6937
2021-06-15	6-234	0.4686	0.201	0.0241	0.0123	1	2650	2312	4984	0.000647528	2.02e-07	10.2362	9.69207	0.0536648	1.05614	8.86276	3.54167	19.9283	19.8205
2021-06-15	6-235	0.8217	0.3503	0.0414	0.0168	1.2	2561	2416	4994	0.00329728	3.14e-06	17.7561	20.9873	0.11484	0.846039	12.3188	4.71313	38.7433	27.675
2021-06-15	6-236	0.6519	0.2662	0.0418	0.015	1.3	2617	2353	4996	0.00676779	1.07e-05	19.7954	13.0369	0.222936	1.51841	11.4197	4.47622	32.8323	25.4657
2021-06-15	6-237	0.7496	0.3199	0.0329	0.0149	1	2540	2366	4982	0.0034316	5.92e-06	15.8721	19.1788	0.152771	0.827589	11.6018	4.61632	35.0509	26.075
2021-06-15	6-238	0.472	0.1961	0.0268	0.0104	1	2586	2326	4989	0.000556052	1.62e-07	10.1563	10.5489	0.0551845	0.962786	9.01149	3.57603	20.7052	20.2061
2021-06-15	6-239	0.7929	0.359	0.0398	0.0168	1.1	2486	2392	4991	0.00135986	3.73e-07	15.9011	17.1356	0.0612156	0.927958	10.6398	4.55178	33.0367	24.3367
2021-06-15	6-240	0.5855	0.2526	0.0364	0.0157	1.4	2525	2450	4997	0.000548131	1.79e-07	14.5788	14.1337	0.0398364	1.0315	10.9123	3.91308	28.7125	24.0983
2021-06-15	6-241	0.5155	0.2397	0.0343	0.0151	1.4	2579	2404	4990	0.000741759	1.49e-07	9.8461	10.5804	0.083027	0.930598	9.29983	3.38335	20.4265	20.504
2021-06-15	6-242	0.4086	0.1816	0.0349	0.0102	1.6	2488	2425	4986	0.00054873	1.4e-07	8.82327	9.35042	0.0501917	0.943623	8.4619	3.2069	18.1737	18.7309
2021-06-15	6-243	0.5604	0.2694	0.0279	0.0099	0.8	2540	2409	4983	0.00253423	7.01e-07	10.3582	12.8904	0.161543	0.803561	9.2397	4.04219	23.2487	21.0216
2021-06-15	6-244	0.901	0.4025	0.0452	0.0213	1.2	2558	2400	4986	0.000759456	3.19e-07	18.3015	17.6228	0.0344595	1.03851	11.4029	4.71154	35.9244	25.6604
2021-06-15	6-245	0.4432	0.1918	0.0308	0.0139	1.5	2527	2442	4991	0.000863845	1.17e-07	9.66912	10.3429	0.0645666	0.934853	9.17165	3.44344	20.0121	20.1736
2021-06-15	6-246	0.5768	0.2476	0.046	0.0175	1.7	2511	2460	4987	0.00124745	5.76e-07	13.5436	12.3668	0.0562153	1.09516	10.2187	4.01549	25.9104	22.5775
2021-06-15	6-247	0.3848	0.1848	0.0243	0.0126	1	2534	2401	4980	0.000890584	2.35e-07	8.6925	7.87215	0.0763974	1.10421	8.44374	3.30088	16.5647	18.6146
2021-06-15	6-248	0.708	0.3226	0.0404	0.0204	1.3	2461	2447	4967	0.00245374	5.95e-07	13.1788	15.6322	0.130024	0.843054	10.0955	4.26017	28.811	22.8159
2021-06-15	6-249	0.4702	0.2102	0.0257	0.0135	0.9	2550	2387	4987	0.000928067	3.62e-07	10.0414	9.13858	0.0514288	1.0988	8.5276	3.65909	19.18	19.2389
2021-06-15	6-250	0.7109	0.3289	0.0555	0.0225	1.8	2514	2388	4985	0.0016822	6.37e-07	14.0786	15.5864	0.0912852	0.903259	11.1003	4.00663	29.665	24.4312
2021-06-15	6-251	0.6246	0.2708	0.0302	0.0118	1.1	2547	2430	4983	0.00187075	8.5e-07	12.3589	14.2278	0.0920887	0.868642	10.3087	3.91924	26.5867	22.8669
2021-06-15	6-252	0.5003	0.219	0.0257	0.0109	0.9	2576	2381	4970	0.00068577	1.33e-07	10.7085	10.8639	0.0557086	0.985702	9.32105	3.65	21.5724	20.691
2021-06-15	6-253	0.8046	0.3472	0.0617	0.0246	1.9	2512	2441	4988	0.00190061	2.5e-06	17.7452	15.8945	0.0563394	1.11644	12.0901	4.21269	33.6397	26.2848
2021-06-15	6-254	0.7016	0.324	0.0493	0.0196	1.5	2563	2387	4979	0.0016336	4.74e-07	15.7618	14.2479	0.0742752	1.10625	11.1648	4.09593	30.0096	24.4962
2021-06-15	6-255	0.6689	0.2994	0.0481	0.0205	1.6	2392	2371	4987	0.0031549	2.7e-06	11.8921	14.9497	0.166608	0.795473	10.5302	4.0659	26.8418	23.2183
2021-06-15	6-256	0.5744	0.2575	0.0455	0.0181	1.6	2491	2444	4983	0.000284023	5.51e-08	13.151	13.0242	0.019665	1.00974	10.1631	3.97072	26.1753	22.498
2021-06-15	6-257	0.6737	0.3044	0.0377	0.0155	1.1	2484	2355	4986	0.00256901	7.15e-07	14.9108	12.3418	0.123899	1.20816	10.6502	3.79962	27.2526	23.4388
2021-06-15	6-258	0.5504	0.2471	0.0355	0.0155	1.4	2505	2418	4961	0.0014425	4.54e-07	10.4927	11.9298	0.100952	0.879533	9.33745	3.57286	22.4225	20.8109
2021-06-15	6-259	0.5194	0.2287	0.037	0.0147	1.3	2560	2408	4988	0.000938232	5.67e-07	13.0825	12.3265	0.050887	1.06134	10.3178	3.79369	25.409	22.7832
2021-06-15	6-260	0.675	0.3175	0.0388	0.0166	1.3	2468	2341	4969	0.00225691	7.03e-07	12.1401	14.3958	0.115715	0.843311	10.639	3.87647	26.5359	23.3707
2021-06-15	6-261	0.8647	0.3957	0.0354	0.0158	1	2409	2524	4981	0.00128015	7.23e-07	16.4568	17.5788	0.0613005	0.936178	10.9603	4.63534	34.0356	25.0026
2021-06-15	6-262	0.5058	0.2227	0.0351	0.0124	1.6	2336	2429	4989	0.000435318	9.73e-08	10.9941	10.8219	0.0495659	1.01591	9.49549	3.54558	21.816	20.9299
2021-06-15	6-263	0.5013	0.2141	0.0368	0.0154	1.6	2491	2380	4975	0.00211481	1.01e-06	13.0157	10.9022	0.099002	1.19387	9.73223	3.66542	23.9179	21.5845
2021-06-15	6-264	0.4823	0.2018	0.0382	0.0139	1.5	2506	2432	4968	0.00162305	1.46e-06	12.4415	10.9899	0.0938364	1.13208	9.47259	3.67769	23.4313	21.2406
2021-06-15	6-265	0.7792	0.3577	0.0517	0.0211	1.6	2510	2405	4990	0.00279546	2.3e-07	20.1362	17.3408	0.126766	1.16121	11.9554	4.54208	37.477	26.6918
2021-06-15	6-266	0.4579	0.2064	0.033	0.0146	1.6	2539	2425	4990	0.000522145	1.53e-07	10.1193	9.69697	0.0442856	1.04355	9.11748	3.35665	19.8162	20.0718
2021-06-15	6-267	0.8735	0.408	0.0556	0.0246	1.5	2534	2392	4989	0.000552747	1.16e-07	16.6642	16.8011	0.0393002	0.991852	11.2803	4.53688	33.4653	25.1708
2021-06-15	6-268	0.6766	0.3113	0.042	0.0176	1.4	2449	2362	4988	0.00073549	2.09e-07	14.7478	14.3249	0.0473474	1.02952	10.0932	4.30184	29.0726	22.8339
2021-06-15	6-269	0.607	0.2741	0.0413	0.0178	1.4	2451	2509	4987	0.00127803	7e-07	11.9128	13.1477	0.0671616	0.906077	9.76999	3.84462	25.0606	21.8165
2021-06-15	6-270	0.6673	0.3079	0.0418	0.0181	1.5	2522	2436	4974	0.00179716	2.53e-07	11.7719	13.569	0.114822	0.867554	10.0546	3.89257	25.3409	22.3501
2021-06-15	6-271	0.4621	0.2036	0.0366	0.0148	1.4	2560	2395	4986	0.000588199	5.41e-08	10.5722	10.0394	0.0481249	1.05307	9.42657	3.38382	20.6116	20.6181
2021-06-15	6-272	0.7928	0.37	0.044	0.0192	1.3	2544	2380	4984	0.000469279	1.35e-07	15.7605	15.5875	0.0243524	1.0111	11.0635	4.23388	31.3479	24.673
2021-06-15	6-273	0.7109	0.3185	0.0524	0.0199	1.8	2499	2403	4980	0.0018026	2.47e-06	15.0234	16.3598	0.142102	0.91831	11.2765	4.21008	31.3832	24.9151
2021-06-15	6-274	0.3836	0.1699	0.0276	0.0121	1.4	2563	2382	4993	0.00157144	7.87e-07	10.0813	8.56084	0.100028	1.17761	8.74572	3.29048	18.6422	19.3082
2021-06-15	6-275	0.413	0.1947	0.0289	0.013	1.2	2413	2358	4980	0.000872641	1.78e-07	7.78988	8.65958	0.0854127	0.899568	8.50459	3.17125	16.4495	18.7598
2021-06-15	6-276	0.6206	0.2888	0.0431	0.0194	1.5	2537	2442	4988	0.000695296	1.89e-07	11.7226	12.0267	0.0736665	0.974709	9.55144	3.68592	23.7493	21.2776
2021-06-15	6-277	0.5954	0.2647	0.032	0.0135	1.1	2496	2483	4987	0.000584686	1.67e-07	13.5339	13.6784	0.0453004	0.989433	10.4748	4.0995	27.2123	23.147
2021-06-15	6-278	0.4105	0.1875	0.0325	0.0128	1.5	2530	2400	4980	0.000376343	6.03e-08	9.97365	10.1466	0.0320522	0.982952	8.8445	3.61563	20.1203	19.703
2021-06-15	6-279	0.6146	0.267	0.0341	0.0147	1.1	2525	2447	4984	0.000740805	4.97e-07	12.6926	13.2551	0.0490824	0.957563	10.0484	3.94038	25.9477	22.4476
2021-06-15	6-280	0.4337	0.2001	0.0246	0.0106	1	2538	2421	4975	0.00318671	1.13e-06	7.49835	10.6851	0.234792	0.70176	8.69237	3.39103	18.1834	19.4023
2021-06-15	6-281	0.3246	0.1502	0.0268	0.012	1.3	2533	2379	4966	0.000710986	1.97e-07	7.9796	7.28185	0.0534024	1.09582	8.03018	3.21871	15.2615	17.7584
2021-06-15	6-282	0.4884	0.2338	0.0325	0.0165	1.1	2595	2347	4965	0.0015037	3.04e-07	10.27	8.76626	0.103817	1.17153	9.19397	3.36927	19.0362	20.1282
2021-06-15	6-283	0.4812	0.2066	0.0294	0.0112	1.3	2477	2367	4985	0.00106624	3.08e-07	10.7758	9.88655	0.0803139	1.08995	9.52418	3.38937	20.6624	21.3122
2021-06-15	6-284	0.7584	0.3454	0.074	0.0312	2.3	2553	2413	4977	0.00337755	1.62e-06	12.8463	16.2236	0.159828	0.791827	11.4224	3.94619	29.0698	25.1085
2021-06-15	6-285	0.6111	0.282	0.0651	0.0266	2	2555	2423	4988	0.00183698	7.69e-07	12.6738	10.9491	0.0937077	1.15752	10.2726	3.72167	23.623	22.7447
2021-06-15	6-286	0.3687	0.1649	0.0298	0.0125	1.4	2449	2326	4974	0.00128795	1.56e-07	8.39156	7.10463	0.107435	1.18114	7.65406	3.0006	15.4962	17.2565
2021-06-15	6-287	0.6149	0.2748	0.0548	0.0205	1.6	2529	2438	4977	0.000456854	7.45e-08	11.9744	11.6571	0.0314031	1.02722	10.1031	3.76393	23.6316	22.2481
2021-06-15	6-288	0.6103	0.2637	0.0404	0.0159	1.3	2484	2332	4986	0.0033064	2.25e-06	14.6773	11.3885	0.158114	1.28878	9.81793	4.1171	26.0658	22.6901
2021-06-15	6-289	0.6468	0.2901	0.035	0.016	1.1	2520	2464	4987	0.00153904	7.08e-07	11.8396	13.3092	0.0636992	0.889579	10.0277	3.96748	25.1488	22.6554
2021-06-15	6-290	0.7014	0.3287	0.0338	0.015	1.2	2517	2443	4988	0.000394205	7.51e-08	12.2206	12.1804	0.0285633	1.0033	9.83586	3.80864	24.401	22.0209
2021-06-15	6-291	0.4975	0.2142	0.0355	0.0143	1.4	2576	2335	4991	0.0014909	5.07e-07	10.8353	12.2841	0.113236	0.882057	9.95242	3.6828	23.1194	22.0706
2021-06-15	6-292	0.3615	0.1524	0.0277	0.0074	1.2	2509	2309	4980	0.00110674	2.58e-07	8.50605	7.44283	0.09578	1.14285	8.65877	3.15693	15.9489	19.1828
2021-06-15	6-293	0.4998	0.237	0.0296	0.0135	1.4	2449	2345	4987	0.000901976	3.1e-07	10.9575	10.0557	0.0633268	1.08967	9.28493	3.4713	21.0132	20.5987
2021-06-15	6-294	0.5833	0.2706	0.0431	0.018	1.7	2440	2326	4985	0.00230313	1.51e-06	10.6629	12.7068	0.11407	0.839152	9.93728	3.64678	23.3697	21.9312
2021-06-15	6-295	0.5574	0.2495	0.033	0.0143	1.2	2523	2325	4978	0.00102791	5.38e-07	11.0121	11.9609	0.0568451	0.920674	9.88158	3.68026	22.973	21.9749
2021-06-15	6-297	0.4281	0.1979	0.0384	0.0182	1.8	2492	2360	4967	0.000781794	2.31e-07	7.63367	8.37733	0.0552454	0.91123	8.14421	2.97028	16.011	17.9256
2021-06-15	6-298	0.7456	0.3338	0.0692	0.0307	2	2607	2373	4989	0.00177423	4.7e-07	14.9311	13.1568	0.0954358	1.13485	11.165	4.08398	28.0879	24.7257
2021-06-15	6-299	0.4078	0.1964	0.028	0.014	1.3	2532	2316	4976	0.000280595	5.9e-08	7.36734	7.51126	0.059469	0.980839	8.36547	2.87732	14.8786	18.308
2021-06-15	6-300	0.4284	0.1939	0.0354	0.0139	1.5	2506	2419	4985	0.00128726	4.35e-07	8.77466	10.0246	0.0798988	0.875311	8.91356	3.15975	18.7993	19.8938
2021-06-15	6-301	0.5508	0.2401	0.0511	0.02	1.9	2487	2403	4978	0.00104618	3.62e-07	11.6632	10.9545	0.0685447	1.0647	9.84937	3.33006	22.6177	21.7933
2021-06-15	6-302	0.574	0.2624	0.043	0.0181	1.6	2512	2357	4995	0.00169157	8.92e-07	11.0137	12.5077	0.0990012	0.880555	10.4134	3.52709	23.5214	22.7508
2021-06-15	6-303	0.3741	0.1496	0.0375	0.0135	1.2	2628	2319	4989	0.00176426	1.06e-06	10.2014	8.5101	0.136279	1.19874	8.81314	3.35711	18.7115	19.7095
2021-06-15	6-304	0.5561	0.2551	0.0361	0.0149	1.3	2518	2448	5002	0.00201725	8.84e-07	12.5444	10.6837	0.100268	1.17416	10.0109	3.71989	23.2281	22.3184
2021-06-15	6-305	0.6016	0.2802	0.0371	0.0181	1.3	2569	2405	4976	0.00124926	1.39e-07	10.3341	11.5832	0.0991227	0.892158	9.39837	3.584	21.9173	20.8449
2021-06-15	6-306	0.5766	0.2722	0.053	0.024	2.1	2481	2470	4982	0.0015623	7.16e-07	9.70978	11.272	0.0991752	0.861409	9.32651	3.44913	20.9817	20.5091
2021-06-15	6-307	0.4923	0.2287	0.048	0.0207	1.9	2549	2484	4997	0.00197388	3.45e-07	8.43163	10.4055	0.181392	0.810308	8.83259	3.34739	18.8371	19.5502
2021-06-15	6-308	0.5098	0.2363	0.0395	0.0181	1.6	2511	2380	4983	0.000655398	1.25e-07	9.43118	8.98659	0.0654525	1.04947	8.96201	3.27881	18.4178	19.6167
2021-06-15	6-309	0.4815	0.2151	0.0293	0.0118	1.3	2505	2430	4989	0.00206828	9.63e-07	11.6914	9.64661	0.103597	1.21197	9.7085	3.30617	21.338	21.2562
2021-06-15	6-310	0.3651	0.1618	0.0279	0.0125	1.5	2570	2389	4988	0.00167604	8.85e-07	8.59495	7.0905	0.134202	1.21218	7.91005	3.09105	15.6854	17.6168
2021-06-15	6-311	0.3767	0.1715	0.0268	0.0114	1.4	2555	2378	4979	0.000403878	8.17e-08	7.86117	8.17473	0.0350074	0.961642	8.58112	3.07201	16.0359	18.7128
2021-06-15	6-312	0.3531	0.1622	0.0217	0.0112	1.1	2268	2152	4670	0.000376663	6.45e-08	7.11628	7.10276	0.0634822	1.0019	7.01672	2.99185	14.219	16.1243
2021-06-15	6-313	0.616	0.2834	0.0448	0.0196	1.7	2540	2316	4972	0.00145656	4.78e-07	12.3297	10.9237	0.0741155	1.12871	9.79095	3.84746	23.2534	21.8608
2021-06-15	6-314	0.4426	0.1817	0.0272	0.0103	1.1	2459	2388	4989	0.000796176	2.02e-07	9.60631	10.2875	0.0543226	0.933787	9.35037	3.5192	19.8938	20.8725
2021-06-15	6-319	0.4995	0.2244	0.0292	0.0136	1.1	2547	2410	4986	0.00168628	6.24e-07	9.91109	11.5969	0.108026	0.854636	8.84537	3.48426	21.508	20.1329
2021-06-15	6-320	0.7111	0.3087	0.0615	0.0244	2	2627	2341	4985	0.00316777	1.42e-06	15.6364	12.6147	0.150788	1.23954	10.7718	3.95704	28.251	24.1108
2021-06-15	6-321	0.6632	0.2987	0.0582	0.026	1.9	2402	2339	4973	0.00179897	1.08e-06	11.2489	12.9181	0.0824398	0.87079	9.84815	3.95657	24.167	21.924
2021-06-15	6-323	0.5092	0.2394	0.0348	0.0172	1.5	2438	2433	4992	0.000955954	9.41e-08	9.45191	10.4079	0.0711108	0.908151	9.0721	3.25162	19.8598	20.0397
2021-06-15	6-324	0.6767	0.3031	0.0359	0.0127	1	2509	2465	4983	0.00790181	1.29e-05	11.2882	19.19	0.304406	0.588236	10.5851	4.53955	30.4782	24.4704
2021-06-15	6-326	0.6376	0.2851	0.0555	0.0224	1.8	2519	2434	4976	0.000328994	4.28e-08	12.0887	12.2433	0.0332714	0.987373	9.07138	4.05504	24.3319	20.7176
2021-06-15	6-327	0.5839	0.2175	0.0431	0.0237	1.6	2540	2358	4978	0.0016734	2.93e-07	10.6018	8.92876	0.110179	1.18738	8.23979	3.53911	19.5306	18.7389
2021-06-15	6-328	0.8191	0.3771	0.0589	0.0237	1.6	2523	2440	4990	0.00107831	5.76e-07	16.2348	16.6517	0.0672197	0.974964	11.5851	4.26782	32.8864	25.7654
2021-06-15	6-329	0.4078	0.1889	0.0335	0.0128	1.6	2590	2362	4994	0.000982039	1.33e-07	9.01593	8.03443	0.0813865	1.12216	9.089	3.15657	17.0504	19.7941
2021-06-15	6-330	0.6396	0.2856	0.0379	0.0144	1.3	2477	2497	4989	0.000818398	2.13e-07	12.3285	12.7209	0.0573291	0.969156	9.56304	4.22164	25.0494	21.9848
2021-06-15	6-331	0.8084	0.3586	0.04	0.015	1.2	2498	2475	4993	0.00101834	3.34e-07	14.6116	15.1581	0.0596505	0.963945	10.9886	4.22778	29.7697	24.827
2021-06-15	6-332	0.6087	0.2746	0.0442	0.0201	1.6	2634	2345	4981	0.000571149	2.53e-07	11.9585	12.2994	0.0507931	0.972285	10.051	3.55698	24.2579	22.3058
2021-06-15	6-333	0.6458	0.281	0.0495	0.0168	1.6	2577	2406	4992	0.00197944	5.46e-07	12.4173	14.3966	0.112714	0.862512	10.552	3.83584	26.8139	23.3724
2021-06-15	6-335	0.7317	0.331	0.0532	0.0211	1.7	2568	2402	4984	0.000935416	4.08e-07	13.3559	13.9194	0.067276	0.959516	10.2117	4.12656	27.2752	22.983
2021-06-15	6-336	0.6329	0.2891	0.0429	0.0187	1.4	2479	2324	4986	0.0020538	1.16e-06	11.6337	13.6866	0.103724	0.850011	10.2008	3.90135	25.3203	22.9019
2021-06-15	6-337	0.5904	0.2669	0.0418	0.0161	1.5	2518	2405	4991	0.00134451	3.29e-07	12.7329	11.7336	0.0868089	1.08516	10.151	3.77004	24.4665	22.4512
2021-06-15	6-338	0.59	0.2668	0.038	0.0175	1.6	2498	2299	4982	0.000379661	5.82e-08	11.5258	11.1851	0.0268247	1.03046	9.03914	3.78409	22.7109	20.6231
2021-06-15	6-339	0.5735	0.2645	0.0451	0.0151	1.9	2550	2425	4989	0.0015698	5.28e-07	11.7025	10.1482	0.0875039	1.15317	9.50051	3.62598	21.8507	21.1184
2021-06-15	6-340	0.4422	0.1999	0.0417	0.019	1.6	2416	2277	4993	0.000425237	6.75e-08	8.77868	9.08678	0.0516886	0.966093	7.96433	3.45694	17.8655	17.9387
2021-06-15	6-341	0.4302	0.1997	0.0265	0.0126	1.2	2535	2302	4974	0.000262958	4.58e-08	8.66943	8.69843	0.0328835	0.996666	8.99539	3.1024	17.3679	19.694
2021-06-15	6-342	0.4935	0.2164	0.0361	0.0116	1.6	2578	2382	4982	0.00235485	4.48e-07	9.12444	11.4793	0.17481	0.794861	9.26698	3.35646	20.6037	20.6987
2021-06-15	6-343	0.6284	0.2754	0.0405	0.0116	1.4	2589	2367	4989	0.000990697	2.93e-07	11.4811	12.285	0.0570572	0.934563	9.80504	3.68475	23.7662	21.9169
2021-06-15	6-344	0.6065	0.2645	0.0381	0.0131	1.2	2522	2430	4977	0.000640538	2.55e-07	11.1309	11.7228	0.0555495	0.949509	9.84196	3.78408	22.8537	22.0249
2021-06-15	6-345	0.8785	0.3869	0.0523	0.0147	1.3	2527	2470	4998	0.00409752	2.99e-06	14.2776	18.3465	0.13954	0.778221	11.3603	4.28796	32.624	25.8173
2021-06-15	6-346	0.7594	0.3408	0.0581	0.0257	1.6	2572	2400	4985	0.000843703	1.75e-07	15.1613	14.3193	0.0380616	1.0588	10.8147	4.2111	29.4806	24.3062
2021-06-15	6-347	0.3255	0.1346	0.025	0.0075	1.2	2562	2417	4985	0.000395963	5.82e-08	7.91404	7.77112	0.0357785	1.01839	8.56587	3.01203	15.6852	19.131
2021-06-15	6-348	0.5351	0.2356	0.0362	0.0188	1.1	2516	2357	4991	0.00182811	8.9e-07	11.2471	9.54349	0.128911	1.17851	9.1603	3.63228	20.7906	20.5394
2021-06-15	6-349	0.4848	0.2079	0.0406	0.0175	1.8	2612	2335	4986	0.000620485	1.35e-07	10.1589	9.63287	0.0448454	1.05461	9.20147	3.168	19.7918	20.4138
2021-06-15	6-350	0.633	0.2867	0.0452	0.0165	1.5	2560	2375	4976	0.00153702	5.6e-07	11.2416	12.7772	0.0865716	0.879817	10.1409	3.87828	24.0188	22.5263
2021-06-15	6-351	0.6015	0.2851	0.0365	0.0144	1.3	2596	2314	4972	0.00108604	6.22e-07	10.6512	10.8246	0.10641	0.983981	9.72148	3.61213	21.4759	21.4996
2021-06-15	6-352	0.6332	0.3035	0.0319	0.0164	1.3	2516	2406	4973	0.0024418	8.07e-07	10.1876	12.6084	0.146018	0.807998	9.90495	3.55536	22.796	21.8769
2021-06-15	6-353	0.495	0.2101	0.0294	0.0093	1.1	2558	2410	4981	0.000620324	1.54e-07	11.3819	11.6866	0.0454348	0.97393	9.20777	3.88139	23.0685	21.3068
2021-06-15	6-354	0.5646	0.248	0.0347	0.0156	1.4	2582	2379	4987	0.00193646	2.98e-07	12.0773	10.141	0.122052	1.19094	9.56309	3.61612	22.2182	21.541
2021-06-15	6-355	0.5405	0.2298	0.0364	0.0164	1.3	2499	2389	4994	0.00267617	2.29e-06	13.7941	11.1385	0.111378	1.23842	10.0604	3.73383	24.9326	22.6099
2021-06-15	6-356	0.5921	0.2583	0.0395	0.0123	1.4	2556	2402	4991	0.00251556	8.63e-07	11.8315	9.54644	0.142977	1.23936	9.47663	3.50927	21.3779	21.0665
2021-06-15	6-357	0.5641	0.2586	0.0474	0.0172	1.5	2519	2422	4989	0.00306505	1.11e-06	8.77981	11.8218	0.195765	0.742678	8.98683	3.38703	20.6017	20.1147
2021-06-15	6-358	0.6391	0.2939	0.054	0.0214	1.7	2423	2390	4981	0.00148014	6.35e-07	11.409	12.8343	0.0915799	0.888945	9.90448	3.91775	24.2434	21.945
2021-06-15	6-359	0.6391	0.2995	0.0474	0.0212	1.5	2462	2278	4994	0.00210554	1.07e-06	11.2631	13.3513	0.11252	0.843592	9.5871	4.0181	24.6144	21.5639
2021-06-15	6-360	0.5127	0.241	0.0415	0.0175	1.6	2484	2463	4988	0.00194376	1.49e-06	9.52921	11.4567	0.109064	0.83176	9.44047	3.51806	20.9859	20.8403
2021-06-15	6-361	0.5761	0.2645	0.0408	0.0199	1.4	2533	2408	4981	0.00101245	1.4e-07	9.83068	10.843	0.103402	0.906638	9.50319	3.6827	20.6737	20.9366
2021-06-15	6-362	0.6266	0.2883	0.0466	0.0232	1.6	2590	2408	4997	0.000566124	1.21e-07	12.2706	12.5229	0.0302289	0.979854	10.2337	3.83839	24.7935	22.6685
2021-06-15	6-363	0.6991	0.3162	0.0451	0.0207	1.6	2550	2407	4979	0.000399153	5.1e-08	12.8147	12.5429	0.0321967	1.02167	9.88061	4.0002	25.3576	22.1263
2021-06-15	6-364	0.9148	0.3957	0.0515	0.0217	1.2	2583	2322	4983	0.00123632	6.04e-07	18.568	19.5468	0.0406476	0.949921	12.5156	4.67682	38.1148	28.9777
2021-06-15	6-365	0.633	0.2999	0.04	0.0187	1.5	2576	2390	4988	0.00321008	1.03e-06	13.2157	10.0057	0.156279	1.32082	9.9346	3.42236	23.2214	21.9977
2021-07-17	7-001	0.6412	0.2967	0.0455	0.0181	1.5	2462	2401	4993	0.00163906	5.98e-07	12.72	14.3555	0.078855	0.886069	10.3229	4.26907	27.0755	23.042
2021-07-17	7-002	0.6923	0.3159	0.0423	0.0194	1.3	2495	2394	4989	0.000815227	3.69e-07	13.7417	13.474	0.0577455	1.01987	10.3019	3.85641	27.2157	24.0368
2021-07-17	7-003	0.4609	0.2117	0.0226	0.0128	1.1	2596	2320	4986	0.00157645	2.27e-07	10.2675	8.691	0.132395	1.18139	8.53656	3.53922	18.9585	19.7059
2021-07-17	7-004	0.5682	0.2685	0.0312	0.0158	1.2	2514	2453	4990	0.00166833	3.35e-07	10.3015	11.9695	0.134273	0.860649	9.82661	3.62589	22.271	22.1282
2021-07-17	7-005	0.5552	0.2617	0.0259	0.0167	1.2	2569	2419	4992	0.000858295	3.13e-07	10.8789	10.3874	0.0816186	1.04732	10.1719	3.53343	21.2663	22.5153
2021-07-17	7-006	0.5694	0.2556	0.0368	0.0156	1.6	2568	2404	4989	0.000552006	2.53e-07	12.4265	12.4817	0.0746693	0.995572	10.0453	4.03012	24.9082	22.6578
2021-07-17	7-007	0.4918	0.2234	0.0378	0.0148	1.5	2402	2336	4980	0.00078756	2.03e-07	11.4461	10.7965	0.0617663	1.06017	8.91958	3.77551	22.2426	20.2653
2021-07-17	7-008	0.7255	0.3435	0.0491	0.0239	1.9	2560	2415	4982	0.00123222	6.4e-07	15.8507	15.203	0.0653031	1.0426	10.6921	4.45502	31.0537	24.5091
2021-07-17	7-009	0.5793	0.241	0.0411	0.0171	1.7	2553	2416	4989	0.000862279	2.85e-07	13.3587	12.5923	0.0736188	1.06086	9.88256	4.14774	25.951	22.6401
2021-07-17	7-010	0.494	0.218	0.0392	0.0158	1.6	2509	2474	4992	0.00138583	4.86e-07	10.5493	11.7567	0.0904592	0.897308	8.34447	3.92824	22.306	19.7615
2021-07-17	7-011	0.5052	0.2284	0.0337	0.0196	1.9	2591	2376	4982	0.00109967	3.57e-07	10.1513	11.2476	0.0674912	0.902531	9.94346	3.59001	21.3989	21.9872
2021-07-17	7-012	0.4752	0.2067	0.0343	0.0108	1.3	2481	2479	4990	0.00147053	2.2e-07	11.8262	10.356	0.102124	1.14197	9.26713	3.58405	22.1821	20.8192
2021-07-17	7-013	0.3925	0.1734	0.0239	0.0135	1.2	2412	2355	4981	0.000740046	1.43e-07	9.26739	8.83081	0.0787212	1.04944	8.73971	3.23973	18.0982	19.268
2021-07-17	7-014	0.2758	0.1297	0.0219	0.0124	1.2	2494	2384	4908	0.000393174	8.63e-08	6.45822	6.39865	0.0655112	1.00931	7.83251	2.74704	12.8569	17.0168
2021-07-17	7-015	0.3343	0.1533	0.0433	0.0173	1.7	2480	2496	4977	0.000781448	1.71e-07	7.44097	7.54663	0.115451	0.985999	8.32401	2.83855	14.9876	18.1
2021-07-17	7-016	0.3724	0.1788	0.031	0.0139	1	2432	2336	4902	0.000336244	4.56e-08	7.58012	7.41432	0.0517511	1.02236	7.83386	3.00946	14.9944	17.3516
2021-07-17	7-017	0.3493	0.16	0.0432	0.0183	1.8	2463	2368	4989	0.000783715	2.47e-07	8.49787	7.71453	0.0700899	1.10154	8.56903	2.95514	16.2124	18.673
2021-07-17	7-018	0.4732	0.2213	0.037	0.0112	1.4	2492	2453	4992	0.00260577	9.06e-07	10.191	12.7911	0.179378	0.796725	9.86302	3.55042	22.9821	21.743
2021-07-17	7-019	0.3825	0.1785	0.0397	0.0195	1.8	2541	2433	4983	0.00101068	2.59e-07	9.46158	8.45105	0.0820592	1.11958	9.07928	2.98257	17.9126	19.7219
2021-07-17	7-020	0.3771	0.1751	0.0302	0.0149	1.2	2479	2378	4988	0.000639201	1.32e-07	8.35692	7.75236	0.0592269	1.07798	8.46237	3.0137	16.1093	18.4562
2021-07-17	7-021	0.4937	0.2196	0.0351	0.012	1.4	2548	2438	4994	0.00312833	1.15e-06	12.3998	9.27143	0.171654	1.33742	9.30649	3.52442	21.6712	20.5962
2021-07-17	7-022	0.6296	0.2749	0.0457	0.0194	1.2	2506	2420	4984	0.00128483	3.12e-07	14.2941	13.0535	0.0638891	1.09504	10.2382	3.77615	27.3476	22.9062
2021-07-17	7-023	0.6175	0.2779	0.0442	0.0182	1.5	2412	2414	4969	0.00236594	5.93e-07	12.0571	14.4231	0.128037	0.835961	10.3701	3.86598	26.4802	22.9422
2021-07-17	7-024	0.5165	0.2339	0.0305	0.0162	1.4	2491	2438	4984	0.000694043	2.89e-07	11.5379	10.9165	0.0301765	1.05692	9.69202	3.60801	22.4544	21.3301
2021-07-17	7-025	0.6895	0.29	0.0394	0.0154	1.3	2418	2542	4986	0.00162868	6.29e-07	14.5507	12.9382	0.0702911	1.12463	10.6564	3.97622	27.4889	24.1545
2021-07-17	7-026	0.5558	0.2395	0.0316	0.0134	1.3	2464	2475	4959	0.000507034	8.27e-08	11.2836	11.1456	0.0462113	1.01238	9.80013	3.63783	22.4292	22.1716
2021-07-17	7-027	0.7175	0.3086	0.0373	0.0166	1.3	2541	2411	4986	0.00233281	3.78e-07	13.3081	15.6409	0.133533	0.850858	10.9155	3.99209	28.949	24.7449
2021-07-17	7-028	0.3299	0.1463	0.0245	0.0145	1.2	2468	2447	4981	0.000764637	2.03e-07	9.2353	8.52727	0.0683292	1.08303	8.75213	3.16196	17.7626	19.1222
2021-07-17	7-029	0.5586	0.2445	0.0455	0.0188	1.8	2469	2480	4998	0.000984129	4.84e-07	13.7006	14.3597	0.0782749	0.954105	10.6858	3.97016	28.0603	23.5578
2021-07-17	7-030	0.4776	0.2127	0.0375	0.0163	1.5	2524	2454	4982	0.00142085	1.25e-06	13.1301	12.0397	0.0767605	1.09057	10.2187	3.7097	25.1698	22.4562
2021-07-17	7-031	0.7785	0.3318	0.0423	0.0137	1.3	2578	2367	4969	0.00134475	5.16e-07	16.1415	15.7872	0.0746957	1.02244	11.4557	4.11041	31.9287	25.7682
2021-07-17	7-032	0.3756	0.1574	0.0343	0.0161	1.8	2097	2117	4975	0.000591539	1.04e-07	9.44085	8.93128	0.0486164	1.05705	8.10604	3.1173	18.3721	18.5649
2021-07-17	7-033	0.4301	0.1883	0.0357	0.0131	1.4	2478	2438	4982	0.000490386	1.22e-07	10.4886	10.959	0.0427643	0.957077	9.29657	3.3493	21.4476	20.5901
2021-07-17	7-035	0.3425	0.1536	0.0222	0.0163	1	2430	2336	4980	0.000793183	2.61e-07	7.06196	7.17858	0.103861	0.983755	8.56304	2.94025	14.2405	18.7674
2021-07-17	7-036	0.4293	0.1859	0.0344	0.0103	1.3	2474	2480	4981	0.000854407	2.28e-07	8.81599	9.66742	0.0863314	0.911928	9.03941	3.22542	18.4834	19.9913
2021-07-17	7-037	0.2998	0.1299	0.0186	0.0134	1.2	2492	2486	4979	0.000830767	2.46e-07	8.8298	9.65628	0.0857264	0.91441	9.03919	3.22461	18.4861	19.9777
2021-07-17	7-038	0.2674	0.1215	0.0209	0.0083	1.2	2511	2409	4988	0.0015563	5.47e-07	5.94801	7.46107	0.150289	0.797207	7.90609	2.81216	13.4091	17.3061
2021-07-17	7-039	0.3873	0.1587	0.031	0.0078	1.6	2532	2424	5005	0.000760184	1.25e-07	10.5837	9.824	0.0692831	1.07733	9.68666	3.0941	20.4077	21.0692
2021-07-17	7-040	0.3948	0.1747	0.0284	0.0126	1.4	2430	2441	4993	0.000924944	1.1e-07	10.6835	9.75899	0.0582055	1.09474	9.37202	3.3236	20.4425	20.6092
2021-07-17	7-041	0.4186	0.1904	0.0352	0.0112	1.7	2602	2379	4992	0.0011339	3.28e-07	10.5188	9.39798	0.0655768	1.11927	9.36339	3.45505	19.9168	20.8239
2021-07-17	7-042	0.2668	0.1195	0.0154	0.0062	1.3	2503	2480	4986	0.000816903	1.24e-07	7.15005	6.33317	0.106719	1.12898	7.70676	2.90552	13.4832	17.18
2021-07-17	7-043	0.4728	0.208	0.034	0.0088	1.9	2572	2340	4974	0.000394352	7.37e-08	10.9223	11.218	0.046326	0.973636	9.41131	3.75197	22.1403	21.476
2021-07-17	7-044	0.5187	0.2346	0.0403	0.0161	1.6	2466	2465	4980	0.000662396	1.7e-07	10.0272	10.1937	0.0848174	0.983667	9.35874	3.45021	20.2209	20.8788
2021-07-17	7-045	0.5723	0.2539	0.0518	0.0183	1.9	2565	2381	4989	0.000520507	1.36e-07	12.1698	12.5571	0.0507757	0.96916	9.88337	3.83538	24.7268	22.092
2021-07-17	7-046	0.4448	0.2014	0.0298	0.0199	1.6	2594	2342	4977	0.000645549	2.35e-07	11.0568	10.764	0.0567723	1.02719	9.25764	3.8025	21.8208	20.9869
2021-07-17	7-047	0.4653	0.2147	0.0433	0.0145	1.6	2316	2533	4951	0.00500881	2.6e-06	8.55047	13.5592	0.333162	0.630603	9.76679	3.69179	22.1097	21.9395
2021-07-17	7-048	0.3384	0.1692	0.0425	0.0186	1.7	2504	2414	4988	0.00283865	1.08e-06	5.81743	8.65591	0.22938	0.672076	7.64769	3.09607	14.4733	17.3258
2021-07-17	7-049	0.39	0.1789	0.0359	0.0148	1.5	2524	2450	4985	0.000577475	1.27e-07	9.71174	9.90826	0.0694835	0.980166	9.46042	3.538	19.62	21.2505
2021-07-17	7-050	0.5655	0.2717	0.0748	0.0291	2.2	2508	2406	4999	0.00162083	5.65e-07	11.712	13.3322	0.105532	0.878479	9.2621	3.96795	25.0442	21.4287
2021-07-17	7-051	0.5095	0.2529	0.0597	0.0254	1.7	2504	2487	4986	0.00165632	7.9e-07	10.0424	11.6916	0.122198	0.858939	9.91953	3.59588	21.734	22.1823
2021-07-17	7-052	0.533	0.2582	0.0612	0.0269	2	2466	2359	4981	0.00212554	4.83e-07	12.6016	10.4762	0.114371	1.20288	9.80341	3.62326	23.0778	22.0728
2021-07-17	7-053	0.3482	0.1647	0.027	0.0124	1.4	2528	2318	4973	0.000308704	4.51e-08	8.28507	8.30668	0.04638	0.997398	8.03067	3.19202	16.5918	18.4686
2021-07-17	7-054	0.4095	0.1867	0.0367	0.0138	1.6	2576	2398	4983	0.00123182	4.39e-07	11.595	10.3902	0.0789016	1.11596	9.57824	3.67407	21.9852	21.7767
2021-07-17	7-055	0.5422	0.2532	0.0396	0.0157	1.2	2401	2486	4993	0.000477807	1.04e-07	11.1808	11.1239	0.0521465	1.00512	9.77858	3.59734	22.3047	21.5253
2021-07-17	7-056	0.5436	0.2541	0.0616	0.0249	1.9	2586	2387	4973	0.00356796	1.28e-06	12.9654	9.3988	0.223145	1.37947	9.74946	3.47137	22.3642	21.5338
2021-07-17	7-057	0.5293	0.2455	0.0544	0.0223	1.7	2512	2466	4985	0.00146539	7.34e-07	10.3653	11.8204	0.118498	0.876903	9.97333	3.41836	22.1857	21.7639
2021-07-17	7-058	0.4972	0.2323	0.0358	0.0133	1.2	2432	2358	4992	0.000484591	2.27e-07	9.82108	9.98431	0.0949693	0.983651	9.36315	3.36559	19.8054	20.5881
2021-07-17	7-059	0.544	0.2554	0.0572	0.026	2	2441	2424	4994	0.000973412	3.01e-07	11.6245	10.9701	0.0842105	1.05965	9.98825	3.43718	22.5946	21.7946
2021-07-17	7-060	0.5202	0.2465	0.0442	0.0181	1.3	2517	2434	4993	0.00102745	1.96e-07	9.74465	10.7715	0.0911169	0.904666	9.34618	3.41402	20.5162	20.5655
2021-07-17	7-061	0.3168	0.1524	0.0296	0.0135	1.2	2295	2237	4601	0.000908278	5.7e-08	5.8009	6.70912	0.14704	0.864629	7.33598	2.85966	12.51	16.2184
2021-07-17	7-062	0.4644	0.2141	0.0355	0.016	1.7	2510	2456	4981	0.00108195	3.06e-07	10.2504	11.3192	0.0656861	0.905576	9.39896	3.53114	21.5696	20.7291
2021-07-17	7-063	0.5128	0.2309	0.0506	0.0199	1.8	2517	2445	4985	0.00196055	7.72e-07	12.9412	10.9868	0.0930544	1.17788	9.67736	3.8985	23.928	21.5466
2021-07-17	7-064	0.4822	0.2236	0.0428	0.0171	1.7	2533	2433	4974	0.000908128	3.94e-07	11.5358	10.6966	0.0500031	1.07846	9.51585	3.64718	22.2324	21.0332
2021-07-17	7-065	0.3647	0.1691	0.0308	0.0132	1.4	2457	2382	4981	0.00100588	3.94e-07	8.35093	9.06852	0.0694461	0.92087	8.68927	3.09672	17.4195	19.0947
2021-07-17	7-066	0.5316	0.228	0.0437	0.0155	1.4	2569	2382	4989	0.0024632	1.02e-06	10.2471	12.7102	0.142256	0.80621	9.32332	3.69599	22.9573	20.9736
2021-07-17	7-067	0.6257	0.2777	0.0483	0.0211	1.6	2481	2360	4985	0.00147422	9.08e-07	11.9347	10.6056	0.0752646	1.12533	9.01073	3.90509	22.5403	20.5663
2021-07-17	7-068	0.5826	0.2483	0.045	0.0173	1.6	2505	2472	4991	0.00175222	1.21e-06	11.5118	13.2075	0.0832987	0.871612	10.4793	3.88307	24.7193	23.2627
2021-07-17	7-069	0.4458	0.2019	0.0313	0.0143	1.6	2447	2391	4983	0.000456232	9.89e-08	8.40883	8.86207	0.0603273	0.948856	8.39537	3.17967	17.2709	18.7747
2021-07-17	7-070	0.6295	0.2555	0.0407	0.015	1.6	2548	2400	4978	0.00128205	3.89e-07	13.0515	14.3332	0.0732753	0.910581	10.3925	4.18567	27.3847	23.671
2021-07-17	7-071	0.3645	0.1537	0.0247	0.0088	1.3	2552	2421	4986	0.00283173	1.48e-06	7.19016	10.0218	0.21458	0.717449	8.33689	3.22531	17.212	18.8033
2021-07-17	7-072	0.4482	0.2055	0.032	0.0144	1.5	2427	2446	4968	0.0027303	1.5e-06	7.44917	10.1794	0.208919	0.731786	8.52158	3.44631	17.6286	18.9992
2021-07-17	7-073	0.8204	0.3562	0.0579	0.0243	1.8	2434	2430	4980	0.00131112	1.52e-07	13.6987	15.0098	0.104733	0.912649	10.4525	4.27091	28.7085	23.7233
2021-07-17	7-074	0.3844	0.1718	0.023	0.0097	1.1	2537	2332	4967	0.00142921	3.9e-07	9.17759	7.79043	0.0995386	1.17806	8.91131	3.10569	16.968	19.5079
2021-07-17	7-075	0.5756	0.2671	0.0409	0.0191	1.6	2497	2397	4950	0.000901554	3.21e-07	11.2646	10.4722	0.0627453	1.07567	9.59717	3.70422	21.7369	21.3476
2021-07-17	7-076	0.9225	0.4243	0.0916	0.0388	2	2487	2417	4991	0.00375099	1.05e-06	13.556	17.307	0.172345	0.783268	11.1079	4.33783	30.863	24.9129
2021-07-17	7-077	0.3218	0.1383	0.0244	0.0136	1.3	2582	2365	4981	0.000475014	1.44e-07	7.2482	7.71875	0.0685509	0.939038	7.58095	3.17498	14.967	17.2029
2021-07-17	7-078	0.7302	0.3537	0.0734	0.0189	1.8	2431	2402	4982	0.00134094	2.67e-07	11.7868	13.1236	0.0796028	0.898142	10.7252	3.90922	24.9104	23.6817
2021-07-17	7-079	0.6771	0.3084	0.0587	0.0239	1.9	2479	2418	4943	0.00287726	1.34e-06	16.1889	13.3261	0.130516	1.21483	10.9525	4.19483	29.515	24.6968
2021-07-17	7-080	0.6538	0.2959	0.07	0.0216	2	2457	2411	4983	0.00124841	5.04e-07	13.6876	14.8136	0.0599588	0.923988	10.7367	4.13482	28.5012	24.183
2021-07-17	7-081	0.6768	0.2862	0.0528	0.0252	1.9	2499	2467	4968	0.00178341	8.32e-07	12.9095	14.0773	0.0864835	0.917046	10.3658	4.07811	26.9868	23.5246
2021-07-17	7-082	0.244	0.1124	0.0222	0.0111	1.5	2536	2306	4951	0.000954837	2.63e-07	6.16247	5.23503	0.112176	1.17716	7.56076	2.61713	11.3975	16.6267
2021-07-17	7-083	0.5011	0.2151	0.0408	0.0109	1.6	2472	2530	4994	0.00164069	1.94e-07	10.2842	11.9248	0.125109	0.862425	9.51378	3.60816	22.209	21.1756
2021-07-17	7-084	0.4227	0.1852	0.0353	0.0157	1.2	2525	2425	4992	0.00376064	4.62e-06	10.9867	7.23764	0.204606	1.518	8.88393	3.34163	18.2244	19.6459
2021-07-17	7-085	0.5024	0.2126	0.0351	0.0117	1.3	2512	2417	4996	0.00111044	3.28e-07	11.4229	10.3128	0.0725864	1.10765	9.63195	3.48822	21.7357	21.1888
2021-07-17	7-086	0.4015	0.1804	0.0334	0.015	1.4	2506	2426	4994	0.000863191	1.96e-07	10.4542	10.2101	0.084964	1.02391	9.64403	3.31938	20.6644	21.0905
2021-07-17	7-087	0.3918	0.17	0.0308	0.0129	1.5	2443	2302	4980	0.00107342	3.48e-07	10.3591	11.4211	0.0669513	0.907014	9.58403	3.52626	21.7802	21.128
2021-07-17	7-088	0.4178	0.1836	0.0364	0.0123	1.6	2478	2486	4989	0.000629855	1.7e-07	11.3631	11.3245	0.0397793	1.00341	9.73682	3.58993	22.6875	21.4462
2021-07-17	7-089	0.6083	0.2539	0.0415	0.0148	1.3	2514	2448	4987	0.000558711	1.07e-07	13.8151	13.8252	0.0385431	0.99927	10.5571	4.0091	27.6403	23.616
2021-07-17	7-090	0.4985	0.219	0.0373	0.0154	1.5	2478	2465	4992	0.00187556	9.2e-07	12.886	11.0765	0.0859955	1.16336	10.4409	3.55497	23.9625	22.7301
2021-07-17	7-091	0.532	0.2369	0.0359	0.0152	1.4	2538	2402	4998	0.000493509	1.15e-07	11.5788	11.3356	0.0396597	1.02146	9.41386	3.92424	22.9144	21.9257
2021-07-17	7-092	0.3525	0.1558	0.0266	0.0165	1.4	2412	2387	4970	0.000553391	1.78e-07	8.47081	8.94307	0.0385648	0.947192	9.08262	3.01886	17.4139	19.763
2021-07-17	7-093	0.4721	0.2117	0.0345	0.01	1.6	2469	2422	4981	0.00294937	7.5e-07	12.2466	9.29755	0.195232	1.31719	9.39226	3.76305	21.5442	21.5629
2021-07-17	7-094	0.3648	0.1652	0.0201	0.0131	1	2575	2367	4993	0.001046	2.85e-07	8.76018	9.7985	0.0701578	0.894033	8.97927	3.02707	18.5587	19.8883
2021-07-17	7-096	0.5532	0.2358	0.0515	0.0128	1.9	2502	2433	4966	0.00123335	4.61e-07	14.1752	13.049	0.059606	1.0863	10.9822	3.82255	27.2242	24.1342
2021-07-17	7-097	0.5867	0.2582	0.043	0.0172	1.6	2462	2487	4971	0.00125121	5.17e-07	14.691	13.4826	0.0575942	1.08962	11.0487	3.89844	28.1736	24.2098
2021-07-17	7-098	0.552	0.2449	0.038	0.0162	1.5	2544	2423	4981	0.00135693	4.02e-07	12.6495	14.0025	0.0668095	0.903376	10.7491	3.7278	26.652	23.5539
2021-07-17	7-099	0.3615	0.1682	0.0237	0.0099	1	2509	2430	4988	0.00122367	5.27e-07	7.5399	8.76109	0.105835	0.860612	8.65244	3.02386	16.301	18.9163
2021-07-17	7-100	0.4291	0.1973	0.0208	0.0077	0.8	2534	2444	4996	0.00038914	8.57e-08	10.1652	9.84138	0.0320727	1.0329	9.07217	3.37733	20.0066	20.2163
2021-07-17	7-101	0.3861	0.1756	0.0221	0.0081	0.8	2503	2395	4975	0.00124885	1.12e-07	8.86563	10.1145	0.118771	0.876529	9.10278	3.1891	18.9801	20.1488
2021-07-17	7-102	0.5126	0.2335	0.0401	0.0157	1.6	2501	2466	4980	0.00125114	3.54e-07	12.9024	11.6513	0.0793511	1.10738	10.0827	3.69791	24.5537	22.3279
2021-07-17	7-103	0.4066	0.1898	0.0281	0.0123	1.2	2411	2316	4987	0.000895934	2.52e-07	9.38336	10.1248	0.0557349	0.926772	9.17715	3.12458	19.5081	20.1468
2021-07-17	7-104	0.5887	0.2552	0.0439	0.0166	1.6	2590	2342	4970	0.00114399	2.75e-07	12.9516	11.8288	0.0522167	1.09492	9.7611	3.8774	24.7804	22.5418
2021-07-17	7-106	0.5132	0.2166	0.0439	0.0149	1.4	2477	2506	4992	0.00159191	1.49e-06	12.0559	13.6082	0.0794662	0.885928	10.0574	3.90438	25.6641	22.4266
2021-07-17	7-107	0.3833	0.1643	0.0288	0.0111	1.3	2462	2332	4982	0.00120744	2.88e-07	8.23222	9.43952	0.0864145	0.872101	8.01584	3.53624	17.6717	18.5581
2021-07-17	7-108	0.5257	0.2356	0.0344	0.0154	1.5	2494	2379	4987	0.00137481	5.11e-07	11.1148	12.4722	0.0703615	0.891171	9.36274	3.93436	23.587	21.4581
2021-07-17	7-109	0.5034	0.23	0.0327	0.0139	1.2	2583	2383	4980	0.000432459	9.35e-08	10.4658	10.1194	0.0530976	1.03423	9.4585	3.57204	20.5852	21.2152
2021-07-17	7-110	0.6106	0.2618	0.049	0.0177	1.6	2537	2446	4992	0.00437712	1.96e-06	17.1992	12.8221	0.176053	1.34137	10.531	4.31022	30.0213	23.8319
2021-07-17	7-111	0.3088	0.1313	0.0292	0.0111	1.2	2454	2449	4979	0.000407073	9.9e-08	7.91952	8.25644	0.0354937	0.959193	8.94679	3.07517	16.176	19.5496
2021-07-17	7-112	0.5874	0.2614	0.0404	0.0162	1.4	2490	2475	4981	0.00143503	1.24e-06	11.058	12.0548	0.129523	0.917306	9.85659	3.75402	23.1128	22.1957
2021-07-17	7-113	0.4365	0.2001	0.0378	0.0152	1.4	2443	2464	4985	0.00107715	3.71e-07	9.61022	10.2583	0.110126	0.936828	9.20684	3.35642	19.8685	20.239
2021-07-17	7-114	0.3743	0.1707	0.0278	0.0137	1.2	2554	2389	4983	0.000410474	1.3e-07	7.27897	7.07819	0.0665706	1.02837	8.01613	2.96451	14.3572	17.9904
2021-07-17	7-115	0.3125	0.1357	0.0198	0.008	1.1	2519	2471	4984	0.00107419	1.72e-07	7.6737	8.73795	0.100652	0.878204	8.33548	3.04801	16.4117	18.4117
2021-07-17	7-116	0.3433	0.1581	0.0293	0.0128	1.4	2508	2474	4994	0.00117062	1.73e-07	8.12426	9.29454	0.0971874	0.87409	8.38796	3.1443	17.4188	18.5093
2021-07-17	7-117	0.4736	0.2154	0.0299	0.0126	1.2	2587	2341	4960	0.00104627	5.57e-07	10.6191	11.3709	0.0828592	0.933889	9.16608	3.707	21.99	20.5842
2021-07-17	7-118	0.2306	0.1038	0.019	0.0124	1.1	2440	2317	4777	0.00100188	4.56e-07	6.58594	5.81051	0.117955	1.13345	7.53305	2.69472	12.3965	16.4715
2021-07-17	7-119	0.51	0.2381	0.0341	0.0156	1.4	2586	2393	4997	0.000753499	2.68e-07	11.3988	10.65	0.0470609	1.07031	9.692	3.64979	22.0488	21.5433
2021-07-17	7-120	0.6626	0.3028	0.044	0.0131	1.3	2455	2511	4980	0.00120994	1.85e-07	12.6715	11.4622	0.10246	1.10551	9.62676	3.90102	24.1337	22.0162
2021-07-17	7-123	0.8076	0.3443	0.0683	0.0213	2.1	2536	2399	4977	0.00299226	1.64e-06	18.4746	15.4823	0.0941645	1.19327	11.0969	4.5992	33.957	25.6037
2021-07-17	7-124	0.742	0.3138	0.0707	0.0251	2	2542	2402	4981	0.00205377	1.57e-06	14.6251	16.675	0.0896932	0.87707	10.7697	4.47615	31.3001	25.1425
2021-07-17	7-125	0.9692	0.4424	0.05	0.0257	1	2558	2426	4990	0.0016994	2.1e-06	16.5531	17.5513	0.0683608	0.943123	10.7242	4.47709	34.1044	25.287
2021-07-17	7-126	0.9396	0.4348	0.0485	0.0223	1.1	2499	2448	4980	0.000460704	1.81e-07	16.5427	16.8212	0.0246766	0.983447	10.3393	4.72566	33.3639	24.5443
2021-07-17	7-127	0.5508	0.234	0.031	0.0198	1.2	2500	2337	4990	0.00135093	9.99e-07	13.0927	11.9976	0.0703274	1.09128	10.1383	3.94042	25.0902	23.101
2021-07-17	7-128	0.6445	0.2864	0.0551	0.0212	1.8	2542	2392	4987	0.00100364	3.87e-07	12.563	12.4628	0.0636392	1.00804	9.58104	4.11685	25.0259	21.863
2021-07-17	7-130	0.6311	0.2677	0.0582	0.0269	1.9	2523	2348	4983	0.000371876	1.21e-07	13.3065	13.0218	0.0350374	1.02187	9.71897	3.87751	26.3283	22.1756
2021-07-17	7-131	0.4195	0.1844	0.0301	0.023	1.4	2444	2444	4981	0.0008639	2.45e-07	10.9852	10.5931	0.0914255	1.03701	9.1919	3.57886	21.5783	20.8088
2021-07-17	7-132	0.6542	0.3162	0.0799	0.0211	2.1	2476	2499	4990	0.00109702	1.63e-07	12.3982	11.3083	0.0716897	1.09638	9.86251	3.69935	23.7065	21.7168
2021-07-17	7-133	0.4837	0.2161	0.0278	0.0151	1.1	2479	2464	4983	0.00396093	2.6e-06	12.904	8.96176	0.215381	1.4399	9.11093	3.53988	21.8658	20.5074
2021-07-17	7-134	0.9174	0.4008	0.0725	0.0226	1.9	2544	2353	4977	0.00189776	1.31e-06	19.3238	17.6944	0.0810292	1.09209	11.7531	4.94834	37.0183	26.8329
2021-07-17	7-135	0.5133	0.2156	0.0334	0.027	1.1	2430	2467	4981	0.00072361	1.25e-07	11.301	12.0239	0.0709704	0.939878	9.77908	3.51071	23.3249	21.9295
2021-07-17	7-136	0.4093	0.1834	0.0333	0.0118	1.5	2462	2422	4977	0.000765974	3.28e-07	10.0106	10.6863	0.0612931	0.936764	9.48249	3.39829	20.6969	20.866
2021-07-17	7-137	0.4654	0.2026	0.0254	0.013	0.9	2479	2425	4980	0.00107924	4.74e-07	11.3818	10.5834	0.0683	1.07544	9.56407	3.51858	21.9652	21.3485
2021-07-17	7-138	0.4047	0.1765	0.0295	0.0102	1.2	2517	2425	4979	0.00256286	1.52e-06	8.14735	10.7095	0.143041	0.760758	9.29979	3.22178	18.8569	20.4055
2021-07-17	7-139	0.5907	0.2508	0.034	0.011	1.1	2487	2480	4973	0.000643411	1.38e-07	13.506	13.8099	0.0458417	0.977992	10.8129	3.75913	27.3159	24.0963
2021-07-17	7-140	0.5426	0.2316	0.0307	0.0136	1.1	2437	2523	4989	0.000934197	3.91e-07	13.3572	12.5372	0.0613876	1.0654	10.2916	3.75491	25.8945	23.0529
2021-07-17	7-141	0.5486	0.2416	0.0429	0.0115	1.6	2506	2407	5014	0.00119701	2.85e-07	14.4547	13.258	0.0714808	1.09026	10.62	3.87427	27.7128	23.7063
2021-07-17	7-143	0.2853	0.1178	0.019	0.0056	1	2341	2414	4949	0.000831295	1.07e-07	6.79603	7.54419	0.0836809	0.900829	7.28496	2.92542	14.3402	16.5931
2021-07-17	7-144	0.6813	0.2899	0.0642	0.0271	2.2	2460	2404	4972	0.00069145	2e-07	12.802	13.488	0.0418081	0.949143	10.1569	3.80593	26.29	22.4962
2021-07-17	7-145	0.7264	0.3177	0.0653	0.0252	1.9	2475	2432	4988	0.000681093	2.22e-07	14.3139	14.5892	0.0517111	0.981133	10.1897	4.19207	28.9031	22.9984
2021-07-17	7-146	0.9123	0.396	0.0855	0.0267	2.3	2463	2373	4967	0.00118359	3.9e-07	17.6907	16.5414	0.0386888	1.06948	11.3086	4.57797	34.2321	25.26
2021-07-17	7-147	0.3841	0.1741	0.0291	0.0108	1.2	2570	2393	4985	0.00091307	3.72e-07	8.09111	7.41888	0.0728903	1.09061	7.92835	3.12281	15.51	17.7014
2021-07-17	7-148	0.5091	0.2246	0.0544	0.0207	1.7	2390	2388	4975	0.00344344	4.8e-07	8.35335	11.7968	0.258466	0.708106	9.21056	3.44855	20.1501	20.3848
2021-07-17	7-149	0.4913	0.206	0.0282	0.0187	1.2	2525	2383	4992	0.00174821	1.66e-06	10.6512	12.3926	0.106435	0.85948	9.60508	3.64058	23.0438	21.3626
2021-07-17	7-150	0.3826	0.1605	0.0308	0.0219	1.7	2509	2395	4959	0.000779783	1.67e-07	8.78643	9.54962	0.0692957	0.920082	8.14609	3.3754	18.336	18.4675
2021-07-17	7-151	0.854	0.3396	0.0574	0.0202	1.7	2512	2309	4993	0.00523477	4.22e-06	14.7894	20.0241	0.19021	0.738584	11.2518	4.66291	34.8135	25.5681
2021-07-17	7-152	0.5659	0.2357	0.0296	0.0117	1.2	2576	2394	4977	0.00511931	4.31e-06	10.7303	15.8429	0.225772	0.677293	10.5334	3.79363	26.5731	23.4273
2021-07-17	7-153	1.0646	0.4271	0.0781	0.021	1.9	2566	2377	4974	0.00112908	8.43e-07	20.5127	21.466	0.0404723	0.955592	12.3688	5.02718	41.9787	28.2499
2021-07-17	7-154	0.6607	0.2639	0.0664	0.0215	2	2461	2406	4991	0.0012023	4.11e-07	16.2029	15.1427	0.0563536	1.07002	11.7075	4.01745	31.3457	25.5626
2021-07-17	7-155	0.5247	0.2169	0.0359	0.0187	1.3	2490	2463	4979	0.000438373	1.26e-07	12.7244	13.0696	0.0450233	0.973593	10.0272	3.8983	25.794	22.4148
2021-07-17	7-156	0.4731	0.2072	0.0393	0.0124	1.8	2505	2463	4988	0.00276123	4.67e-07	9.43412	12.1954	0.192796	0.773583	9.60498	3.56677	21.6295	21.212
2021-07-17	7-157	0.4244	0.1519	0.032	0.0148	1.5	2458	2350	4987	0.000573413	2.21e-07	10.4803	10.1052	0.048897	1.03712	9.03013	3.40727	20.5854	20.1387
2021-07-17	7-158	0.7501	0.3202	0.0862	0.0374	2.9	2471	2463	4992	0.000790282	2e-07	15.7577	14.9678	0.0609291	1.05277	10.912	4.27907	30.7255	24.3
2021-07-17	7-159	0.3397	0.1447	0.0226	0.0127	1.2	2448	2478	4984	0.00111491	2.09e-07	5.87805	6.98668	0.150253	0.841322	7.58407	2.86414	12.8647	16.9281
2021-07-17	7-160	0.6774	0.2876	0.0496	0.0195	1.9	2357	2596	4995	0.00107433	3.18e-07	13.4405	12.391	0.0922397	1.0847	10.2411	3.97067	25.8315	22.9723
2021-07-17	7-161	0.3648	0.1556	0.0293	0.0137	1.3	2468	2516	4992	0.000489434	7.58e-08	7.13394	6.84071	0.0729679	1.04286	8.19333	2.91687	13.9746	17.9705
2021-07-17	7-162	0.4024	0.1576	0.0251	0.011	1.2	2381	2443	4977	0.000585831	1.03e-07	9.17863	9.66691	0.0568818	0.949489	7.94058	3.64532	18.8455	19.2215
2021-07-17	7-163	0.6248	0.2739	0.0629	0.0279	2	2490	2447	4982	0.00398527	1.66e-06	12.476	16.4548	0.189598	0.7582	10.7996	4.18124	28.9308	23.9312
2021-07-17	7-164	0.4866	0.1951	0.0386	0.0235	1.7	2478	2452	4991	0.000354793	6.49e-08	10.1577	10.4609	0.0541538	0.971015	9.08136	3.59576	20.6186	20.6205
2021-07-17	7-165	0.5642	0.245	0.0421	0.015	1.5	2462	2402	4984	0.000216461	2.75e-08	11.2369	11.1936	0.0250112	1.00387	9.70978	3.60787	22.4305	21.4161
2021-07-17	7-166	0.6422	0.2618	0.0383	0.0166	1.3	2520	2441	4989	0.00131693	4.34e-07	14.5707	13.2877	0.0616155	1.09656	10.7732	4.195	27.8584	24.3609
2021-07-17	7-167	0.5899	0.2618	0.0484	0.0122	1.6	2374	2580	4985	0.00279198	1.31e-06	10.058	12.7757	0.191518	0.78728	9.1409	3.77256	22.8337	20.6784
2021-07-17	7-168	0.4469	0.1943	0.0342	0.0203	1.5	2505	2451	4988	0.00105236	3.61e-07	10.9062	10.2666	0.0872712	1.0623	9.89255	3.3773	21.1727	21.4772
2021-07-17	7-169	0.4576	0.1936	0.0434	0.0163	1.8	2505	2481	4986	0.000514233	5.87e-08	10.9618	11.1625	0.0509858	0.982019	9.59934	3.56882	22.1244	21.1184
2021-07-17	7-170	0.5258	0.2345	0.0493	0.0153	1.7	2520	2444	4984	0.00169602	1.06e-06	10.7578	12.4538	0.0808357	0.863823	10.0961	3.53299	23.2116	22.0557
2021-07-17	7-171	0.5439	0.2307	0.0565	0.0198	1.9	2466	2521	4994	0.000950829	5.74e-07	12.503	13.2409	0.0635608	0.944275	10.2966	3.86839	25.7439	22.7202
2021-07-17	7-172	0.5551	0.2877	0.0322	0.0205	1.3	2548	2370	4980	0.00054133	9.83e-08	12.4045	12.8009	0.0449091	0.969027	9.50417	4.0454	25.2054	22.0207
2021-07-17	7-173	0.6749	0.2598	0.0487	0.0108	1.6	2397	2483	4985	0.00147015	9.11e-07	12.2115	13.6682	0.0620285	0.893423	10.2354	4.13969	25.8797	23.0563
2021-07-17	7-174	0.3891	0.1569	0.0249	0.009	1.1	2505	2440	4974	0.00232971	1e-06	10.378	8.15544	0.159385	1.27252	9.23977	3.29351	18.5334	20.6656
2021-07-17	7-175	0.6124	0.2499	0.0444	0.0149	1.5	2505	2410	4991	0.000861725	4.98e-07	13.6076	14.3303	0.0490446	0.949572	10.4076	4.02713	27.9379	23.3684
2021-07-17	7-176	0.513	0.2006	0.0343	0.0127	1.2	2509	2436	4988	0.000476505	1.34e-07	11.9059	11.8234	0.05378	1.00697	9.64128	3.67091	23.7293	21.5753
2021-07-17	7-177	0.4832	0.2239	0.0271	0.0098	1	2532	2390	4960	0.00311498	1.1e-06	7.89359	11.0069	0.232567	0.717147	8.94965	3.44339	18.9005	19.9187
2021-07-17	7-178	0.5312	0.2153	0.0379	0.0134	1.4	2528	2443	4979	0.0023423	1.02e-06	11.0283	13.3706	0.145074	0.824817	9.71601	3.85948	24.3989	21.8575
2021-07-17	7-180	0.4921	0.2102	0.0279	0.013	1	2523	2397	4991	0.00258861	7.8e-07	9.31578	11.9044	0.172289	0.78255	9.10205	3.60495	21.2202	20.4472
2021-07-17	7-181	0.3504	0.133	0.0244	0.0106	1.1	2460	2396	4986	0.00127764	1.86e-07	6.89964	8.17719	0.137229	0.843766	7.89745	2.95291	15.0768	17.4971
2021-07-17	7-182	0.276	0.1212	0.0217	0.0082	1	2241	2174	4551	0.0010869	5.67e-07	7.05005	6.09882	0.117353	1.15597	6.95565	2.81459	13.1489	15.7793
2021-07-17	7-183	0.2757	0.1223	0.0199	0.0079	1.1	2241	2174	4551	0.0010869	5.67e-07	7.05005	6.09882	0.117353	1.15597	6.95565	2.81459	13.1489	15.7793
2021-07-17	7-184	0.8096	0.3529	0.0627	0.0253	1.9	2476	2445	4972	0.00136039	2.81e-07	14.843	16.1473	0.0721601	0.919228	10.9526	4.20094	30.9903	24.3659
2021-07-17	7-185	0.6206	0.2567	0.0551	0.0196	1.8	2493	2457	4984	0.00239081	1.37e-06	12.5107	14.9015	0.115543	0.83956	10.5004	3.84753	27.4123	23.1132
2021-07-17	7-186	0.6084	0.2655	0.0512	0.0206	1.7	2478	2466	4991	0.000837384	2.28e-07	11.3809	12.2171	0.068959	0.931558	9.62765	3.74035	23.5981	21.331
2021-07-17	7-187	0.821	0.343	0.0918	0.032	2.3	2488	2420	4987	0.00112951	4.87e-07	16.1889	17.2161	0.0483806	0.94034	11.6512	4.2371	33.405	25.598
2021-07-17	7-188	0.6121	0.2763	0.0577	0.0234	1.8	2508	2484	4979	0.00190281	5.07e-07	10.0873	11.99	0.127673	0.841311	9.53607	3.47614	22.0774	21.0432
2021-07-17	7-189	0.7443	0.3179	0.0647	0.0244	1.8	2438	2523	4972	0.000651498	1.54e-07	15.0011	15.5877	0.0356995	0.962366	10.9857	4.23681	30.5888	24.3784
2021-07-17	7-190	0.63	0.2823	0.0441	0.0172	1.9	2391	2469	4967	0.00131926	4.22e-07	11.2975	12.2245	0.0976972	0.924167	10.5487	3.57298	23.522	22.8902
2021-07-17	7-191	0.5052	0.2143	0.0457	0.0177	1.6	2423	2486	4985	0.000823123	2.18e-07	10.4993	11.131	0.0649505	0.94325	9.46422	3.58813	21.6304	20.8845
2021-07-17	7-192	0.5143	0.235	0.0419	0.0186	1.5	2456	2520	4971	0.000597452	1.79e-07	9.68386	9.29976	0.0830988	1.0413	9.11131	3.32277	18.9836	20.0108
2021-07-17	7-193	0.4013	0.175	0.0369	0.0152	1.7	2404	2461	4984	0.00117216	1.5e-07	7.14657	8.31366	0.104241	0.859618	8.23977	2.89228	15.4602	18.0262
2021-07-17	7-194	0.7455	0.3149	0.0817	0.0294	2.2	2419	2464	4989	0.000495795	1.74e-07	15.1925	14.8328	0.0304546	1.02425	10.8599	4.15735	30.0253	24.0499
2021-07-17	7-195	0.5028	0.2201	0.0453	0.0179	1.6	2410	2446	4991	0.0017438	8.14e-07	8.93109	10.6614	0.103743	0.837701	9.16784	3.38924	19.5925	20.1014
2021-07-17	7-196	0.3461	0.1486	0.0318	0.0085	1.3	2370	2440	4989	0.000472335	9.91e-08	7.49956	7.23465	0.0558626	1.03662	8.11089	2.88931	14.7342	17.7694
2021-07-17	7-197	0.4956	0.2072	0.0439	0.018	1.6	2360	2436	4987	0.000257873	3.01e-08	10.6099	10.6643	0.0190261	0.9949	9.22317	3.49466	21.2743	20.4205
2021-07-17	7-198	0.5752	0.2508	0.0682	0.0184	2.2	2360	2472	4966	0.00191358	5.83e-07	12.1171	10.2038	0.0984344	1.18751	9.99124	3.25759	22.3209	21.7777
2021-07-17	7-200	0.6543	0.2896	0.0489	0.0134	1.6	2386	2525	4970	0.000512667	8.42e-08	12.8401	12.9118	0.0559648	0.994441	10.5101	3.78925	25.7519	23.0585
2021-07-17	7-201	0.6862	0.2974	0.0591	0.02	1.9	2443	2492	4968	0.00198977	8.94e-07	12.5796	14.4978	0.135619	0.86769	10.1803	4.10516	27.0775	22.7732
2021-07-17	7-202	0.4385	0.1965	0.0309	0.0235	1.1	2506	2455	4990	0.00228513	9.02e-07	12.6062	10.3267	0.132078	1.22073	9.70683	3.58394	22.9329	21.4807
2021-07-17	7-203	0.6046	0.2704	0.0566	0.0128	1.9	2506	2455	4990	0.00228513	9.02e-07	12.6062	10.3267	0.132078	1.22073	9.70683	3.58394	22.9329	21.4807
2021-07-17	7-204	0.6691	0.2811	0.0642	0.0226	1.9	2374	2532	4983	0.00094405	1.42e-07	14.2315	13.5816	0.0556696	1.04785	10.5512	4.06489	27.813	23.312
2021-07-17	7-205	0.3937	0.1732	0.0445	0.0236	1.6	2451	2472	4992	0.000366208	6.26e-08	8.21104	7.93779	0.0311865	1.03442	8.52235	3.14436	16.1488	18.6906
2021-07-17	7-206	0.3189	0.1428	0.0283	0.0172	1.2	2315	2364	4694	0.00199869	5.16e-07	5.90131	7.89987	0.191945	0.747013	7.36043	2.93171	13.8012	16.4946
2021-07-17	7-207	0.4932	0.2119	0.0422	0.0099	1.6	2378	2462	4976	0.000510771	1.21e-07	11.5666	11.209	0.0449213	1.0319	9.72249	3.65556	22.7757	21.4722
2021-07-17	7-208	0.5229	0.2134	0.0258	0.0166	1	2453	2510	4977	0.000480092	1.13e-07	11.5379	11.2375	0.0445544	1.02673	9.7282	3.65589	22.7754	21.4896
2021-07-17	7-209	0.5284	0.2366	0.043	0.0105	1.5	2449	2514	4976	0.00483289	3.77e-06	13.5982	8.76537	0.25501	1.55135	9.51299	3.57539	22.3636	21.0816
2021-07-17	7-210	0.4733	0.2024	0.052	0.0169	2.2	2431	2495	4986	0.00192427	1.08e-06	9.61297	11.5372	0.09966	0.833216	9.54811	3.32935	21.1502	20.8305
2021-07-17	7-211	0.5536	0.2389	0.0459	0.019	1.9	2405	2585	4996	0.00260895	1.28e-06	10.2031	12.8024	0.128755	0.796968	10.0261	3.55761	23.0056	21.8609
2021-07-17	7-212	0.3857	0.1774	0.0253	0.0207	1.1	2417	2473	4991	0.000748612	1.85e-07	7.39958	8.13529	0.0738037	0.909565	8.19787	3.08403	15.5349	18.1248
2021-07-17	7-214	0.6487	0.2945	0.0377	0.0167	1.3	2406	2548	4994	0.000527982	1.83e-07	12.9539	13.1814	0.0635918	0.982738	10.7008	3.74557	26.1353	23.4079
2021-07-17	7-215	0.4164	0.1772	0.0382	0.0167	1.6	2446	2482	4987	0.00204961	6.46e-07	10.5314	8.48183	0.155957	1.24165	8.96423	3.28156	19.0133	19.6674
2021-07-17	7-216	0.5289	0.231	0.0286	0.0141	1.2	2418	2526	4990	0.00118276	4.71e-07	10.5436	11.6665	0.103242	0.903753	9.4473	3.6015	22.2101	21.0011
2021-07-17	7-217	0.5908	0.2528	0.0484	0.0127	1.6	2362	2511	4986	0.00215569	5.97e-07	12.1059	14.2056	0.106225	0.852189	10.1147	3.83267	26.3115	22.7398
2021-07-17	7-218	0.7756	0.3445	0.0584	0.0173	1.7	2477	2450	4982	0.00359647	2.22e-06	13.6652	17.2302	0.164416	0.7931	11.4137	4.162	30.8954	25.0993
2021-07-17	7-219	0.5344	0.2289	0.0513	0.0228	2	2406	2443	4978	0.00115576	5e-07	11.0558	11.8317	0.100782	0.934426	9.64135	3.65595	22.8875	21.3819
2021-07-17	7-220	0.4555	0.1879	0.0213	0.011	1	2383	2394	4987	0.000465733	1.2e-07	9.21444	9.51316	0.0443147	0.968599	8.52504	3.52154	18.7276	19.3582
2021-07-17	7-221	0.4881	0.2042	0.0434	0.0186	1.7	2470	2470	4986	0.000721699	1.15e-07	11.6138	10.8929	0.0518045	1.06619	9.32358	3.54033	22.5067	20.8618
2021-07-17	7-222	0.533	0.23	0.0411	0.0161	1.6	2352	2372	4968	0.00190698	9.36e-07	12.6683	10.778	0.0970101	1.17539	9.42895	3.66998	23.4463	21.154
2021-07-17	7-224	0.4762	0.204	0.0358	0.0131	1.4	2426	2497	4992	0.000330884	3.34e-08	11.1601	10.9442	0.0233409	1.01973	9.41632	3.554	22.1044	21.0031
2021-07-17	7-225	0.3622	0.1588	0.0248	0.0086	1.1	2450	2538	4991	0.00102425	3.13e-07	8.93462	7.93279	0.0698696	1.12629	9.25467	2.91024	16.8674	19.8796
2021-07-17	7-226	0.6796	0.3	0.0489	0.021	1.6	2473	2487	4988	0.00201124	6.47e-07	13.9988	15.9045	0.090301	0.880178	11.1089	4.11402	29.9033	24.4233
2021-07-17	7-227	0.6561	0.2902	0.0547	0.0228	1.9	2447	2498	4985	0.000994162	5.55e-07	14.3246	15.1271	0.0509216	0.946951	11.2248	4.10189	29.4518	24.5217
2021-07-17	7-228	0.5457	0.2279	0.0396	0.0158	1.7	2442	2504	4992	0.000443983	1.07e-07	13.2744	13.0252	0.0431864	1.01913	10.2726	3.84622	26.2995	22.7161
2021-07-17	7-229	0.2768	0.125	0.0244	0.0137	1.2	2343	2443	4822	0.000843607	3.14e-07	7.04709	6.21409	0.0865385	1.13405	7.60205	2.69772	13.2612	16.6948
2021-07-17	7-230	0.4561	0.2058	0.0398	0.0106	1.6	2642	2303	4989	0.00579172	3.29e-06	13.7216	7.93026	0.352631	1.73028	9.56375	3.55629	21.6518	21.1333
2021-07-17	7-231	0.5997	0.2681	0.0547	0.0145	2	2467	2496	4997	0.00103639	1.31e-07	13.551	12.5146	0.0707051	1.08281	10.7221	3.55513	26.0656	23.3747
2021-07-17	7-232	0.5281	0.2219	0.0295	0.0127	1.1	2493	2398	4985	0.00304511	2.89e-06	12.6068	9.56802	0.194318	1.31759	9.41674	3.55047	22.1748	20.957
2021-07-17	7-233	0.6165	0.2656	0.0405	0.0115	1.4	2419	2542	4976	0.00225343	4.5e-07	14.4977	12.2442	0.114545	1.18404	10.1859	3.90731	26.7419	22.8273
2021-07-17	7-234	0.5426	0.2457	0.0413	0.0156	1.4	2346	2417	4979	0.000575501	1.41e-07	9.96661	9.98427	0.055615	0.998232	9.0812	3.44928	19.9509	19.9825
2021-07-17	7-235	0.5196	0.2141	0.0607	0.0175	2.2	2433	2530	4983	0.000434522	1.17e-07	12.3963	12.1497	0.0229116	1.0203	9.92559	3.64083	24.546	22.0456
2021-07-17	7-236	0.6542	0.3017	0.0307	0.0107	1	2360	2518	4981	0.00242968	9.23e-07	11.8937	14.3151	0.107965	0.830849	10.0978	3.93702	26.2087	22.6786
2021-07-17	7-237	0.672	0.2978	0.0468	0.0141	1.6	2389	2431	4985	0.00221556	1.06e-06	13.2139	10.9991	0.113791	1.20136	10.0692	3.72764	24.213	22.1339
2021-07-17	7-238	0.6733	0.2855	0.0421	0.0217	1.2	2396	2487	4992	0.00164062	7.91e-07	14.6981	13.1951	0.0722731	1.1139	10.1733	4.04316	27.8932	23.0519
2021-07-17	7-239	0.4948	0.2196	0.0285	0.0165	1	2295	2416	4972	0.00131452	7.28e-07	10.2282	9.0291	0.155806	1.13281	9.05164	3.43537	19.2573	20.1371
2021-07-17	7-240	0.4665	0.2085	0.0309	0.0111	1.2	2391	2488	4982	0.00130503	7.19e-07	10.2231	9.04714	0.155496	1.12999	9.05428	3.43631	19.2703	20.1594
2021-07-17	7-241	0.6623	0.2924	0.0365	0.0125	1.3	2330	2513	4985	0.00197928	5.83e-07	13.168	15.142	0.0887871	0.869633	10.4014	3.97319	28.31	23.3407
2021-07-17	7-242	0.6778	0.2875	0.055	0.0153	1.8	2405	2521	4973	0.00108844	2.87e-07	12.7453	13.8289	0.0548313	0.921641	10.171	3.98196	26.5742	22.7492
2021-07-17	7-243	0.659	0.2931	0.043	0.0204	1.4	2405	2521	4973	0.00108844	2.87e-07	12.7453	13.8289	0.0548313	0.921641	10.171	3.98196	26.5742	22.7492
2021-07-17	7-244	0.52	0.2355	0.0384	0.0186	1.4	2392	2553	4983	0.000528633	1.43e-07	10.7693	11.1163	0.0470942	0.968786	9.4973	3.58997	21.8856	21.0871
2021-07-17	7-245	0.5687	0.2473	0.0548	0.0171	1.8	2429	2513	4985	0.00158353	6.06e-07	11.1532	12.7297	0.06653	0.876156	9.86856	3.6558	23.8828	21.7635
2021-07-17	7-246	0.5384	0.2307	0.0331	0.0215	1.2	2440	2467	5002	0.00263165	2.1e-06	13.4471	10.8713	0.114156	1.23694	10.4193	3.50902	24.3184	22.8842
2021-07-17	7-247	0.4573	0.1923	0.0361	0.0136	1.6	2478	2486	4985	0.000511149	7.27e-08	10.2811	9.78864	0.0432815	1.05031	8.53943	3.56308	20.0698	19.2634
2021-07-17	7-249	0.3938	0.1647	0.025	0.0097	1.1	2475	2451	4988	0.00173708	4.23e-07	9.62532	7.91142	0.112359	1.21664	8.69636	3.05019	17.5367	19.1952
2021-07-17	7-250	0.5437	0.2407	0.0532	0.0296	1.8	2362	2424	4993	0.00233262	6.23e-07	8.97135	11.3039	0.145367	0.793652	9.06301	3.46412	20.2752	20.0146
2021-07-17	7-251	0.5568	0.2374	0.0357	0.0199	1.3	2466	2496	4991	0.000861762	2.2e-07	11.3931	11.9907	0.0752503	0.950165	9.99782	3.61412	23.3838	21.953
2021-07-17	7-252	0.3587	0.153	0.0229	0.015	1.1	2489	2489	4990	0.00105747	3.12e-07	8.6004	8.22184	0.117707	1.04604	8.35478	3.03335	16.8222	18.407
2021-07-17	7-253	0.527	0.2259	0.0386	0.0092	1.3	2441	2479	4979	0.000435805	1.2e-07	11.3549	10.9545	0.0356011	1.03655	9.38159	3.66539	22.3094	20.7946
2021-07-17	7-254	0.7192	0.3183	0.0567	0.0152	1.5	2418	2426	4978	0.00181701	1.29e-06	14.8586	13.183	0.0740122	1.12711	10.3568	4.07589	28.0416	23.2046
2021-07-17	7-255	0.5392	0.2387	0.0506	0.0229	1.7	2379	2383	4991	0.000238632	3.16e-08	11.0528	11.1766	0.019755	0.988922	9.27282	3.71274	22.2294	20.5819
2021-07-17	7-256	0.4243	0.1845	0.0436	0.0208	1.9	2331	2314	4973	0.000500921	1.1e-07	8.49295	8.97534	0.032354	0.946254	8.39582	3.17887	17.4683	18.5578
2021-07-17	7-257	0.4071	0.1813	0.0326	0.0156	1.4	2451	2466	4987	0.00048401	9.43e-08	8.23141	7.91612	0.051171	1.03983	8.3902	3.01952	16.1475	18.3195
2021-07-17	7-258	0.4516	0.1942	0.0251	0.013	1	2409	2524	4987	0.00103343	3.5e-07	9.52272	9.69916	0.100091	0.981809	8.9584	3.27673	19.2219	19.8469
2021-07-17	7-259	0.2989	0.1304	0.0209	0.0093	0.9	2350	2418	4995	0.000854566	1.33e-07	9.38749	8.55761	0.0680376	1.09698	8.41343	3.12886	17.9451	18.9047
2021-07-17	7-260	0.4134	0.1742	0.0258	0.0095	1.2	2350	2418	4995	0.000854566	1.33e-07	9.38749	8.55761	0.0680376	1.09698	8.41343	3.12886	17.9451	18.9047
2021-07-17	7-262	0.7786	0.3148	0.0621	0.0198	1.6	2453	2509	4988	0.000696656	3.08e-07	18.3726	18.8652	0.038355	0.973891	11.9883	4.60493	37.2378	26.6014
2021-07-17	7-263	0.5026	0.2145	0.0356	0.022	1.3	2424	2521	4978	0.00275698	9.98e-07	10.6801	13.4371	0.17254	0.794823	10.5337	3.66189	24.1172	22.9522
2021-07-17	7-264	0.776	0.3215	0.0708	0.0251	2	2451	2530	4992	0.00146664	1.65e-06	17.2252	18.4982	0.0480364	0.931181	11.8177	4.65883	35.7234	26.2234
2021-07-17	7-265	0.5755	0.2411	0.0526	0.0234	1.8	2472	2514	4994	0.0012926	7.48e-07	13.2597	11.9911	0.0828862	1.10579	10.881	3.44605	25.2508	23.5436
2021-07-17	7-266	0.6915	0.2875	0.0553	0.0194	1.7	2474	2493	4984	0.0019772	9.09e-07	15.3581	17.3308	0.0810011	0.886175	11.5544	4.26376	32.6889	25.412
2021-07-17	7-267	0.3844	0.163	0.0407	0.0202	1.7	2437	2472	4983	0.00125262	3.16e-07	8.35326	9.56412	0.103992	0.873396	8.70133	3.11416	17.9174	19.2056
2021-07-17	7-268	0.5859	0.2499	0.0409	0.0118	1.4	2421	2511	4985	0.00118383	8.82e-07	13.5731	12.5886	0.0510022	1.0782	10.4441	3.83285	26.1617	23.046
2021-07-17	7-269	0.8147	0.3491	0.0535	0.0162	1.5	2343	2476	4983	0.00289879	2.95e-06	15.1587	18.0563	0.122061	0.839527	10.7208	4.51591	33.215	24.3825
2021-07-17	7-270	0.8354	0.3606	0.0566	0.0206	1.6	2408	2513	4992	0.0026887	1.99e-06	15.3184	17.9954	0.0794482	0.851241	10.9105	4.29953	33.3138	24.6669
2021-07-17	7-271	0.4043	0.1721	0.0306	0.0196	1.3	2450	2459	4973	0.000955727	1.41e-07	8.75777	9.49599	0.0875194	0.92226	8.35051	3.32281	18.2538	18.6517
2021-07-17	7-272	0.8144	0.3556	0.0662	0.0219	2	2462	2379	4986	0.00116431	4.16e-07	14.2587	15.3688	0.0467118	0.92777	11.0751	4.01205	29.6275	24.8332
2021-07-17	7-273	0.6727	0.3016	0.0623	0.0231	1.9	2460	2479	4985	0.000779247	1.47e-07	11.8516	12.5956	0.0365012	0.940935	9.37516	3.75165	24.4472	21.4689
2021-07-17	7-274	0.8	0.3904	0.0803	0.028	2.3	2396	2573	4988	0.00127534	2.97e-07	13.9561	14.4864	0.0936867	0.963389	10.4761	4.19289	28.4425	23.437
2021-07-17	7-275	0.9052	0.3891	0.0537	0.0255	1.5	2440	2539	4985	0.000781216	2.36e-07	18.1208	18.8188	0.039251	0.962911	12.3565	4.44228	36.9396	27.3886
2021-07-17	7-276	0.6749	0.302	0.0535	0.0261	1.8	2429	2513	4980	0.00096163	2.92e-07	14.9609	14.3434	0.0454634	1.04306	11.1897	3.93611	29.3043	24.628
2021-07-17	7-277	0.6767	0.3146	0.0565	0.0211	1.7	2381	2572	4978	0.0013909	5.85e-07	14.6505	13.4065	0.0619084	1.09279	10.7038	4.02104	28.057	23.6993
2021-07-17	7-278	0.4296	0.1979	0.0304	0.0235	1.2	2398	2540	4967	0.000934922	2.78e-07	8.75891	9.49785	0.094679	0.922199	8.56725	3.5336	18.2568	19.3494
2021-07-17	7-279	0.7938	0.3432	0.0554	0.0135	1.6	2468	2486	4987	0.000728129	2.67e-07	17.0015	16.5657	0.0396827	1.02631	11.5363	4.29746	33.5672	25.7596
2021-07-17	7-280	0.7794	0.3273	0.061	0.0219	1.9	2456	2530	4995	0.000412784	9.57e-08	17.1124	17.23	0.029777	0.993172	11.2936	4.46419	34.3424	25.473
2021-07-17	7-281	0.5133	0.237	0.0334	0.0127	1.2	2358	2495	4975	0.00179879	5.5e-07	9.40849	11.2034	0.102953	0.839787	9.13193	3.46115	20.6119	20.2597
2021-07-17	7-282	0.5092	0.2262	0.0415	0.0187	1.7	2385	2502	4983	0.00107321	4.61e-07	9.99141	11.0515	0.069119	0.904077	9.59606	3.20471	21.0429	20.9077
2021-07-17	7-283	0.9794	0.4619	0.0762	0.035	2	2419	2450	4975	0.0018855	3.02e-07	14.41	16.2954	0.0999965	0.884303	11.2161	4.32649	30.7054	25.0839
2021-07-17	7-284	0.6143	0.2739	0.063	0.0252	1.9	2435	2520	4984	0.00352021	2.6e-06	12.366	15.886	0.14162	0.778425	11.1115	3.86362	28.252	24.3167
2021-07-17	7-285	0.3817	0.1753	0.0315	0.0128	1.5	2152	2342	4781	0.00120272	3.14e-07	8.04219	9.16425	0.110377	0.877561	7.32382	3.59313	17.2064	17.1129
2021-07-17	7-286	0.6048	0.2832	0.0339	0.0164	1.2	2381	2560	4966	0.00103747	5.29e-07	11.2876	12.2574	0.0497367	0.920883	9.99441	3.70972	23.545	22.0238
2021-07-17	7-287	0.5657	0.2595	0.0302	0.014	1.1	2399	2462	4985	0.000436533	1.1e-07	11.268	11.2091	0.0310802	1.00526	9.58745	3.63799	22.4771	21.2088
2021-07-17	7-288	0.4829	0.2288	0.0264	0.0126	1	2433	2544	4982	0.00142878	6.72e-07	8.84938	10.2407	0.0792008	0.864138	9.19553	3.29389	19.0901	20.1407
2021-07-17	7-289	0.3968	0.1844	0.0315	0.0151	1.2	2279	2416	4982	0.000767915	1.35e-07	7.9036	8.6674	0.069178	0.911877	8.7078	3.11119	16.571	19.0828
2021-07-17	7-290	0.5375	0.2497	0.0396	0.0171	1.5	2419	2508	4985	0.000813483	4.8e-07	12.5745	11.8392	0.0621777	1.0621	9.8437	3.68363	24.4137	21.8923
2021-07-17	7-292	0.4408	0.2081	0.0309	0.0137	1.2	2427	2508	4974	0.00148155	1.07e-06	10.7129	9.32755	0.10001	1.14852	8.79137	3.48744	20.0405	19.5881
2021-07-17	7-293	0.4826	0.2207	0.034	0.0151	1.5	2429	2541	4974	0.000700139	1.6e-07	10.2554	10.1175	0.0783824	1.01363	9.3994	3.28243	20.3729	20.5644
2021-07-17	7-294	0.542	0.2492	0.0347	0.0148	1.2	2443	2465	4997	0.000443183	2.28e-07	12.024	12.4184	0.030543	0.968242	9.60205	3.85948	24.4424	21.4962
2021-07-17	7-295	0.6544	0.2866	0.0535	0.0227	1.6	2442	2510	4996	0.000574681	1.59e-07	13.9453	14.4688	0.0328044	0.963816	10.9464	3.97506	28.4141	24.0549
2021-07-17	7-296	0.2628	0.1258	0.0165	0.0071	1	2246	2284	4570	0.000914047	1.84e-07	5.78587	6.69857	0.10907	0.863747	7.21278	2.79044	12.4844	15.9879
2021-07-17	7-297	0.2407	0.1192	0.021	0.0095	1.1	2078	2076	4197	0.000830847	1.54e-07	5.85871	5.02923	0.121129	1.16493	6.73746	2.6711	10.8879	14.9151
2021-07-17	7-298	0.4427	0.2011	0.0277	0.0106	0.8	2461	2496	4986	0.0013499	3.88e-07	10.1452	8.79948	0.0930112	1.15294	8.81003	3.5449	18.9447	19.8394
2021-07-17	7-299	0.6326	0.276	0.0565	0.0179	1.3	2355	2454	4991	0.000719205	2.67e-07	14.344	13.926	0.0305032	1.03002	10.7368	4.17075	28.27	23.9549
2021-07-17	7-300	0.8564	0.3572	0.079	0.0243	1.9	2424	2514	4996	0.00359084	2.92e-06	18.011	21.5242	0.0919112	0.836778	12.7311	4.71582	39.5352	28.0016
2021-07-17	7-301	0.3093	0.1279	0.0197	0.0087	1.4	2373	2407	4927	0.000485234	7.45e-08	8.01297	7.55463	0.06089	1.06067	7.81191	3.09606	15.5676	17.3791
2021-07-17	7-302	0.8032	0.3615	0.0655	0.0227	1.6	2428	2472	4995	0.00145557	1.08e-06	16.9319	16.4161	0.0566633	1.03142	12.279	4.14518	33.348	26.7938
2021-07-17	7-303	0.5848	0.2441	0.0547	0.0195	2	2450	2473	4998	0.0017107	3.45e-07	14.1769	12.479	0.0784522	1.13606	10.1571	3.7043	26.656	23.11
2021-07-17	7-304	0.6171	0.2837	0.0737	0.0295	1.8	2368	2515	4992	0.00115446	2.13e-07	11.3552	12.5055	0.0584976	0.908014	8.57309	3.94968	23.8608	20.3042
2021-07-17	7-305	0.6657	0.2918	0.0432	0.0166	1.1	2469	2517	4991	0.00110962	4.74e-07	15.8043	14.939	0.0830237	1.05792	11.1852	4.30952	30.7433	25.018
2021-07-17	7-306	0.6673	0.2834	0.05	0.0182	1.4	2435	2497	4990	0.00186126	8.59e-07	17.3138	15.4543	0.0901047	1.12032	11.3418	4.36544	32.7681	25.8987
2021-07-17	7-307	0.5894	0.2903	0.038	0.0189	1.3	2415	2540	4983	0.00260977	1.21e-06	9.90922	12.5185	0.143581	0.791566	9.37498	3.70396	22.4277	20.8436
2021-07-17	7-309	0.5766	0.2711	0.0413	0.0194	1.6	2323	2369	4993	0.00115585	6.96e-07	12.585	11.7295	0.079369	1.07293	9.48665	3.77578	24.3145	21.2197
2021-07-17	7-310	0.7441	0.3277	0.0532	0.0217	1.4	2431	2504	4987	0.000495483	1.52e-07	16.5278	16.6449	0.0250523	0.992968	11.5485	4.41052	33.1727	26.0616
2021-07-17	7-311	0.7123	0.3095	0.0597	0.0224	1.7	2456	2522	4991	0.00100471	3.17e-07	17.5751	16.7058	0.0428141	1.05204	11.653	4.41025	34.2809	26.2591
2021-07-17	7-312	0.5835	0.2429	0.0431	0.0154	1.5	2462	2523	4983	0.00294677	2.99e-06	12.471	15.3831	0.162055	0.810696	10.4764	4.10572	27.8541	23.4148
2021-07-17	7-313	0.245	0.1138	0.0171	0.0048	0.9	2043	2206	4286	0.000966401	1.57e-07	5.35935	6.17222	0.116525	0.868301	6.59359	2.94478	11.5316	15.069
2021-07-17	7-314	0.6071	0.279	0.0348	0.0156	1.1	2416	2558	4985	0.000789403	1.71e-07	14.1071	13.3716	0.0443725	1.055	10.6715	4.10213	27.4787	23.8824
2021-07-17	7-315	0.3809	0.1628	0.0295	0.0094	1.2	2376	2412	4979	0.000930985	2.89e-07	8.96927	9.5864	0.0853995	0.935624	9.01301	3.30327	18.5557	19.8947
2021-07-17	7-316	0.4125	0.1669	0.0371	0.0126	1.8	2484	2470	4977	0.00164284	1.01e-06	10.0973	10.9492	0.154262	0.922196	9.44973	3.36367	21.0465	20.9422
2021-07-17	7-317	0.4953	0.2011	0.0234	0.0106	1.2	2335	2454	4983	0.00242757	1.46e-06	10.9591	13.3718	0.13787	0.819568	9.83645	3.73632	24.3309	21.9049
2021-07-17	7-318	0.4584	0.1895	0.0278	0.0096	1.2	2509	2353	4978	0.000594399	1.56e-07	13.097	12.5082	0.0431268	1.04707	10.3836	3.4613	25.6052	22.7843
2021-07-17	7-319	0.5797	0.2476	0.0534	0.0233	2.1	2509	2353	4978	0.000594399	1.56e-07	13.097	12.5082	0.0431268	1.04707	10.3836	3.4613	25.6052	22.7843
2021-07-17	7-320	0.6932	0.2961	0.0639	0.0247	2.1	2493	2360	4975	0.000541741	1.33e-07	15.059	14.905	0.0355136	1.01034	10.953	4.08117	29.964	24.2668
2021-07-17	7-321	0.413	0.1831	0.0243	0.0099	1.1	2424	2449	4988	0.000640675	1.02e-07	9.41707	8.90178	0.0600196	1.05789	8.46154	3.19777	18.3188	18.9629
2021-07-17	7-322	0.6062	0.2697	0.0286	0.0122	0.9	2445	2423	4986	0.00215485	1.38e-06	14.1292	12.0405	0.0990831	1.17347	10.8117	3.99059	26.1697	23.9234
2021-07-17	7-323	0.3881	0.1525	0.0306	0.0095	1.2	2532	2413	4988	0.00257766	1.44e-06	12.6	10.0409	0.123002	1.25487	9.33372	3.81316	22.6409	21.2243
2021-07-17	7-324	0.4929	0.2185	0.0432	0.0165	1.4	2532	2413	4988	0.00257766	1.44e-06	12.6	10.0409	0.123002	1.25487	9.33372	3.81316	22.6409	21.2243
2021-07-17	7-325	0.3509	0.1557	0.0161	0.0066	0.8	2518	2382	4985	0.002456	9.76e-07	11.0927	8.64323	0.163389	1.2834	9.11185	3.35126	19.7359	20.8158
2021-07-17	7-326	0.4797	0.2137	0.0309	0.0121	1.3	2417	2323	4991	0.00104985	2.39e-07	11.1127	10.2501	0.0716922	1.08415	9.11445	3.57209	21.3628	20.3039
2021-07-17	7-327	0.5223	0.2304	0.0392	0.0163	1.6	2527	2443	4979	0.00149861	5.36e-07	13.0336	11.5366	0.0687215	1.12976	9.71937	3.73093	24.5703	21.6813
2021-07-17	7-328	0.8322	0.3578	0.0662	0.022	1.7	2436	2426	4976	0.00207685	1.96e-06	18.3638	20.1348	0.083607	0.912042	12.297	4.56617	38.4986	27.5409
2021-07-17	7-329	0.4395	0.2091	0.0396	0.0192	0.3	2432	2472	4972	0.00108416	2.28e-07	10.3971	9.3177	0.0654047	1.11584	8.77192	3.38419	19.7148	19.6092
2021-07-17	7-330	0.5495	0.2541	0.0359	0.0163	1.5	2505	2452	4981	0.000417578	8.74e-08	12.3411	12.1623	0.0262534	1.0147	9.80906	3.82079	24.5034	21.9075
2021-07-17	7-331	0.8823	0.3953	0.0604	0.0236	1.6	2493	2465	4975	0.00139717	7.62e-07	19.8994	18.6427	0.0533523	1.06741	12.1334	4.8001	38.542	27.2522
2021-07-17	7-332	0.7071	0.3394	0.0536	0.026	1.3	2480	2475	4982	0.000757523	2.56e-07	11.2752	11.0187	0.0653564	1.02328	9.48227	3.86538	22.294	21.764
2021-07-17	7-333	0.5353	0.2309	0.0427	0.0176	1.5	2491	2402	4987	0.000275651	3.92e-08	14.3877	14.3586	0.0214867	1.00203	10.6738	4.10186	28.7463	23.7573
2021-07-17	7-334	0.7237	0.3541	0.0635	0.0274	1.5	2491	2402	4987	0.000275651	3.92e-08	14.3877	14.3586	0.0214867	1.00203	10.6738	4.10186	28.7463	23.7573
2021-07-17	7-335	0.563	0.2336	0.0387	0.016	1.7	2375	2562	4981	0.00651372	8.32e-06	10.1078	16.6028	0.290807	0.608798	10.4463	4.09131	26.7106	23.8665
2021-07-17	7-336	0.6658	0.2789	0.0371	0.0187	1.2	2613	2360	4982	0.00110366	6.6e-07	15.1643	16.1637	0.0349219	0.93817	11.2245	4.4423	31.3279	25.4647
2021-07-17	7-337	0.4035	0.1748	0.0305	0.0108	1.3	2556	2418	4987	0.00293709	1.42e-06	7.93697	10.8368	0.232979	0.732411	9.59305	3.38934	18.7738	21.4732
2021-07-17	7-338	0.5673	0.2407	0.0463	0.0172	1.7	2469	2322	4992	0.000602697	1.95e-07	13.1027	13.4864	0.0387891	0.971553	10.0901	3.93727	26.5891	22.5682
2021-07-17	7-339	0.5718	0.2418	0.0421	0.0171	1.7	2460	2479	4982	0.00234002	1.04e-06	14.2637	11.9306	0.127401	1.19556	10.1955	3.88991	26.1943	22.6946
2021-07-17	7-340	0.8016	0.3701	0.0472	0.0204	1.3	2482	2399	4979	0.000751756	3.64e-07	16.5279	16.6343	0.0317588	0.993604	11.3057	4.51197	33.1623	25.4987
2021-07-17	7-342	1.0285	0.4623	0.0556	0.0224	1.3	2501	2405	4991	0.000888468	7.49e-07	22.7922	23.0906	0.0497589	0.987078	12.7032	5.66509	45.8828	29.4909
2021-07-17	7-343	0.9042	0.3785	0.0528	0.0178	1.5	2605	2313	4988	0.00133618	8.39e-07	21.2032	20.9584	0.060094	1.01168	12.7938	5.06399	42.1616	29.5073
2021-07-17	7-344	0.6914	0.2566	0.043	0.0136	1.4	2522	2395	4981	0.00234997	1.66e-06	17.3467	19.3952	0.0730642	0.89438	11.5111	4.75548	36.7419	26.7755
2021-07-17	7-345	0.4075	0.1772	0.0283	0.0103	1.3	2512	2463	4987	0.000590818	7.71e-08	9.69878	9.11127	0.0433807	1.06448	8.54582	3.24297	18.81	19.225
2021-07-17	7-346	0.4431	0.2044	0.0328	0.0132	1.2	2537	2400	4975	0.00118961	1.76e-07	9.25926	10.4482	0.084097	0.886209	8.77216	3.43684	19.7074	19.6903
2021-07-17	7-347	0.3722	0.1707	0.0178	0.0098	1	2495	2351	4994	0.000734588	2.56e-07	8.89047	8.23741	0.0625499	1.07928	8.51	3.20105	17.1279	18.8028
2021-07-17	7-349	0.4234	0.1758	0.0314	0.0112	1.1	2508	2337	4999	0.00169375	7.38e-07	11.3853	13.0419	0.101972	0.872981	9.97949	3.72174	24.4273	23.1035
2021-07-17	7-350	0.4453	0.1937	0.0268	0.0108	1	2578	2392	4979	0.00153609	5.26e-07	11.8136	13.3432	0.0849147	0.885366	10.2885	3.75797	25.1568	23.4325
2021-07-17	7-351	0.4478	0.2073	0.0326	0.014	1.1	2540	2409	4986	0.000743751	2.42e-07	10.7627	10.5692	0.0835585	1.01831	9.12041	3.61408	21.3318	20.4044
2021-07-17	7-352	0.2349	0.1061	0.0163	0.0065	1.1	2026	1858	4089	0.00116542	1.47e-07	6.19292	5.02797	0.128438	1.23169	6.06553	2.66299	11.2209	14.127
2021-07-17	7-354	0.5304	0.2271	0.0487	0.0191	2	2543	2426	4976	0.00360827	4.75e-06	14.7557	11.2373	0.150665	1.3131	10.2364	3.77065	25.993	22.6832
2021-08-13	8-001	0.3829	0.1715	0.0329	0.0134	1.4	2423	2327	4973	0.000845062	7.03e-08	8.37589	7.53164	0.0794323	1.11209	8.32113	2.98055	15.9075	18.58
2021-08-13	8-002	0.3768	0.1674	0.0256	0.0102	1.1	2418	2427	4965	0.000493292	1.11e-07	7.94021	7.47192	0.0488	1.06267	8.03625	2.97919	15.4121	17.9499
2021-08-13	8-003	0.4041	0.1845	0.0314	0.0131	1.2	2548	2417	4986	0.000828943	2.76e-07	8.4543	7.62546	0.0924226	1.10869	8.26135	3.04464	16.0798	18.6074
2021-08-13	8-004	0.411	0.1883	0.0315	0.0132	1.3	2471	2333	4988	0.000231477	2.61e-08	7.98927	8.19714	0.0451571	0.974641	8.35394	3.02162	16.1864	18.7486
2021-08-13	8-005	0.4654	0.2018	0.0347	0.0143	1.6	2562	2368	4972	0.00110705	3.09e-07	10.5629	9.46066	0.057238	1.1165	9.4429	3.20477	20.0235	20.7805
2021-08-13	8-006	0.5144	0.23	0.0373	0.0156	1.5	2483	2440	4989	0.00171224	6.28e-07	11.4298	9.73122	0.0904392	1.17454	9.60523	3.57513	21.161	21.2668
2021-08-13	8-007	0.6117	0.2707	0.0474	0.0188	1.8	2506	2437	4981	0.000742835	4.52e-07	11.9252	12.5747	0.0650351	0.948347	10.147	3.76655	24.5	22.6175
2021-08-13	8-008	0.5385	0.2354	0.0376	0.0147	1.6	2398	2472	4996	0.000582247	2.02e-07	11.1529	11.0517	0.0724151	1.00915	10.0165	3.68324	22.2047	22.1411
2021-08-13	8-009	0.5561	0.2644	0.0396	0.0174	1.3	2471	2423	4963	0.000316679	7.83e-08	10.0967	9.84052	0.0373829	1.02604	9.0888	3.36295	19.9373	20.2916
2021-08-13	8-010	0.3028	0.1419	0.023	0.0098	1	2119	2152	4416	0.000379383	9.49e-08	6.27798	5.9951	0.0371131	1.04719	6.26052	3.00303	12.2731	15.065
2021-08-13	8-011	0.3359	0.1511	0.0292	0.0118	1.4	2389	2268	4761	0.000203622	2.52e-08	6.64156	6.69519	0.0400137	0.99199	7.08561	2.76133	13.3368	16.098
2021-08-13	8-012	0.4467	0.198	0.0368	0.0112	1.5	2468	2384	4990	0.000545092	1.77e-07	8.66564	9.14085	0.0403459	0.948012	9.36769	3.15459	17.8065	20.45
2021-08-13	8-013	0.5007	0.2228	0.0348	0.0138	1.4	2355	2439	4977	0.000516869	3.06e-07	10.3991	9.90224	0.0568238	1.05017	9.27681	3.32316	20.3013	20.781
2021-08-13	8-014	0.4468	0.2021	0.0331	0.0138	1.3	2554	2419	4981	0.00113129	4.21e-07	9.34306	8.22013	0.0807876	1.13661	8.91109	3.06221	17.5632	19.7002
2021-08-13	8-015	0.6194	0.2852	0.0347	0.0149	1.2	2429	2520	4977	0.000578477	1.11e-07	11.5797	11.5809	0.0468222	0.999895	9.91798	3.50672	23.1607	22.079
2021-08-13	8-016	0.5712	0.2502	0.0431	0.0168	1.6	2458	2455	4955	0.00103265	2.74e-07	13.2579	12.2264	0.0631502	1.08437	10.0359	3.93332	25.4843	22.56
2021-08-13	8-017	0.4515	0.1979	0.0363	0.0136	1.5	2511	2461	4975	0.000561507	2.07e-07	10.6625	10.1254	0.0420383	1.05304	9.37536	3.54525	20.788	20.8345
2021-08-13	8-018	0.4243	0.1821	0.0379	0.0151	1.8	2501	2456	4993	0.00174767	6.06e-07	10.3532	8.60567	0.115628	1.20306	8.91947	3.34666	18.9589	19.713
2021-08-13	8-019	0.4599	0.2074	0.0615	0.0238	2.2	2504	2475	4987	0.000452503	6.8e-08	10.2761	9.84682	0.0295841	1.04359	9.08272	3.35699	20.1229	20.1981
2021-08-13	8-020	0.8783	0.3901	0.0559	0.0216	1.4	2518	2456	4984	0.000712376	2.59e-07	17.1788	17.649	0.0375233	0.973361	11.8566	4.53905	34.8278	26.5639
2021-08-13	8-021	0.6011	0.275	0.063	0.0245	1.9	2454	2525	4989	0.001305	5.67e-07	11.8233	13.0999	0.0571387	0.90255	10.0728	3.77271	24.9231	22.4865
2021-08-13	8-022	0.7471	0.3298	0.0615	0.0234	1.8	2481	2364	4992	0.000677593	1.81e-07	15.9102	15.8372	0.0496365	1.00461	11.0904	4.11913	31.7474	25.0735
2021-08-13	8-023	0.5568	0.2498	0.0526	0.0201	1.7	2524	2431	4986	0.00158312	5.12e-07	11.9234	10.4432	0.107794	1.14175	10.1148	3.58727	22.3666	22.2963
2021-08-13	8-024	0.5616	0.2652	0.0432	0.0186	1.2	2536	2427	4985	0.00159792	2.81e-07	12.3925	10.7964	0.0934833	1.14783	9.82068	3.66782	23.1889	22.0021
2021-08-13	8-025	0.6316	0.3024	0.058	0.0248	1.6	2553	2426	4990	0.0013674	3.97e-07	11.5185	12.8802	0.0784091	0.894282	10.2938	3.70941	24.3987	22.9723
2021-08-13	8-026	0.4628	0.1951	0.0332	0.0129	1.5	2559	2374	4983	0.00161155	3.14e-07	11.1966	9.58504	0.0950436	1.16813	9.12633	3.36153	20.7816	20.2909
2021-08-13	8-027	0.468	0.2149	0.0437	0.018	1.5	2520	2433	4984	0.00122888	2.52e-07	10.707	9.48042	0.0831495	1.12938	9.2642	3.37054	20.1874	20.6215
2021-08-13	8-028	0.4433	0.1881	0.0318	0.0125	1.4	2389	2460	4984	0.000938309	4.24e-07	9.66617	10.5988	0.0469777	0.912003	9.29679	3.36878	20.265	20.497
2021-08-13	8-029	0.3444	0.1618	0.041	0.017	1.7	2449	2503	4960	0.00056922	1.6e-07	7.15951	7.58387	0.0557834	0.944044	8.10174	2.88932	14.7434	17.9358
2021-08-13	8-030	0.6303	0.3014	0.052	0.0217	1.7	2437	2374	4987	0.00120945	5.55e-07	11.9866	13.1709	0.0743523	0.910081	10.4044	3.64685	25.1574	23.1089
2021-08-13	8-031	0.8676	0.4098	0.0654	0.0275	1.7	2577	2398	4986	0.00258084	2.05e-06	17.6201	15.2476	0.0953542	1.1556	11.7488	4.32648	32.8678	26.3339
2021-08-13	8-032	0.9535	0.4265	0.0644	0.025	1.7	2500	2476	4987	0.00143746	1.11e-06	17.6241	18.9041	0.053577	0.932291	12.4557	4.61992	36.5282	27.7587
2021-08-13	8-033	0.5949	0.2777	0.0449	0.0179	1.5	2489	2343	4971	0.00145875	3.16e-07	11.1201	9.66163	0.0826352	1.15095	9.12626	3.36254	20.7817	20.2825
2021-08-13	8-034	0.5018	0.2137	0.0375	0.0147	1.6	2524	2452	4992	0.00100836	1.25e-07	11.5223	10.5184	0.0664053	1.09545	9.76679	3.43124	22.0407	21.6237
2021-08-13	8-035	0.5565	0.2575	0.0439	0.0189	1.7	2431	2540	4984	0.000519781	1.22e-07	12.7227	13.0355	0.0399282	0.976004	10.1222	3.94121	25.7582	22.6244
2021-08-13	8-036	0.2667	0.1225	0.0225	0.0096	1.2	2387	2354	4836	0.00137187	3.15e-07	7.08292	5.71105	0.13219	1.24021	7.18636	2.66798	12.794	16.1874
2021-08-13	8-037	0.5546	0.2526	0.0461	0.0183	1.7	2409	2513	4988	0.00270923	7.28e-07	14.5041	11.7948	0.154423	1.2297	10.6799	4.03115	26.2989	23.583
2021-08-13	8-038	0.3628	0.1698	0.0365	0.0142	1.6	2515	2463	4987	0.000173278	2.61e-08	8.45796	8.50395	0.0255418	0.994592	8.60721	3.01923	16.9619	19.1512
2021-08-13	8-039	0.3137	0.151	0.0293	0.0135	1.2	2491	2465	4978	0.0027752	7.06e-07	7.79592	5.02074	0.29857	1.55274	7.80038	2.62192	12.8167	17.1883
2021-08-13	8-040	0.3659	0.1667	0.0274	0.0102	1.2	2491	2478	4977	0.00107755	1.73e-07	8.34125	9.40425	0.0958679	0.886966	8.80325	3.05241	17.7455	19.6016
2021-08-13	8-041	0.6792	0.2931	0.0469	0.0174	1.5	2403	2449	4979	0.00273504	1.97e-06	15.8804	13.2394	0.140699	1.19948	10.3913	4.3684	29.1198	23.6895
2021-08-13	8-042	0.4193	0.1953	0.0391	0.0141	1.6	2425	2407	4962	0.000554415	9.44e-08	9.48161	9.87102	0.0658251	0.960551	9.17435	3.30107	19.3526	20.4717
2021-08-13	8-043	0.5439	0.2587	0.031	0.0151	1.1	2464	2513	4980	0.00128048	2.15e-07	9.90044	11.1809	0.0982682	0.885477	9.21311	3.54512	21.0814	20.7055
2021-08-13	8-044	0.5325	0.2432	0.0308	0.0131	1.1	2476	2433	4985	0.00248858	1.48e-06	12.1076	9.6378	0.115801	1.25626	9.37753	3.48225	21.7454	20.8492
2021-08-13	8-045	0.2758	0.1306	0.019	0.0122	1	2426	2458	4926	0.000582765	9.42e-08	5.93166	5.34889	0.0943638	1.10895	7.59931	2.47035	11.2806	16.5825
2021-08-13	8-047	0.4857	0.2067	0.042	0.0149	1.4	2485	2456	4981	0.00367706	1.34e-06	13.0215	9.34448	0.197564	1.3935	9.71672	3.52991	22.366	21.9024
2021-08-13	8-048	0.4595	0.2053	0.0408	0.0142	1.4	2374	2360	4953	0.00250863	9.44e-07	9.56915	12.0143	0.140881	0.796481	9.58117	3.49231	21.5834	21.5866
2021-08-13	8-049	0.4272	0.1916	0.0438	0.0158	1.4	2429	2512	4951	0.00208103	6.22e-07	10.7253	8.64453	0.159867	1.24071	9.24994	3.35878	19.3698	20.7895
2021-08-13	8-050	0.5501	0.2317	0.0306	0.0115	1.3	2466	2489	4976	0.00123507	5.5e-07	13.0321	13.1313	0.0903327	0.992442	9.54408	4.35687	26.1634	22.5858
2021-08-13	8-051	0.6611	0.2856	0.0481	0.0175	1.5	2557	2417	4992	0.00146665	5.79e-07	15.9318	14.5714	0.0727245	1.09337	10.5316	4.53066	30.5032	24.4325
2021-08-13	8-052	0.4108	0.1756	0.0329	0.0127	1.5	2520	2368	4976	0.00131069	2.6e-07	9.6449	8.33836	0.0899478	1.15669	8.66214	3.13194	17.9833	19.2241
2021-08-13	8-053	0.4558	0.1906	0.0423	0.0138	1.7	2542	2422	4985	0.00105175	3.96e-07	9.45236	10.3949	0.0717832	0.909327	9.2098	3.35941	19.8473	20.5663
2021-08-13	8-054	0.5221	0.2441	0.0391	0.0161	1.4	2543	2419	4987	0.000421846	5.64e-08	9.61888	9.22802	0.0350893	1.04236	8.95721	3.24642	18.8469	19.8985
2021-08-13	8-055	0.5471	0.2461	0.0426	0.0191	1.7	2470	2453	4976	0.00118859	4.56e-07	11.3936	10.2055	0.0788362	1.11641	9.59356	3.61283	21.5991	21.3946
2021-08-13	8-056	0.573	0.2553	0.0476	0.0185	1.8	2510	2458	4987	0.000698485	1.14e-07	11.6192	10.9215	0.0460182	1.06388	9.65504	3.57286	22.5407	21.4072
2021-08-13	8-057	0.4718	0.2148	0.0439	0.0171	1.9	2532	2427	4976	0.00200296	1.06e-06	10.1806	8.18722	0.113076	1.24347	9.0672	3.19821	18.3678	20.0497
2021-08-13	8-058	0.6918	0.2984	0.0603	0.0183	1.9	2553	2427	4994	0.00306079	2.43e-06	16.7666	13.7364	0.102722	1.22059	11.2034	4.35872	30.503	25.2984
2021-08-13	8-059	0.4416	0.2079	0.0385	0.0108	1.4	2490	2468	4991	0.0017371	6.86e-07	7.26825	8.99515	0.150789	0.808019	8.38805	2.98998	16.2634	18.6376
2021-08-13	8-060	0.5693	0.2667	0.066	0.0231	1.6	2492	2416	4987	0.00126012	2.08e-07	10.7925	12.0468	0.076795	0.895885	9.88939	3.61383	22.8393	22.2732
2021-08-13	8-061	0.6218	0.2705	0.0718	0.0245	2.2	2542	2426	4997	0.000597795	1.42e-07	13.5729	13.4045	0.0479232	1.01256	11.3924	3.80854	26.9774	25.0702
2021-08-13	8-062	0.6442	0.2923	0.0313	0.0137	1	2399	2465	4977	0.000949991	3.49e-07	13.7189	13.1677	0.0552898	1.04186	10.1549	3.90267	26.8866	22.9868
2021-08-13	8-063	0.3885	0.1626	0.0293	0.0103	1.4	2448	2484	4996	0.00111258	2.62e-07	9.50599	8.53182	0.106068	1.11418	8.83892	3.16496	18.0378	19.541
2021-08-13	8-064	0.422	0.2014	0.0349	0.0141	1.1	2524	2425	4975	0.00257133	8.15e-07	8.59719	11.1572	0.17726	0.770549	9.24031	3.29286	19.7544	20.2815
2021-08-13	8-065	0.4819	0.2158	0.0389	0.015	1.7	2445	2378	4988	0.000999885	2.41e-07	11.5164	11.1751	0.0600817	1.03054	10.0648	3.42597	22.6916	21.9276
2021-08-13	8-066	0.5337	0.2383	0.0408	0.0167	1.7	2393	2435	4986	0.00130488	3.23e-07	11.8587	13.1355	0.0897342	0.9028	10.3303	3.68993	24.9941	22.6678
2021-08-13	8-067	0.4953	0.2339	0.0439	0.0185	1.4	2462	2484	4986	0.000907415	2.5e-07	11.5026	10.5958	0.0637106	1.08558	9.72908	3.41185	22.0985	21.3027
2021-08-13	8-068	0.5047	0.2364	0.0524	0.0217	1.7	2479	2428	4987	0.000945966	3e-07	11.4254	11.1063	0.0684835	1.02873	9.86081	3.41074	22.5317	21.6009
2021-08-13	8-069	0.4026	0.1821	0.0326	0.0123	1.6	2493	2417	4989	0.000699743	1.73e-07	9.97922	9.38524	0.0552895	1.06329	9.02417	3.19746	19.3645	19.765
2021-08-13	8-070	0.286	0.1363	0.0384	0.0164	1.6	2429	2350	4861	0.00161427	2.57e-07	6.85952	5.24531	0.177331	1.30774	7.46831	2.42851	12.1048	16.3211
2021-08-13	8-071	0.2834	0.1322	0.0344	0.0125	1.6	2462	2315	4822	0.00117696	3.56e-07	7.34941	6.17571	0.106628	1.19005	7.6425	2.64151	13.5251	16.6842
2021-08-13	8-072	0.2596	0.1176	0.0356	0.0145	1.7	2284	2156	4522	0.00012751	7.8e-09	6.31238	6.32731	0.0247701	0.997639	6.85648	2.81285	12.6397	15.5504
2021-08-13	8-073	0.3117	0.1493	0.0245	0.0097	1	2512	2458	4980	0.00031536	5.6e-08	6.86176	7.00501	0.0333662	0.979551	7.47056	2.88943	13.8668	16.8259
2021-08-13	8-074	0.3638	0.1551	0.0442	0.0232	1.6	2416	2413	4975	0.000484276	1.06e-07	8.32671	8.47091	0.0588375	0.982977	8.0481	3.11682	16.7976	18.1279
2021-08-13	8-075	0.365	0.1627	0.0402	0.0152	1.6	2486	2471	4980	0.00155021	2.88e-07	7.37433	8.92019	0.123517	0.826702	8.19638	3.05282	16.2945	18.342
2021-08-13	8-076	0.6077	0.2579	0.0404	0.0148	1.6	2436	2513	4980	0.00145194	3.8e-07	13.8013	12.3494	0.0889385	1.11757	10.3302	3.96293	26.1507	23.2125
2021-08-13	8-077	0.5315	0.2285	0.037	0.015	1.7	2483	2425	4967	0.00201941	4.88e-07	13.0908	11.072	0.109449	1.18233	9.56367	3.88369	24.1628	21.7577
2021-08-13	8-078	0.5306	0.2312	0.0438	0.014	1.8	2434	2500	4994	0.00165383	8.43e-07	10.9057	12.4914	0.0806256	0.873055	10.0875	3.6716	23.3971	22.4874
2021-08-13	8-079	0.4228	0.1911	0.043	0.0183	1.6	2484	2472	4962	0.000764435	1.27e-07	9.30572	8.58868	0.0589946	1.08349	8.80156	3.15967	17.8944	19.5131
2021-08-13	8-080	0.2545	0.1152	0.0245	0.01	1.2	2488	2439	4928	0.000189673	2.47e-08	5.7821	5.71087	0.0547325	1.01247	7.36545	2.58393	11.493	16.3376
2021-08-13	8-081	0.3481	0.1641	0.0479	0.0199	1.7	2519	2458	4983	0.00500508	5.01e-06	10.1917	5.18815	0.330907	1.96442	8.54356	2.83592	15.3799	18.9533
2021-08-13	8-082	0.3726	0.1755	0.0381	0.0161	1.2	2132	1967	4501	0.000765855	1.3e-07	7.96078	7.19512	0.0652482	1.10641	6.5389	3.52706	15.1559	15.8646
2021-08-13	8-083	0.4703	0.2097	0.0433	0.0176	1.9	2492	2458	4970	0.00053808	1.91e-07	9.66379	9.82006	0.0624525	0.984087	9.29656	3.35642	19.4838	20.5433
2021-08-13	8-084	0.4646	0.2051	0.0373	0.0155	1.7	2428	2438	4972	0.000366168	1.24e-07	10.1776	9.87667	0.0429951	1.03047	8.94389	3.40144	20.0543	20.0169
2021-08-13	8-085	0.3762	0.1707	0.0235	0.0092	1.1	2445	2390	4979	0.000449357	1.24e-07	8.36981	8.32166	0.0529633	1.00579	8.65329	3.05407	16.6915	19.2425
2021-08-13	8-086	0.4939	0.2135	0.0475	0.0174	1.9	2481	2449	4985	0.000495816	9.04e-08	12.0072	11.9755	0.045099	1.00264	9.96194	3.77579	23.9827	22.0376
2021-08-13	8-087	1.0288	0.4892	0.1084	0.0458	2.3	2503	2432	4993	0.00153546	7.33e-07	19.3581	17.8504	0.0513114	1.08447	12.45	4.34024	37.2085	27.8378
2021-08-13	8-088	0.5234	0.2379	0.0704	0.0272	2.1	2414	2521	4975	0.00140896	5.28e-07	11.0554	12.4477	0.113182	0.888151	9.91474	3.57953	23.5031	22.0179
2021-08-13	8-089	0.6495	0.3145	0.0609	0.026	1.8	2504	2450	4965	0.00116891	3.68e-07	12.2202	13.3594	0.0731992	0.914726	10.623	3.76161	25.5796	23.415
2021-08-13	8-090	0.5184	0.2234	0.0383	0.0141	1.7	2438	2548	4995	0.000268154	3.23e-08	12.2377	12.1217	0.0276531	1.00957	9.47062	4.00584	24.3594	21.5008
2021-08-13	8-091	0.6613	0.3234	0.0676	0.0289	1.9	2474	2516	4983	0.000605418	2.19e-07	12.9775	12.435	0.0634595	1.04362	10.6648	3.63482	25.4125	23.5436
2021-08-13	8-092	0.2195	0.1017	0.0207	0.0089	1	2280	2272	4584	0.000996426	5.49e-07	4.65185	5.5119	0.152963	0.843964	6.52547	2.48657	10.1638	14.8833
2021-08-13	8-093	0.3393	0.1479	0.034	0.0127	1.4	2477	2315	4957	0.000445481	9.46e-08	7.80401	7.61152	0.0578062	1.02529	7.7643	2.95973	15.4155	17.4223
2021-08-13	8-094	0.6305	0.2744	0.066	0.027	2.4	2485	2331	4979	0.00216399	1.18e-06	15.8802	14.0721	0.121419	1.12849	11.2398	4.21506	29.9522	24.9054
2021-08-13	8-095	0.5591	0.2512	0.0367	0.0135	1.4	2496	2450	4957	0.00065697	1.02e-07	12.0817	11.9274	0.0561076	1.01294	10.0992	3.76072	24.0091	22.7203
2021-08-13	8-096	0.4411	0.2027	0.0636	0.0252	1.8	2526	2393	4982	0.000923361	1.24e-07	9.88216	8.95917	0.0865781	1.10302	9.10626	3.25501	18.8413	20.3151
2021-08-13	8-097	0.483	0.2225	0.0632	0.0247	1.8	2494	2439	4979	0.00150854	2.41e-07	9.69081	11.1899	0.0939952	0.866031	9.11575	3.46184	20.8807	20.4502
2021-08-13	8-098	0.5756	0.2468	0.0533	0.0183	2	2483	2396	4999	0.0027732	1.5e-06	12.5689	15.3053	0.105441	0.821214	10.6603	4.06162	27.8743	23.6748
2021-08-13	8-099	0.4441	0.2056	0.0564	0.0227	2.2	2501	2466	4984	0.000579537	2.32e-07	9.737	10.147	0.0764514	0.959594	8.92124	3.29291	19.884	19.9347
2021-08-13	8-100	0.3098	0.1391	0.0285	0.0113	1.6	2439	2444	4986	0.000998094	1.64e-07	8.04704	7.05796	0.0960346	1.14014	8.51216	2.9564	15.105	18.5546
2021-08-13	8-101	0.265	0.1285	0.0256	0.0114	0.9	2054	2091	4225	0.000391394	5.92e-08	5.11781	5.43368	0.0472767	0.941868	6.27914	2.60514	10.5515	14.4109
2021-08-13	8-102	0.4011	0.1854	0.0313	0.014	1.4	2430	2526	4977	0.000703691	9.89e-08	8.49814	8.68458	0.0707515	0.978532	8.97334	3.12489	17.1827	19.9175
2021-08-13	8-103	0.4137	0.1892	0.0245	0.0104	1.2	2442	2472	4992	0.000830634	1.74e-07	9.48802	8.77306	0.0715703	1.08149	8.45924	3.38665	18.2611	19.4426
2021-08-13	8-104	0.4222	0.1869	0.0306	0.0123	1.6	2373	2443	4973	0.000604584	1.52e-07	9.48008	8.89095	0.0529413	1.06626	8.99436	3.2846	18.371	19.8787
2021-08-13	8-105	0.3762	0.1714	0.0405	0.0157	1.5	2325	2472	4983	0.000467254	8.32e-08	8.18845	7.93657	0.0437037	1.03174	8.33925	2.97044	16.125	18.4605
2021-08-13	8-106	0.4134	0.1862	0.0504	0.0191	1.7	2414	2563	4993	0.00122029	2.27e-07	8.40726	9.62685	0.0788843	0.873313	8.69838	3.15896	18.0341	19.3645
2021-08-13	8-107	0.4702	0.2072	0.0356	0.012	1.7	2413	2553	4980	0.000951538	5.42e-07	11.9357	11.0479	0.0560893	1.08037	9.8508	3.65295	22.9836	21.8854
2021-08-13	8-108	0.3865	0.1692	0.0336	0.0132	1.7	2420	2552	4985	0.00110169	3.25e-07	9.84343	8.96687	0.0872343	1.09776	9.12002	3.29948	18.8103	20.0384
2021-08-13	8-109	0.4988	0.2251	0.0296	0.012	1.3	2284	2572	4990	0.00058961	2.84e-07	10.712	10.9173	0.0615314	0.981189	9.59894	3.50415	21.6293	21.5427
2021-08-13	8-111	0.2591	0.1226	0.0238	0.0099	1.1	2228	2495	4871	0.000612345	5.49e-08	5.66929	6.21064	0.0988708	0.912835	7.19476	2.55816	11.8799	16.1567
2021-08-13	8-112	0.3518	0.1779	0.0384	0.0179	1.6	2389	2557	4980	0.00170196	2.74e-07	7.75689	6.05498	0.174667	1.28108	8.11115	2.81376	13.8119	17.7423
2021-08-13	8-113	0.5062	0.2193	0.0373	0.0123	1.7	2346	2538	4988	0.00113114	5.02e-07	10.8985	11.9619	0.0686603	0.911099	9.75843	3.5034	22.8604	21.7522
2021-08-13	8-114	0.4956	0.2133	0.0475	0.0166	2	2400	2576	4985	0.00246816	6.63e-07	10.0103	12.4781	0.126667	0.802233	9.43169	3.65289	22.4884	21.1301
2021-08-13	8-115	0.4409	0.1937	0.0378	0.0158	1.7	2437	2547	4991	0.00309705	2.08e-06	12.2329	9.14972	0.16296	1.33697	9.39054	3.54846	21.3826	20.9091
2021-08-13	8-116	0.2895	0.1309	0.0338	0.017	1.3	2235	2440	4770	0.000518878	1.28e-07	6.14567	5.77925	0.0689154	1.0634	7.29069	2.65882	11.9249	16.2215
2021-08-13	8-117	0.5974	0.2628	0.042	0.0142	1.5	2397	2522	4998	0.00122699	3.18e-07	12.7373	13.8463	0.0758576	0.919904	10.1139	4.17075	26.5836	23.1382
2021-08-13	8-118	0.4178	0.1889	0.0329	0.0133	1.2	2396	2492	4973	0.000433888	9.66e-08	9.75646	9.91085	0.0317114	0.984423	8.79661	3.47301	19.6673	20.1388
2021-08-13	8-119	0.808	0.3587	0.07	0.0264	2.1	2388	2560	4992	0.000863119	2.88e-07	15.2543	15.7153	0.053076	0.970667	10.9313	4.2077	30.9696	24.8831
2021-08-13	8-120	0.4924	0.2112	0.0415	0.0174	1.7	2357	2584	4967	0.00106705	1.92e-07	9.18756	10.2525	0.0655518	0.896128	8.98923	3.45572	19.4401	20.2582
2021-08-13	8-121	0.5177	0.2249	0.0354	0.0136	1.5	2341	2575	4991	0.00162101	6.3e-07	10.9828	12.6038	0.100518	0.871388	9.2375	4.10221	23.5867	21.3322
2021-08-13	8-122	0.3996	0.1733	0.0287	0.0116	1.5	2355	2457	4987	0.0028308	1.03e-06	8.3899	11.2206	0.177869	0.747725	8.8336	3.51544	19.6105	19.9068
2021-08-13	8-123	0.5961	0.2613	0.0478	0.0188	1.9	2370	2525	4994	0.000884888	2.67e-07	11.8289	12.709	0.0470796	0.930748	9.79745	3.8447	24.5379	22.3892
2021-08-13	8-124	0.7123	0.3276	0.049	0.0226	1.7	2347	2568	4994	0.00314064	1.99e-06	11.9732	15.1082	0.124703	0.792501	10.2997	4.00886	27.0814	23.567
2021-08-13	8-125	0.5595	0.249	0.0467	0.017	1.9	2401	2581	4996	0.00103595	2e-07	11.7587	12.6445	0.0645235	0.929952	9.79107	3.92246	24.4032	22.0892
2021-08-13	8-126	0.3653	0.1581	0.0532	0.0205	1.7	2431	2512	4990	0.00384834	1.97e-06	10.6557	6.82378	0.246205	1.56156	7.87899	3.31057	17.4795	18.16
2021-08-13	8-127	0.4991	0.2116	0.042	0.0173	1.8	2290	2503	4978	0.000806468	3.38e-07	11.3277	11.986	0.0629947	0.945078	9.76435	3.80886	23.3138	21.9601
2021-08-13	8-128	0.5396	0.2568	0.0546	0.024	1.8	2375	2525	4974	0.00169328	5.21e-07	10.4965	12.1886	0.0858207	0.86117	10.0631	3.65299	22.6851	22.4499
2021-08-13	8-129	0.8593	0.3994	0.0702	0.0281	1.7	2415	2559	4981	0.00449624	1.62e-06	14.6583	19.1543	0.178628	0.765278	11.7476	4.28516	33.8126	26.5344
2021-08-13	8-130	0.7731	0.3602	0.0669	0.0268	1.8	2357	2596	4992	0.000714721	1.22e-07	16.3764	16.9917	0.0482322	0.96379	11.5515	4.35652	33.3681	26.1875
2021-08-13	8-131	0.3662	0.1615	0.0257	0.0099	1.3	2368	2562	4970	0.00064099	8.65e-08	7.52369	7.92969	0.0728457	0.948799	7.08702	3.36836	15.4534	16.7908
2021-08-13	8-132	0.3381	0.1564	0.0437	0.0171	1.6	2388	2520	4990	0.00204476	7.65e-07	6.62149	8.66615	0.149712	0.764064	7.98825	2.97295	15.2876	18.0704
2021-08-13	8-133	0.6717	0.2901	0.0537	0.0202	1.7	2392	2555	4984	0.00358632	3.07e-06	13.6601	17.2292	0.124423	0.792845	11.1978	4.40131	30.8893	25.1093
2021-08-13	8-134	0.5087	0.2335	0.0488	0.0193	1.8	2404	2560	4985	0.00132692	7.89e-07	10.128	8.9626	0.0787589	1.13003	9.37927	3.22232	19.0906	20.7879
2021-08-13	8-135	0.3891	0.1649	0.036	0.0131	1.7	2373	2572	4975	0.00153559	4.79e-07	8.45541	9.98955	0.0944537	0.846425	9.15338	3.22489	18.445	20.2092
2021-08-13	8-136	0.4991	0.2354	0.0383	0.0171	1.6	2326	2622	4981	0.0011531	6.3e-07	8.9035	10.0565	0.0811875	0.88535	9.00812	3.438	18.96	20.0138
2021-08-13	8-137	0.4016	0.1747	0.0381	0.0131	1.6	2343	2643	4989	0.00166792	6.44e-07	8.86134	10.5291	0.115421	0.841608	8.98967	3.38091	19.3904	20.2146
2021-08-13	8-138	0.411	0.1859	0.0362	0.0151	1.4	2353	2496	4979	0.00054708	1.42e-07	8.22677	8.74877	0.0510772	0.940335	8.05104	3.35195	16.9755	18.2804
2021-08-13	8-139	0.4119	0.1953	0.0413	0.0166	1.5	2336	2475	4993	0.0016393	2.9e-07	9.77949	8.14025	0.126787	1.20137	8.69857	3.225	17.9197	19.529
2021-08-13	8-140	0.5622	0.2553	0.069	0.0266	1.9	2398	2590	4994	0.0020373	7.55e-07	10.221	12.2553	0.106437	0.834004	9.66207	3.58014	22.4762	21.6202
2021-08-13	8-141	0.5884	0.2649	0.0847	0.0304	2.3	2379	2506	4985	0.00225906	9.04e-07	13.2312	10.9793	0.101925	1.20511	10.1052	3.64739	24.2105	22.494
2021-08-13	8-142	0.4519	0.2017	0.0515	0.021	1.6	2373	2596	4991	0.000392617	4.72e-08	9.39363	9.77446	0.0279332	0.961039	9.2615	3.32375	19.1681	20.4924
2021-08-13	8-143	0.6925	0.2955	0.0601	0.022	2.2	2427	2475	4993	0.00509457	3.89e-06	17.6377	12.5555	0.203785	1.40478	10.8418	4.11403	30.1932	24.185
2021-08-13	8-144	0.5181	0.2233	0.0495	0.0192	2.2	2372	2500	4996	0.000938318	1.97e-07	11.5661	11.2137	0.0874037	1.03143	9.95244	3.6529	22.7798	21.8246
2021-08-13	8-145	0.5632	0.2416	0.0446	0.0174	2	2366	2553	4998	0.00126112	3.29e-07	12.0126	13.2585	0.072722	0.906034	9.98034	3.87938	25.2711	22.3145
2021-08-13	8-146	0.5736	0.278	0.0433	0.0185	1.3	2448	2494	4984	0.00120634	2.78e-07	9.85602	11.056	0.0742608	0.89146	10.0092	3.44622	20.9121	22.0804
2021-08-13	8-147	0.6929	0.3181	0.0649	0.0259	2	2395	2557	4993	0.00275047	1.64e-06	12.0498	14.7584	0.106632	0.816467	10.8056	3.69961	26.8082	24.2602
2021-08-13	8-148	0.6568	0.2943	0.0564	0.0225	1.8	2365	2597	4989	0.00185748	5.09e-07	13.2455	15.0951	0.085651	0.87747	10.3783	3.93442	28.3405	24.0098
2021-08-13	8-149	0.8343	0.3815	0.0654	0.0275	1.8	2421	2498	4987	0.00354162	3.38e-06	18.7937	15.2799	0.113813	1.22996	11.4553	4.43424	34.0736	26.3332
2021-08-13	8-150	0.6225	0.3036	0.0368	0.0172	1.3	2419	2454	4979	0.00104494	5.77e-07	11	11.5437	0.123942	0.952906	9.42264	3.77557	22.5437	21.3363
2021-08-13	8-151	0.6107	0.2604	0.0456	0.0147	1.8	2354	2551	4985	0.00411503	1.65e-06	11.5442	15.6592	0.205864	0.737213	10.2022	4.13239	27.2034	22.8379
2021-08-13	8-152	0.5653	0.265	0.0385	0.0158	1.2	2417	2555	4990	0.000415959	7.74e-08	11.6714	11.4243	0.0367345	1.02163	10.0062	3.64045	23.0957	22.4373
2021-08-13	8-153	0.5334	0.2421	0.0465	0.0203	1.6	2419	2531	4980	0.00112248	2.4e-07	11.2816	11.955	0.0815954	0.943678	9.92555	3.45828	23.2366	22.4946
2021-08-13	8-154	0.4228	0.1938	0.0367	0.015	1.3	2400	2574	4987	0.00436209	2.33e-06	6.72901	11.0911	0.314306	0.606704	9.1979	3.3354	17.8201	20.6422
2021-08-13	8-155	0.6712	0.3255	0.0431	0.0187	1.4	2393	2531	4995	0.000771007	2.13e-07	11.785	11.924	0.0672026	0.988344	9.74618	3.75191	23.709	21.9423
2021-08-13	8-156	0.7418	0.3447	0.0518	0.0213	1.4	2446	2518	4977	0.00367921	1.29e-06	17.0915	13.4503	0.166817	1.27072	11.0421	4.39422	30.5418	25.8286
2021-08-13	8-157	0.6996	0.3225	0.0531	0.0218	1.6	2446	2434	4990	0.00274842	1.27e-06	13.0559	15.7889	0.139603	0.826902	10.8595	4.15879	28.8448	25.2597
2021-08-13	8-158	0.672	0.2977	0.0425	0.017	1.4	2451	2514	4981	0.00627304	4.18e-06	18.1679	11.8951	0.250793	1.52734	10.7107	4.27575	30.063	25.0976
2021-08-13	8-159	0.8094	0.3803	0.056	0.0233	1.4	2471	2492	4982	0.0033417	2.1e-06	17.5638	14.2228	0.117335	1.2349	11.5012	4.14988	31.7865	26.1155
2021-08-13	8-160	0.6143	0.2924	0.0478	0.0218	1.7	2475	2522	5045	0.000632643	1.78e-07	11.8338	12.4522	0.0380678	0.950337	9.69005	3.65027	24.286	21.846
2021-08-13	8-161	0.5515	0.2502	0.0302	0.0135	1.1	2407	2470	4990	0.00281873	9.37e-07	13.8033	10.994	0.14253	1.25553	10.0306	4.04526	24.7972	23.1088
2021-08-13	8-162	0.5403	0.2615	0.0547	0.0238	2	2402	2481	4985	0.000860717	2.12e-07	11.2078	10.3964	0.0815495	1.07805	9.89537	3.563	21.6042	21.7216
2021-08-13	8-163	0.3963	0.1903	0.0335	0.0142	1.3	2424	2514	4968	0.000486578	1.36e-07	8.92202	9.03242	0.0456585	0.987778	8.64732	3.24281	17.9544	19.0793
2021-08-13	8-164	0.4576	0.2152	0.0337	0.0144	1.4	2370	2532	4991	0.00125313	6.58e-07	10.0257	11.0514	0.0859806	0.90719	9.46731	3.37737	21.0771	20.7793
2021-08-13	8-165	0.5188	0.2265	0.0565	0.0226	2.2	2427	2419	4985	0.000944803	1.64e-07	11.3773	10.9047	0.0770351	1.04334	9.49775	3.52357	22.282	20.9096
2021-08-13	8-166	0.4606	0.2115	0.0345	0.0133	1.3	2400	2572	4989	0.000637098	1.75e-07	10.4408	10.5082	0.0538374	0.993585	9.11063	3.50443	20.949	20.1522
2021-08-13	8-167	0.4094	0.1887	0.0473	0.019	2.2	2289	2451	4987	0.000887069	3.73e-07	9.29088	10.1466	0.0680017	0.91566	8.96777	3.0941	19.4375	19.7039
2021-08-13	8-168	0.612	0.2869	0.0689	0.0286	2	2386	2579	4980	0.00167426	4.1e-07	13.6584	12.0588	0.084469	1.13265	10.3057	3.76366	25.7172	22.9211
2021-08-13	8-169	0.7193	0.3458	0.0601	0.0254	1.8	2412	2565	4992	0.00349165	1.41e-06	11.8895	15.3621	0.145997	0.773955	10.3625	3.88644	27.2516	23.2899
2021-08-13	8-170	0.7153	0.3401	0.0696	0.0283	1.9	2450	2515	4996	0.00138949	2.51e-07	14.8935	13.5431	0.0659657	1.09971	10.7996	3.98812	28.4366	24.2746
2021-08-13	8-171	0.4466	0.1992	0.0395	0.0146	1.8	2437	2535	4974	0.000524664	1.38e-07	11.0313	10.7423	0.0603791	1.02691	9.59007	3.45488	21.7736	21.3936
2021-08-13	8-172	0.5865	0.2688	0.0573	0.0226	2.1	2386	2538	4967	0.00133322	6.77e-07	12.5301	13.1405	0.0835228	0.953548	10.1532	3.75403	25.6706	22.7225
2021-08-13	8-173	0.4297	0.1972	0.0366	0.0145	1.7	2383	2515	4981	0.00130922	8.35e-07	10.387	9.12985	0.127548	1.1377	8.7985	3.50382	19.5169	19.9689
2021-08-13	8-174	0.4463	0.2031	0.0356	0.0145	1.6	2394	2484	4979	0.000903961	2e-07	10.2164	11.1169	0.0676025	0.918999	9.59907	3.33547	21.3332	20.9799
2021-08-13	8-175	0.6007	0.2792	0.067	0.0263	2.2	2455	2523	4985	0.00244218	1.4e-06	14.6599	12.2218	0.101099	1.19949	10.3207	3.93121	26.8818	23.2054
2021-08-13	8-176	0.6321	0.2939	0.0444	0.0178	1.4	2419	2466	4993	0.00292247	2.53e-06	14.287	11.3917	0.109119	1.25416	10.5183	3.67843	25.6787	23.2052
2021-08-13	8-177	0.4041	0.1729	0.0354	0.013	1.6	2472	2495	4976	0.00178675	7.2e-07	8.92515	10.7114	0.127628	0.833241	9.03931	3.4283	19.6365	19.9036
2021-08-13	8-178	0.6632	0.3308	0.0584	0.0278	2	2379	2479	4991	0.00222533	4.97e-07	13.9096	11.703	0.123475	1.18854	10.3268	3.87942	25.6126	22.9396
2021-08-13	8-179	0.5606	0.2622	0.0336	0.016	1.1	2298	2460	4985	0.00032541	7.93e-08	11.2031	11.3201	0.0330171	0.989671	8.51249	3.77568	22.5232	20.4724
2021-08-13	8-180	0.4044	0.1872	0.0319	0.0142	1.3	2318	2463	4989	0.000504047	1.24e-07	9.50057	9.9413	0.0416524	0.955667	8.82352	3.35629	19.4419	19.523
2021-08-13	8-181	0.4359	0.1908	0.0409	0.0145	1.9	2423	2509	4978	0.000866277	2.06e-07	10.7546	10.1914	0.0696658	1.05527	9.66787	3.33238	20.946	21.0387
2021-08-13	8-182	0.4425	0.2026	0.0481	0.0184	1.7	2454	2536	4986	0.00397803	3.56e-06	11.7625	7.8112	0.240311	1.50586	9.58211	3.30289	19.5737	21.1771
2021-08-13	8-183	0.3712	0.1699	0.0363	0.0154	1.6	2311	2393	4992	0.00247443	7.48e-07	8.06002	10.5339	0.149685	0.765154	8.55889	3.30331	18.5939	19.0123
2021-08-13	8-184	0.5292	0.2518	0.0422	0.016	1.5	2442	2519	4993	0.00371945	1.79e-06	14.7241	11.0149	0.172778	1.33674	10.4202	3.73702	25.739	22.8267
2021-08-13	8-185	0.3339	0.1575	0.0298	0.0136	1.3	2367	2449	4981	0.000637914	2.23e-07	7.58939	8.20596	0.0495262	0.924863	8.11691	2.99199	15.7953	17.9736
2021-08-13	8-186	0.5205	0.2331	0.0363	0.0129	1.5	2452	2520	4982	0.00218743	4.28e-07	12.8952	10.7079	0.11967	1.20428	9.36009	3.77403	23.6031	21.2704
2021-08-13	8-187	0.6047	0.2577	0.0445	0.0166	1.6	2438	2517	4973	0.00390794	2.83e-06	11.9085	15.8159	0.155645	0.752947	10.611	4.06715	27.7244	23.6921
2021-08-13	8-188	0.72	0.3208	0.0556	0.0217	1.7	2430	2546	4991	0.00273668	6.83e-07	16.8716	14.1349	0.11569	1.19361	10.9468	4.21606	31.0064	25.1165
2021-08-13	8-189	0.653	0.3019	0.0356	0.015	1.2	2417	2532	4982	0.00273535	1.3e-06	14.7854	12.1173	0.133879	1.22019	10.4463	4.03445	26.9027	23.4906
2021-08-13	8-190	0.5393	0.2436	0.0391	0.0165	1.5	2397	2513	4985	0.000680534	2.61e-07	10.4742	10.1309	0.0589237	1.03388	9.42894	3.43743	20.6051	21.0379
2021-08-13	8-191	0.4083	0.1793	0.0312	0.0123	1.5	2345	2495	4979	0.000408889	1.27e-07	9.4179	9.09361	0.0280219	1.03566	8.23396	3.51859	18.5115	18.8634
2021-08-13	8-192	0.6122	0.2905	0.0558	0.0214	1.4	2441	2514	4982	0.00172061	1.39e-06	12.0221	13.6505	0.091545	0.880709	10.2638	3.89231	25.6726	23.8391
2021-08-13	8-193	0.6079	0.2726	0.0443	0.018	1.7	2412	2572	4996	0.00278953	1.35e-06	14.462	11.6803	0.119177	1.23815	10.3337	4.01174	26.1423	23.013
2021-08-13	8-194	0.5754	0.2695	0.0591	0.0239	1.7	2289	2625	4976	0.000743967	2.93e-07	11.9644	11.7898	0.054771	1.01481	9.32228	3.74024	23.7542	22.026
2021-08-13	8-195	0.6432	0.2901	0.0319	0.0128	1.1	2339	2600	4979	0.000810989	3.13e-07	11.7146	12.1679	0.0630801	0.962745	10.3652	3.54006	23.8825	22.9786
2021-08-13	8-196	0.9381	0.4345	0.0801	0.0333	2.2	2383	2513	4995	0.000463335	1.22e-07	18.6578	18.4207	0.0267328	1.01287	12.0245	4.71586	37.0785	27.0196
2021-08-13	8-197	0.6112	0.2826	0.0491	0.0221	1.8	2448	2527	4984	0.00256973	1.7e-06	14.092	11.5671	0.108653	1.21828	10.3926	3.88032	25.659	23.165
2021-08-13	8-198	0.4087	0.1906	0.0468	0.0193	1.7	2499	2430	4977	0.00344074	9.68e-07	11.2789	7.84031	0.218289	1.43857	8.68883	3.16476	19.1192	19.2346
2021-08-13	8-199	0.3361	0.1647	0.0435	0.0175	1.6	2506	2425	4986	0.000785651	3.22e-07	7.18561	6.41369	0.0848263	1.12035	7.91798	2.95296	13.5993	18.0418
2021-08-13	8-200	0.4831	0.2267	0.0636	0.0248	2.1	2429	2439	4992	0.000369324	4.77e-08	10.2692	10.23	0.0391123	1.00384	9.39537	3.41033	20.4992	20.6674
2021-08-13	8-201	0.8072	0.3767	0.0526	0.0219	1.6	2518	2440	4979	0.00296182	2.02e-06	17.1381	14.2151	0.0976552	1.20562	11.0213	4.25613	31.3532	25.2367
2021-08-13	8-203	0.7338	0.3501	0.0782	0.0279	2	2637	2343	4998	0.000698175	3.37e-07	15.0665	14.9713	0.0459888	1.00636	10.4915	4.34449	30.0378	24.6735
2021-08-13	8-204	0.502	0.2343	0.0539	0.0221	1.5	2617	2350	4989	0.00308367	9.78e-07	12.7931	9.70961	0.179776	1.31758	9.56379	3.61452	22.5027	22.2977
2021-08-13	8-205	0.4784	0.2185	0.0503	0.0136	1.6	2608	2360	4991	0.000606841	1.57e-07	11.1458	10.5774	0.0365238	1.05373	9.62406	3.67719	21.7232	22.1789
2021-08-13	8-206	0.4219	0.2018	0.0344	0.0174	1.4	2426	2295	4983	0.00098049	2.13e-07	9.79336	8.81529	0.0697075	1.11095	8.69799	3.21573	18.6086	19.2192
2021-08-13	8-207	0.3935	0.1843	0.0264	0.0109	1.2	2475	2509	4993	0.000469528	1.11e-07	9.12766	9.50083	0.0523145	0.960722	9.11707	3.11989	18.6285	19.9028
2021-08-13	8-208	0.4116	0.1874	0.032	0.0173	1.4	2470	2366	4991	0.0018243	3.49e-07	8.85822	10.6773	0.126047	0.82963	9.44758	3.14727	19.5355	20.5285
2021-08-13	8-209	0.4203	0.1891	0.0416	0.0138	1.9	2575	2372	4989	0.00194734	6.71e-07	10.1094	8.1621	0.142252	1.23858	9.43533	3.15595	18.2715	20.4891
2021-08-13	8-210	0.3642	0.1641	0.0282	0.0119	1.5	2443	2469	4977	0.00165286	7.05e-07	7.28568	8.77847	0.158984	0.829949	8.49001	3.14527	16.0641	18.6981
2021-08-13	8-211	0.3972	0.1823	0.0253	0.0108	1.2	2471	2478	4981	0.00157837	5.13e-07	8.86545	10.3662	0.0958977	0.855231	9.4828	3.08411	19.2316	20.4724
2021-08-13	8-212	0.804	0.3647	0.0622	0.0254	1.8	2460	2372	4990	0.00131951	7.75e-07	14.992	16.246	0.0497616	0.922814	11.1169	4.3479	31.238	24.7976
2021-08-13	8-213	0.3984	0.1893	0.0291	0.0113	1.2	2458	2381	4976	0.000361284	4.97e-08	9.3546	9.01791	0.0322808	1.03734	8.73349	3.19159	18.3725	19.2002
2021-08-13	8-214	0.3997	0.1977	0.0316	0.0146	1.3	2392	2320	4983	0.000684803	1.15e-07	8.59084	8.30039	0.0651984	1.03499	8.55107	3.09594	16.8912	18.7823
2021-08-13	8-215	0.4721	0.2099	0.0325	0.0143	1.4	2522	2457	4991	0.00145635	2.9e-07	10.6612	12.1155	0.101558	0.879965	9.88872	3.61484	22.7767	21.8953
2021-08-13	8-216	0.3924	0.1873	0.036	0.0148	1.5	2435	2362	4973	0.00154681	7.03e-07	7.78206	9.29489	0.103861	0.83724	8.71289	3.04206	17.077	19.1879
2021-08-13	8-217	0.6338	0.2803	0.0395	0.0168	1.5	2597	2386	4994	0.00152997	5.61e-07	14.5916	13.295	0.106282	1.09753	10.71	4.02413	27.8866	23.9215
2021-08-13	8-218	0.856	0.3914	0.0721	0.0306	2	2564	2370	4984	0.000917047	3.27e-07	15.846	16.1551	0.052725	0.980869	11.3064	4.16317	32.0011	25.214
2021-08-13	8-219	0.4761	0.2272	0.0387	0.0156	1.7	2483	2313	4988	0.00198895	2.91e-07	10.7162	8.72743	0.145356	1.22787	9.22736	3.19916	19.4436	20.2532
2021-08-13	8-220	0.3876	0.1801	0.0272	0.0111	1.1	2590	2437	5027	0.00194946	6.87e-07	10.2351	8.28726	0.124588	1.23504	8.97431	3.19513	18.5223	19.9134
2021-08-13	8-221	0.6637	0.2919	0.0495	0.0187	1.8	2518	2426	4985	0.00378523	1.8e-06	12.3496	16.1287	0.146741	0.765694	10.5968	3.95212	28.4783	23.6276
2021-08-13	8-222	0.5759	0.2679	0.0555	0.0238	1.7	2524	2433	4981	0.00273305	9.84e-07	13.0395	10.4435	0.171408	1.24857	10.2296	3.52789	23.4831	22.4487
2021-08-13	8-223	0.9206	0.4277	0.0669	0.0282	2	2522	2439	4979	0.00581466	5.97e-06	20.1428	14.3287	0.192408	1.40577	12.195	4.28162	34.4715	26.8068
2021-08-13	8-224	0.6624	0.309	0.0674	0.0266	2	2464	2529	4995	0.000905352	3.37e-07	14.0018	14.2517	0.0783083	0.982466	10.6772	3.84442	28.2534	23.66
2021-08-13	8-225	0.5534	0.2624	0.0517	0.0224	2.2	2518	2386	4980	0.00120739	4.78e-07	9.96376	11.1216	0.0623697	0.895895	9.46428	3.57218	21.0853	20.9641
2021-08-13	8-226	0.8097	0.3841	0.0487	0.021	1.5	2553	2413	4988	0.00489184	4.98e-06	17.1737	12.3026	0.179329	1.39593	10.9045	4.22167	29.4763	24.431
2021-08-13	8-227	0.9564	0.4316	0.0668	0.0261	1.6	2590	2347	4976	0.00347331	2.89e-06	15.7996	19.2085	0.126268	0.822528	11.6273	4.55539	35.0081	26.5365
2021-08-13	8-228	0.5858	0.2732	0.0471	0.0203	1.7	2493	2406	4995	0.00205456	4.22e-07	12.4142	10.3596	0.127099	1.19832	10.5601	3.5764	22.7738	22.9441
2021-08-13	8-229	0.4278	0.1932	0.0418	0.017	1.6	2479	2398	4983	0.00440331	2.61e-06	11.6738	7.27221	0.291159	1.60526	9.55435	3.23157	18.946	20.9256
2021-08-13	8-230	0.7231	0.3353	0.0727	0.0281	2.3	2429	2535	4991	0.00185896	1.11e-06	14.0281	15.8845	0.0607593	0.883128	10.7015	4.37282	29.9126	23.8809
2021-08-13	8-231	0.4227	0.2158	0.0295	0.0146	1.3	2293	2468	4982	0.000498329	1.23e-07	9.67139	9.27273	0.0569608	1.04299	8.53949	3.34456	18.9441	18.9789
2021-08-13	8-232	0.8583	0.4054	0.0698	0.0314	1.8	2572	2392	4987	0.000660902	2.23e-07	14.8402	14.7054	0.0446707	1.00917	11.0983	4.2076	29.5457	24.969
2021-08-13	8-233	0.743	0.342	0.0505	0.0207	1.6	2488	2432	4990	0.00285986	1.85e-06	12.7764	15.6082	0.118516	0.818573	10.833	4.13806	28.3846	24.4301
2021-08-13	8-234	0.9082	0.4176	0.0622	0.0264	1.6	2564	2408	4984	0.00492747	2.88e-06	14.6518	19.5702	0.174726	0.748679	11.8271	4.42687	34.222	26.5289
2021-08-13	8-235	0.3075	0.1491	0.0248	0.0109	1.2	2438	2468	4981	0.000451986	1.46e-07	7.15794	7.44442	0.0368023	0.961518	8.61989	2.61991	14.6024	18.4804
2021-08-13	8-236	0.2841	0.1285	0.0236	0.0104	1.4	2437	2544	4986	0.000381097	1.38e-07	7.39611	7.08744	0.0571263	1.04355	7.95637	2.70417	14.4836	17.4056
2021-08-13	8-237	0.5566	0.2629	0.0484	0.0201	1.7	2497	2413	4964	0.00317503	1.64e-06	9.54368	12.68	0.161316	0.752653	9.22146	3.50111	22.2237	20.7966
2021-08-13	8-238	0.5214	0.2345	0.0355	0.0162	1.6	2502	2459	4987	0.00185835	5.9e-07	11.6815	9.85268	0.115367	1.18562	9.53308	3.61167	21.5342	21.1737
2021-08-13	8-239	0.7095	0.311	0.0441	0.017	1.6	2513	2452	4986	0.00292309	1.24e-06	13.5876	16.5101	0.119178	0.822985	11.2308	4.14678	30.0977	24.8388
2021-08-13	8-240	0.4222	0.2133	0.0326	0.0158	1.3	2501	2458	4969	0.00121026	3.36e-07	9.51807	8.30935	0.0755285	1.14546	8.54134	3.23757	17.8274	18.8488
2021-08-13	8-241	0.4476	0.2175	0.0398	0.0168	1.9	2454	2458	4987	0.00158561	5.47e-07	8.28906	9.77655	0.0976451	0.847851	8.96888	3.13503	18.0656	19.7066
2021-08-13	8-242	0.5833	0.2673	0.0604	0.0242	2.3	2441	2425	4991	0.000671234	1.82e-07	12.2609	11.5918	0.0569577	1.05772	9.62518	3.90209	23.8526	21.6104
2021-08-13	8-243	0.5723	0.2641	0.0508	0.021	1.9	2441	2412	4984	0.00101992	5.88e-07	12.5229	11.8482	0.0919176	1.05695	10.1697	3.81819	24.3711	22.7274
2021-08-13	8-244	0.5499	0.2491	0.047	0.0197	1.8	2499	2420	4958	0.00318348	1.63e-06	13.6228	10.4393	0.153495	1.30495	9.79978	3.70666	24.0621	21.8099
2021-08-13	8-245	0.6356	0.2914	0.0523	0.0225	2	2540	2418	4991	0.00172324	8.16e-07	14.1677	12.4535	0.0775374	1.13765	10.5935	3.70511	26.6212	23.4278
2021-08-13	8-246	0.3112	0.1478	0.0395	0.0161	1.5	2544	2317	4958	0.00110475	3.23e-07	7.37701	6.51739	0.10915	1.1319	7.98287	2.75176	13.8944	17.7603
2021-08-13	8-247	0.482	0.2161	0.0399	0.0155	1.7	2528	2423	4973	0.00246989	1.13e-06	13.0051	10.5354	0.126096	1.23442	9.88748	3.65634	23.5406	21.8278
2021-08-13	8-248	0.4637	0.2194	0.0574	0.0232	1.9	2550	2446	4998	0.0011194	5.43e-07	9.10924	10.1589	0.0918598	0.896678	9.21313	3.32653	19.2681	20.5718
2021-08-13	8-249	0.6244	0.3105	0.0426	0.0223	1.6	2479	2435	4967	0.00171832	4.32e-07	11.8081	10.0902	0.0936792	1.17026	9.81128	3.24952	21.8983	21.7123
2021-08-13	8-250	0.5461	0.26	0.0617	0.0225	1.8	2454	2512	4990	0.00071434	2.29e-07	11.6437	11.7713	0.0406422	0.989162	9.69776	3.66476	23.415	21.8327
2021-08-13	8-251	0.2638	0.1263	0.0211	0.0103	1.2	2239	2433	4783	0.000234539	2.4e-08	5.50568	5.55559	0.057617	0.991016	7.35964	2.42236	11.0613	16.0656
2021-08-13	8-252	0.7076	0.3379	0.0633	0.0274	2.1	2382	2513	4958	0.000625297	3.14e-07	12.9605	13.2722	0.041882	0.976512	11.2851	3.74576	26.2327	24.6051
2021-08-13	8-253	0.3637	0.1827	0.0248	0.0107	1.2	2432	2523	4975	0.000408327	2.1e-07	7.56113	7.41125	0.0711847	1.02022	8.21473	2.73201	14.9724	17.9275
2021-08-13	8-254	0.6047	0.2705	0.0498	0.0209	1.9	2411	2553	4977	0.00256611	1.61e-06	12.2344	14.8002	0.123597	0.826637	10.7529	3.87167	27.0346	23.8972
2021-08-13	8-255	0.4221	0.186	0.0382	0.0134	1.8	2367	2558	4988	0.000343975	8.32e-08	9.93101	9.67357	0.0259166	1.02661	8.73524	3.43192	19.6046	19.6578
2021-08-13	8-256	0.5651	0.2597	0.0485	0.0196	1.9	2342	2569	4956	0.00141352	3.67e-07	11.4988	12.9123	0.0737846	0.890533	10.3371	3.56962	24.4111	22.915
2021-08-13	8-257	0.4472	0.2211	0.0381	0.0166	1.6	2362	2544	4969	0.000699971	1.3e-07	8.99817	8.3682	0.072952	1.07528	8.35064	3.12581	17.3664	18.6548
2021-08-13	8-258	0.3812	0.1826	0.0403	0.0181	1.6	2409	2566	4984	0.0014097	3.12e-07	8.94538	7.53982	0.111521	1.18642	8.69037	2.95701	16.4852	18.9678
2021-08-13	8-259	0.7294	0.342	0.0673	0.0295	2.2	2413	2567	4988	0.000524513	1.08e-07	14.7635	14.3091	0.0469807	1.03176	10.829	4.04581	29.0726	23.9757
2021-08-13	8-260	0.5042	0.2368	0.0477	0.0288	2	2344	2548	4990	0.000537873	1.16e-07	10.1737	10.3773	0.0537208	0.980381	9.54828	3.42527	20.551	20.9155
2021-08-13	8-261	0.4173	0.2051	0.0376	0.0167	1.8	2424	2519	4963	0.000384719	3.33e-08	8.70438	9.01041	0.0303853	0.966035	8.81561	2.9017	17.7148	19.2465
2021-08-13	8-262	0.788	0.3744	0.0592	0.0272	2	2380	2597	4987	0.000833786	2.81e-07	15.5039	15.1671	0.0515593	1.0222	11.6865	4.18129	30.671	25.7316
2021-08-13	8-263	0.6022	0.2796	0.0499	0.0193	2	2490	2455	4989	0.00367014	2.19e-06	14.7295	11.067	0.175583	1.33094	10.6111	3.74863	25.7965	23.3369
2021-08-13	8-264	0.6214	0.2905	0.0459	0.0209	1.7	2515	2462	4984	0.00155862	8e-07	12.5763	11.5689	0.0921642	1.08707	10.6987	3.72288	24.1452	23.5207
2021-08-13	8-265	0.5548	0.2717	0.0428	0.0187	1.6	2350	2578	4980	0.00259712	1.41e-06	9.62789	12.2211	0.127016	0.787808	9.75798	3.56616	21.849	21.7742
[truncated: 96 more rows]

## Sheet: Table S2
Table S2. The raw leaf data of P. serratifolia
Date	Image	LFM	LDM	PFM	PDM	PL	n1	n2	n	Mean	Var	upper.area	lower.area	SI	AR	scan.length	scan.width	scan.area	scan.perimeter	x.width	width.1e	width.2e	width.4e	width.6e	width.7e
2021-04-16	4-001	1.3147	0.4364	0.1044	0.0332	2.2	2452	2451	4994	0.00246635	1.59e-06	27.1396	24.7203	0.0707631	1.09787	14.0457	5.31236	51.8598	31.7051	8.57489	2.28779	3.77738	5.08703	4.93196	3.21231
2021-04-16	4-003	2.3049	0.7635	0.1963	0.0567	2.8	2532	2401	4991	0.00857627	7.13e-06	47.5176	38.9598	0.13094	1.21966	17.5375	6.91693	86.4773	39.8412	9.8824	3.6194	5.44098	6.74759	6.21023	3.86711
2021-04-16	4-005	1.5505	0.5198	0.1282	0.0393	2.6	2496	2458	4984	0.00205631	2.44e-06	30.0991	32.0881	0.046768	0.938013	15.1517	5.86923	62.1872	34.3136	8.58343	2.91478	4.20389	5.76743	5.24035	3.26479
2021-04-16	4-006	2.0679	0.7111	0.1329	0.0418	2.2	2494	2442	4985	0.0102305	1.91e-05	32.9543	43.1785	0.157094	0.763211	17.9351	6.33307	76.1328	39.9117	11.1108	2.636	3.9063	6.01826	5.71136	3.29789
2021-04-16	4-007	2.4258	0.7729	0.2014	0.057	2.7	2528	2404	4984	0.00766896	5.93e-06	51.3113	43.6424	0.10464	1.17572	18.0235	7.22561	94.9537	41.402	10.733	3.79733	5.51483	7.08757	6.78014	5.04848
2021-04-16	4-008	2.8054	0.9333	0.2286	0.0656	2.6	2488	2319	4854	0.0177887	5.72e-05	61.7888	44.2454	0.175799	1.3965	19.4315	7.68553	106.034	44.2895	12.3487	3.97861	5.8745	7.47363	6.87417	4.18136
2021-04-16	4-009	2.7474	0.9109	0.2223	0.0619	2.7	2480	2470	4991	0.00261407	3.7e-06	52.6299	52.6293	0.0525657	1.00001	19.4384	7.52125	105.259	44.0609	13.014	3.81857	5.6075	7.24486	7.13428	4.9357
2021-04-16	4-011	2.2766	0.7261	0.1863	0.0537	2.4	2492	2479	4986	0.0074201	6.47e-06	41.4414	48.8615	0.106365	0.84814	17.8983	7.17692	90.3028	40.8433	11.1238	3.66487	5.06303	6.62569	6.44358	4.42763
2021-04-16	4-012	2.9345	0.9703	0.2069	0.0623	2.5	2508	2412	4958	0.0120663	1.12e-05	59.9711	47.9456	0.135523	1.25082	18.5574	8.11063	107.917	43.2311	11.3293	4.42178	5.82566	7.9074	7.62306	5.20937
2021-04-16	4-013	1.7779	0.5802	0.1485	0.0441	2.4	2422	2469	4972	0.00302705	3.66e-06	34.438	35.9136	0.0648324	0.958912	15.8498	6.456	70.3515	35.9829	9.08986	3.16152	4.86716	6.12836	5.57307	3.2202
2021-04-16	4-014	2.4738	0.8053	0.1792	0.0535	2.4	2435	2375	4829	0.00131525	1.17e-06	47.5025	47.2864	0.0316117	1.00457	18.1083	7.25418	94.7889	41.2449	11.3449	3.85761	5.68834	6.97231	6.69402	4.30231
2021-04-16	4-015	0.9236	0.3078	0.1088	0.0316	2.7	2412	2359	4820	0.00141188	6.64e-07	19.0167	19.018	0.060941	0.999931	11.5576	4.75489	38.0347	26.5176	7.13682	1.93683	3.40216	4.62016	4.37461	3.00211
2021-04-16	4-016	2.0091	0.6989	0.1727	0.0514	2.5	2454	2433	4916	0.00552903	3.4e-06	34.4833	39.9901	0.0865925	0.862296	16.5123	6.3299	74.4735	37.3339	9.93217	3.33524	4.88482	6.08695	5.71507	3.60641
2021-04-16	4-017	1.7773	0.6107	0.1446	0.0425	2.3	2426	2453	4931	0.00598568	7.08e-06	30.2793	36.2618	0.113133	0.835019	15.3375	6.06878	66.5411	34.8949	9.14883	3.18319	4.82546	5.89593	5.46005	3.09042
2021-04-16	4-018	1.6369	0.5717	0.1418	0.0422	2.4	2455	2431	4934	0.00436592	2.07e-06	27.189	31.5487	0.088796	0.86181	14.8626	5.64284	58.7376	33.582	8.92496	2.74584	4.26785	5.46186	5.01535	2.86549
2021-04-16	4-019	1.8334	0.6045	0.1679	0.0492	2.7	2363	2314	4698	0.0029988	2.7e-06	34.226	37	0.0523353	0.925027	16.6209	5.91721	71.226	37.1883	9.8479	2.86194	4.46211	5.71911	5.6146	4.05561
2021-04-16	4-020	0.9875	0.3325	0.109	0.0321	2.5	2062	1975	4076	0.000803579	5.68e-07	18.7889	18.8315	0.0374154	0.997734	11.6864	4.68757	37.6204	26.6187	7.26307	2.25801	3.32078	4.49566	4.28292	2.58839
2021-04-16	4-021	2.0426	0.6593	0.1887	0.0535	3	2404	2256	4675	0.00219148	2.91e-06	40.0458	38.3238	0.0500172	1.04493	17.0155	6.52409	78.3696	38.7843	10.0136	2.91298	4.72502	6.27558	6.18103	4.29173
2021-04-16	4-023	0.6199	0.1921	0.0752	0.02	2.3	2050	1992	4103	0.00128168	4.94e-07	13.5086	12.6507	0.0632417	1.06782	9.62753	3.9511	26.1593	22.1433	6.18569	1.65746	2.70494	3.67352	3.63149	2.45785
2021-04-16	4-024	1.9641	0.6481	0.1752	0.0513	2.7	2206	2160	4387	0.00177012	8.38e-07	37.2358	38.6888	0.0491449	0.962442	16.9254	6.22173	75.9246	38.8898	10.8746	2.84323	4.71952	6.07148	5.84514	4.32834
2021-04-16	4-026	1.5609	0.5126	0.1475	0.0394	2.5	2488	2461	4966	0.00376356	5.02e-06	28.9092	32.4549	0.0708928	0.89075	14.8728	6.04545	61.364	33.6265	8.87161	2.75174	4.39237	5.78802	5.39877	3.08984
2021-04-16	4-027	1.3337	0.4131	0.131	0.0352	2.5	2492	2476	4982	0.0036603	7.62e-06	30.1449	26.6132	0.0973607	1.1327	14.242	5.66866	56.7581	32.3826	8.60929	2.92024	4.18063	5.46495	5.12626	3.01173
2021-04-16	4-028	1.7834	0.6008	0.1862	0.0533	3	2499	2465	4980	0.00345282	4.27e-06	31.6714	34.8313	0.0797294	0.909279	15.858	6.15349	66.5026	35.7014	10.1094	2.81237	4.33718	5.7444	5.63054	3.25835
2021-04-16	4-029	1.985	0.6743	0.1896	0.0534	3	2570	2402	4985	0.00349589	7.32e-06	38.2991	34.8141	0.0858702	1.1001	16.683	6.31777	73.1131	37.6457	10.5187	2.59657	4.3665	6.00767	5.92587	4.07527
2021-04-16	4-030	1.7681	0.5691	0.1775	0.0495	2.8	2532	2424	4975	0.00844336	1.97e-05	37.2422	28.8981	0.160684	1.28874	15.4778	6.12348	66.1404	35.2079	9.30992	2.48403	4.03359	5.7676	5.86512	4.1606
2021-04-16	4-031	1.5651	0.5221	0.1623	0.0461	2.8	2439	2432	4979	0.00385585	2.44e-06	27.8057	31.5908	0.0812051	0.880183	14.904	5.63412	59.3965	33.5009	8.66668	2.91871	4.35242	5.42695	5.0347	3.12364
2021-04-16	4-032	0.9381	0.3143	0.1159	0.0319	2.5	2531	2439	4979	0.00266955	1.78e-06	16.4704	19.0229	0.0852035	0.865817	11.4256	4.46995	35.4933	26.234	6.9639	2.10595	3.17789	4.18683	4.18893	2.76462
2021-04-16	4-033	1.647	0.5644	0.1159	0.0381	3	2490	2440	4979	0.00263593	2.06e-06	30.3727	30.0207	0.0843835	1.01173	15.6517	5.63562	60.3934	34.8191	8.94494	2.01029	3.74169	5.5038	5.27118	3.46928
2021-04-16	4-034	1.52	0.5164	0.1706	0.0468	2.9	2504	2422	4970	0.00130043	6.98e-07	28.8003	27.6569	0.0626711	1.04134	13.8968	5.84973	56.4572	31.9124	9.27613	2.86712	4.18087	5.37292	5.4698	3.30035
2021-04-16	4-035	1.2458	0.4284	0.1397	0.0389	2.7	2471	2474	4969	0.00208456	1.4e-06	22.781	24.2472	0.0604299	0.939533	12.5704	5.27432	47.0282	28.9286	8.03875	2.46342	3.87155	5.03774	4.92712	3.45683
2021-04-16	4-037	2.1837	0.7994	0.153	0.0512	2.1	2526	2439	4994	0.00371743	1.4e-06	38.9692	35.2527	0.0803035	1.10542	16.165	6.37749	74.2219	36.7834	9.9334	3.09556	4.91956	6.14683	5.87501	4.02493
2021-04-16	4-038	2.3539	0.8515	0.1651	0.0532	2.2	2523	2446	4993	0.00134049	1.02e-06	40.6227	41.0482	0.0261155	0.989633	16.8657	6.71864	81.6709	38.5826	11.1398	3.59352	4.81521	6.33162	6.38017	4.76883
2021-04-16	4-039	1.1983	0.4244	0.0672	0.02	1.5	2462	2386	4977	0.00582484	6.75e-06	25.7201	19.9364	0.134939	1.29011	12.4499	5.02736	45.6565	28.4611	7.63801	2.99872	4.07911	4.88955	4.46218	2.73923
2021-04-16	4-040	1.5877	0.5934	0.1182	0.0386	2	2482	2491	4993	0.00132766	5e-07	25.1823	26.2358	0.0421009	0.959846	12.4404	5.83253	51.4181	29.0273	6.96041	3.02003	4.33359	5.74359	4.9876	3.35356
2021-04-16	4-041	2.4383	0.8875	0.1566	0.0501	2	2462	2475	4991	0.00771263	1.02e-05	36.7415	44.4483	0.109734	0.826612	16.3451	7.12931	81.1899	37.7984	10.6325	3.41779	5.18232	6.50345	6.54195	4.43246
2021-04-16	4-042	2.0316	0.7518	0.1536	0.0506	2.2	2551	2407	4976	0.00638125	1.19e-05	38.7791	32.4047	0.102579	1.19671	14.357	6.61428	71.1838	34.1083	8.06148	3.86559	5.59514	6.55736	5.9468	4.16368
2021-04-16	4-043	2.2163	0.7739	0.1313	0.0443	2	2499	2408	4977	0.00130703	4.17e-07	37.7522	36.6367	0.0270559	1.03045	15.9748	6.44384	74.3889	36.543	10.2638	3.64173	5.11869	6.1082	5.98248	4.00573
2021-04-16	4-044	1.6321	0.6063	0.1401	0.049	2.5	2461	2477	4978	0.00521141	7.42e-06	24.0922	29.3026	0.104627	0.822187	14.019	5.4524	53.3948	31.6475	8.53055	2.37251	3.98529	5.23888	5.02582	3.30961
2021-04-16	4-045	1.7697	0.6611	0.122	0.0416	1.9	2482	2467	4987	0.00139571	7.58e-07	30.1765	29.7893	0.0440899	1.013	14.0669	5.90744	59.9658	32.4156	8.55973	2.94924	4.51936	5.734	5.36333	3.90024
2021-04-16	4-046	2.059	0.7712	0.1306	0.0444	2	2478	2405	4955	0.00505467	9.06e-06	33.4706	37.4049	0.0835804	0.894817	14.9609	6.57741	70.8755	34.6326	8.10131	3.71472	5.38329	6.50548	5.63776	3.61197
2021-04-16	4-047	2.6108	0.9221	0.1604	0.0491	2	2497	2449	4990	0.00652164	8.96e-06	47.6992	41.1777	0.100273	1.15837	17.824	7.03357	88.8768	40.6497	12.0579	3.20646	5.34833	6.40524	6.68537	4.7273
2021-04-16	4-048	1.7353	0.6614	0.1124	0.0423	1.7	2463	2520	5001	0.00235374	1.53e-06	28.5326	30.8503	0.052248	0.924872	13.6347	6.00149	59.3829	31.628	8.32401	3.37034	4.58984	5.88644	5.41966	3.45654
2021-04-16	4-049	2.0476	0.7631	0.1184	0.0397	1.8	2514	2389	4956	0.00618384	3.59e-06	38.7308	32.553	0.0980944	1.18978	15.1381	6.30502	71.2838	35.7003	8.65142	3.64836	5.00609	6.13204	5.97074	4.50682
2021-04-16	4-050	1.6991	0.6418	0.1225	0.042	1.9	2451	2495	4981	0.00198442	1.74e-06	29.5773	30.7565	0.0540961	0.961658	13.8368	6.06357	60.3338	32.3348	8.53037	3.33538	4.8607	5.78118	5.43182	3.46748
2021-04-16	4-051	2.1033	0.8063	0.1287	0.0451	1.7	2460	2427	4983	0.00330731	2.7e-06	34.8525	38.0781	0.0525842	0.915289	15.0301	6.75761	72.9306	35.013	9.44641	3.76919	5.32414	6.44191	6.03685	3.96801
2021-04-16	4-052	1.529	0.5681	0.1006	0.033	1.8	2520	2446	4972	0.00500693	2.84e-06	29.1028	24.1245	0.105707	1.20636	13.2783	5.55216	53.2274	30.4648	7.40264	3.14125	4.42892	5.47336	4.85263	3.08934
2021-04-16	4-053	1.9494	0.7489	0.1165	0.0401	1.8	2443	2496	4982	0.00967542	9.09e-06	29.2271	38.881	0.16627	0.751706	15.0033	6.37472	68.1081	34.4895	9.08447	3.2505	4.65829	6.10759	5.7653	3.99839
2021-04-16	4-054	1.8004	0.5755	0.1451	0.0416	2.2	2529	2430	4985	0.00705413	1.21e-05	36.9382	29.8907	0.113868	1.23578	16.1322	5.84751	66.8289	36.1478	10.5101	3.177	4.34416	5.68046	5.19444	3.5779
2021-04-16	4-055	1.7047	0.6475	0.1483	0.0521	2.7	2437	2519	4978	0.00925921	9.33e-06	23.0001	32.2374	0.188606	0.713461	14.7253	5.29094	55.2375	32.8417	10.0059	2.28931	3.83001	5.04506	5.09957	3.62457
2021-04-16	4-056	2.1742	0.8187	0.1558	0.0533	2.2	2519	2390	4958	0.00302208	1.46e-06	35.0173	37.8711	0.0507699	0.924643	14.6306	6.89178	72.8884	34.7123	8.82959	3.66438	5.42059	6.62513	6.35743	4.48086
2021-04-16	4-057	2.518	0.8773	0.1476	0.0467	1.9	2584	2331	4977	0.0188393	3.39e-05	53.309	34.4716	0.230683	1.54646	16.1403	7.66297	87.7806	39.0074	8.75613	4.20448	5.97042	7.49511	6.6321	4.68322
2021-04-16	4-058	1.7941	0.6651	0.1047	0.0352	1.6	2564	2391	4987	0.00201898	2.28e-06	31.4992	31.1166	0.05304	1.0123	14.3925	6.13126	62.6157	33.5885	8.0958	3.43525	4.86454	5.91035	5.30219	3.29301
2021-04-16	4-059	2.4743	0.8852	0.1909	0.0616	2.4	2582	2369	4970	0.012871	1.94e-05	48.3435	35.4786	0.174318	1.36261	16.9464	7.00393	83.8221	38.9583	9.43068	3.70599	5.08607	6.78063	6.29924	4.23543
2021-04-16	4-060	1.4526	0.5048	0.0907	0.0285	1.6	2510	2397	4967	0.00272104	2.31e-06	24.2038	26.9101	0.0691097	0.899432	12.8485	5.60723	51.1139	30.2815	8.19091	2.7099	4.21972	5.29376	5.27623	3.57106
2021-04-16	4-061	2.1901	0.7885	0.161	0.0506	2.2	2496	2436	4997	0.00434656	4.63e-06	41.6532	37.3581	0.0669093	1.11497	17.0784	6.6614	79.0114	38.3201	10.3922	3.53662	5.14096	6.45561	5.73116	3.26715
2021-04-16	4-062	1.3601	0.4861	0.0804	0.0254	1.6	2482	2484	4981	0.00193146	1.15e-06	24.0542	22.2104	0.0517872	1.08302	12.2492	5.41053	46.2646	28.6513	8.62957	2.27772	3.85229	4.97931	5.19612	3.75803
2021-04-16	4-063	2.2978	0.8558	0.1463	0.047	2	2563	2402	4997	0.00220506	6.12e-06	42.5631	40.5501	0.0479434	1.04964	16.8237	6.82109	83.1132	38.5279	10.9606	3.50734	5.32934	6.56432	6.35445	4.36398
2021-04-16	4-064	1.3633	0.5098	0.0771	0.0247	1.6	2579	2340	4975	0.00243393	2.82e-06	26.168	23.9103	0.0530271	1.09442	12.7164	5.66509	50.0784	29.9122	7.4963	2.96721	4.20053	5.51527	4.83581	2.99402
2021-04-16	4-065	1.6196	0.54	0.0988	0.0305	1.7	2552	2328	4975	0.00582223	6.26e-06	32.9301	27.1716	0.11277	1.21193	14.1997	6.0018	60.1017	33.688	7.53296	2.76515	4.58779	5.9124	5.3774	3.49466
2021-04-16	4-066	2.3021	0.8454	0.1626	0.0532	2.3	2445	2477	4988	0.00364478	4.05e-06	40.5948	37.4212	0.0729894	1.08481	15.755	6.75798	78.016	36.8373	10.4692	3.55042	5.05584	6.40133	6.3948	4.62645
2021-04-16	4-067	1.6206	0.6073	0.1122	0.0389	1.9	2438	2517	4981	0.00144099	9.14e-07	27.7616	28.9195	0.03716	0.959963	13.2021	5.85107	56.6812	30.9012	7.62423	3.16178	4.56005	5.58137	5.41087	3.86411
2021-04-16	4-068	1.9482	0.7142	0.1317	0.0433	2	2530	2462	5000	0.00898655	1.55e-05	38.5966	29.624	0.138124	1.30288	14.1798	6.71525	68.2207	33.458	8.82694	3.59971	5.02903	6.42761	6.11954	4.11159
2021-04-16	4-069	2.1262	0.8162	0.1403	0.0472	2	2442	2492	4977	0.00377826	6.75e-06	38.3774	35.2709	0.0707583	1.08807	15.0543	6.64687	73.6483	35.3171	8.51321	4.20676	5.48834	6.55403	5.77996	3.74823
2021-04-16	4-070	1.5606	0.5502	0.0843	0.0275	1.6	2417	2436	4979	0.0024112	1.15e-06	28.125	28.4999	0.0659713	0.986843	13.4288	5.86159	56.6249	31.6774	8.81601	2.79033	4.31518	5.60524	5.42549	4.15409
2021-04-16	4-071	1.7819	0.6784	0.1146	0.0389	1.7	2451	2487	4957	0.00126774	8.99e-07	30.1414	31.1112	0.0481881	0.968829	13.8653	6.14677	61.2526	32.4757	8.95003	2.97128	4.51033	5.87736	5.71248	3.8906
2021-04-16	4-072	2.0357	0.7517	0.1549	0.0501	2.4	2517	2463	4999	0.00350823	3.76e-06	33.3136	33.6637	0.0867714	0.9896	16.4526	5.72176	66.9773	36.4032	9.15587	2.77201	4.25767	5.4824	5.24604	3.52273
2021-04-16	4-073	1.8377	0.6549	0.103	0.0338	1.7	2594	2325	4997	0.00304	5.13e-06	30.8703	33.0801	0.0726935	0.933199	14.2616	6.23777	63.9504	35.0686	8.80654	2.96112	4.65034	5.88071	5.91028	4.37261
2021-04-16	4-074	2.1016	0.7835	0.1348	0.0462	2.1	2540	2396	4977	0.00495079	1.27e-05	38.3436	33.6073	0.0850514	1.14093	15.0068	6.75389	71.9508	35.1771	9.79197	3.21767	4.90327	6.3665	6.44591	4.46934
2021-04-16	4-075	1.5503	0.5132	0.1027	0.0302	1.7	2552	2403	4979	0.00612714	8.82e-06	34.273	28.1458	0.10902	1.21769	15.321	5.84739	62.4188	35.0006	9.16964	2.49413	4.07814	5.44619	5.36268	3.81419
2021-04-16	4-076	1.4028	0.5134	0.0866	0.0289	1.7	2560	2386	4981	0.00483516	7.67e-06	27.2393	22.5411	0.112891	1.20843	13.1811	5.43044	49.7804	31.0218	8.93022	2.25206	3.62581	4.89799	5.18243	3.88058
2021-04-16	4-077	0.8962	0.3101	0.0484	0.015	1.1	2463	2473	4987	0.00245303	1.44e-06	14.9767	17.4156	0.0833063	0.859962	10.8387	4.45665	32.3923	24.8268	7.12646	1.71274	2.78661	4.02514	4.23192	3.12678
2021-04-16	4-078	2.1293	0.7902	0.124	0.043	1.7	2582	2383	4975	0.00587354	3.99e-06	39.7771	33.9056	0.089988	1.17317	15.5397	6.49721	73.6827	35.9969	8.70999	3.72787	5.08663	6.41355	5.76404	3.98242
2021-04-16	4-079	1.6762	0.6008	0.1048	0.0347	1.9	2538	2429	4989	0.00220694	1.46e-06	28.8207	30.3692	0.0491817	0.949011	13.6214	6.07245	59.1898	32.8258	8.52017	3.00933	4.57209	5.8919	5.61172	3.92889
2021-04-16	4-080	1.4357	0.5174	0.0917	0.031	1.8	2447	2456	4967	0.00140488	3.13e-06	24.9552	26.0708	0.0597287	0.957209	13.1349	5.59895	51.026	30.257	7.25702	2.75688	4.34442	5.52333	4.92828	2.68165
2021-04-16	4-081	1.3592	0.5061	0.0815	0.0276	1.6	2494	2471	4981	0.00129065	5.48e-07	24.015	24.1054	0.0434484	0.99625	11.9266	5.64452	48.1204	28.9536	7.98487	2.33881	3.81189	5.21126	5.49174	4.36672
2021-04-16	4-082	1.3115	0.4823	0.0782	0.0273	1.7	2612	2293	4951	0.00395691	2.38e-06	25.9904	22.0489	0.0927659	1.17876	12.3671	5.70157	48.0394	29.4046	7.78506	2.55203	3.686	5.10265	5.29608	3.88318
2021-04-16	4-083	0.992	0.3773	0.0671	0.0249	1.6	2540	2388	4976	0.00377023	1.89e-06	16.1492	19.8856	0.117752	0.812104	11.2821	4.51534	36.0348	25.8164	6.71851	2.20766	3.4398	4.3942	3.97748	2.58551
2021-04-16	4-085	2.1277	0.7827	0.1445	0.0483	2.2	2489	2388	4978	0.00306373	4.1e-06	34.7915	37.6495	0.0458603	0.924089	14.8923	6.68963	72.4411	35.1429	8.48116	3.82554	5.32146	6.48863	6.2323	3.95125
2021-04-16	4-086	1.6996	0.6317	0.1221	0.0404	1.9	2474	2465	4986	0.00236118	1.34e-06	29.3295	27.1222	0.0591727	1.08138	13.4198	5.7161	56.4517	31.0125	8.32699	3.32148	4.70889	5.59933	5.16415	3.29032
2021-04-16	4-087	1.6793	0.6171	0.1404	0.0496	2.4	2502	2412	4989	0.0112488	1.3e-05	33.5392	22.2951	0.228285	1.50433	14.0937	5.53337	55.8344	32.0575	8.33642	2.89397	4.14093	5.24629	5.12809	3.35971
2021-04-16	4-088	1.8346	0.6903	0.1286	0.0436	2	2522	2375	4965	0.00150378	1.21e-06	31.2766	30.3487	0.0361959	1.03057	13.9907	6.15695	61.6252	32.6105	8.44337	3.53917	4.79152	5.88434	5.42351	3.62429
2021-04-16	4-089	1.0575	0.3966	0.0819	0.028	1.7	2433	2506	4964	0.00128591	5.66e-07	17.2023	18.3579	0.0520332	0.937049	10.9971	4.59427	35.5602	25.384	6.90067	2.38773	3.22598	4.27199	4.18644	2.97475
2021-04-16	4-090	1.2761	0.4799	0.099	0.0345	1.9	2462	2444	4974	0.00282343	1.97e-06	19.5528	22.3331	0.0757895	0.875509	11.7994	4.94745	41.8859	27.0427	6.40116	2.53545	3.69276	4.87554	4.34523	3.03059
2021-04-16	4-091	0.872	0.311	0.0548	0.0191	1.3	2435	2371	4979	0.00134129	4.31e-07	15.3036	14.0193	0.0683862	1.09161	10.158	4.4831	29.3229	23.5332	6.83126	1.59493	2.61742	3.9607	4.26021	2.71045
2021-04-16	4-092	1.4914	0.5328	0.0869	0.03	1.6	2597	2313	4959	0.00830083	1.13e-05	29.1523	20.8664	0.183413	1.39709	13.0722	5.46453	50.0188	30.717	7.7845	2.63793	4.05757	5.11275	5.0326	3.29441
2021-04-16	4-093	1.7986	0.6298	0.1127	0.0383	1.8	2590	2336	4961	0.00703127	9.48e-06	34.7388	27.7075	0.137867	1.25377	14.1536	6.1523	62.4463	33.4324	9.53243	3.01823	4.78185	5.59847	5.75458	4.03636
2021-04-16	4-094	1.4537	0.5195	0.0934	0.0317	1.7	2533	2350	4941	0.00322161	4.69e-06	26.3803	23.18	0.0914673	1.13806	13.0819	5.59752	49.5602	30.2485	8.09113	2.41157	3.7381	5.33077	5.04661	3.27285
2021-04-16	4-095	1.8242	0.6105	0.1178	0.04	1.7	2428	2490	4957	0.00912606	1.32e-05	29.5336	38.6595	0.13855	0.763943	14.6456	6.483	68.1931	34.2512	8.70679	3.56142	5.19147	6.31369	5.88415	3.7225
2021-04-16	4-096	1.4589	0.5244	0.0827	0.0282	1.4	2523	2418	4957	0.00214211	1.6e-06	25.3599	23.5841	0.0662281	1.0753	12.8392	5.70985	48.944	29.8492	8.21068	2.54038	3.94042	5.1464	5.17982	3.15585
2021-04-16	4-097	1.8298	0.6626	0.1227	0.0405	1.8	2503	2431	4974	0.00137712	8.11e-07	31.0714	32.2682	0.036192	0.962911	14.8717	5.93133	63.3396	33.7516	8.26125	3.18597	4.59953	5.85724	5.35931	3.444
2021-04-16	4-098	2.232	0.8139	0.1504	0.0496	2.1	2540	2442	4998	0.00407435	5.61e-06	37.737	37.6468	0.0942702	1.00239	15.9136	6.50359	75.3838	36.7847	9.98577	3.49254	4.85847	6.22222	5.98523	4.25242
2021-04-16	4-099	1.3427	0.4603	0.1185	0.0401	2.2	2478	2489	4984	0.00306094	1.68e-06	24.2014	27.235	0.0645505	0.888617	13.9528	5.31167	51.4364	31.3468	7.87635	2.29564	3.69347	5.03602	4.86826	3.42217
2021-04-16	4-100	1.5558	0.5674	0.0965	0.0337	1.6	2557	2413	4977	0.00429377	3.02e-06	25.241	29.5269	0.0894703	0.854845	13.4131	6.01955	54.7679	31.8241	8.29601	2.82744	4.29594	5.64074	5.33309	3.04795
2021-04-16	4-101	1.6601	0.5928	0.1002	0.0331	1.9	2536	2358	4975	0.00254346	2.57e-06	27.8613	30.338	0.0596838	0.918364	14.0513	5.75264	58.1993	33.1549	9.1123	2.90498	4.50385	5.57925	5.3994	3.70275
2021-04-16	4-102	1.7117	0.5985	0.1115	0.0368	1.9	2518	2363	4978	0.00320258	3.38e-06	28.8482	31.9218	0.0717217	0.903715	14.0305	5.86703	60.7701	33.8868	9.37938	3.07191	4.8805	5.69305	5.40066	3.95546
2021-04-16	4-103	0.8953	0.3263	0.074	0.025	1.8	2631	2341	4997	0.00502017	3.97e-06	18.3664	13.3558	0.170047	1.37516	10.2698	4.514	31.7222	24.6946	6.84484	2.01103	3.11401	3.86894	4.31858	3.01946
2021-04-16	4-105	1.452	0.4831	0.1314	0.0363	2.4	2493	2386	4991	0.00607456	4.76e-06	30.4532	24.4476	0.118359	1.24565	13.6207	5.51638	54.9008	31.2178	7.89319	2.52026	3.88664	5.39707	5.08729	3.97426
2021-04-16	4-106	1.8816	0.6483	0.1354	0.0428	2	2542	2430	4992	0.00251956	1.17e-06	33.1726	32.9208	0.0534516	1.00765	15.6593	5.85729	66.0934	35.4044	10.343	2.77099	4.45752	5.69001	5.61471	3.77307
2021-04-16	4-107	1.568	0.5853	0.0867	0.0296	1.5	2342	2361	4785	0.00507873	3.62e-06	24.1433	29.2197	0.106702	0.826269	13.0534	5.81869	53.363	30.5867	7.77332	2.80572	4.06732	5.41356	5.44897	3.89036
2021-04-16	4-108	1.2088	0.4072	0.0858	0.0275	1.8	2501	2437	4974	0.00357383	4.64e-06	24.1284	20.6919	0.0908795	1.16608	12.756	4.98829	44.8203	29.4268	8.28504	2.70327	3.70855	4.70248	4.64936	3.12201
2021-04-16	4-109	0.8473	0.2998	0.0497	0.017	1.4	2489	2377	4987	0.00347158	2.88e-06	17.0383	13.5667	0.151581	1.25589	10.1622	4.39244	30.6051	23.8044	6.81377	1.62695	2.98218	3.99579	4.17398	2.99631
2021-04-16	4-110	2.2455	0.8195	0.1438	0.0465	2.2	2509	2449	4993	0.00199701	2.23e-06	38.692	39.3895	0.0327198	0.982293	15.5844	6.83392	78.0816	36.4983	9.0156	3.6532	5.45248	6.7044	6.21103	4.33768
2021-04-16	4-111	1.2091	0.4331	0.0786	0.026	1.6	2541	2420	4977	0.00183999	3.37e-07	21.8742	20.0512	0.0688705	1.09091	11.9345	5.23377	41.9254	28.1364	8.19306	2.13661	3.46614	4.68579	5.04	3.41664
2021-04-16	4-112	1.4633	0.5263	0.0935	0.0308	1.7	2555	2375	4957	0.00141164	1.76e-06	25.3467	24.8263	0.065874	1.02096	13.2787	5.72176	50.173	30.8901	8.51831	2.35691	3.65808	5.29648	5.21644	3.16272
2021-04-16	4-113	1.9359	0.7356	0.1363	0.0364	2.1	2438	2463	4992	0.00464419	4.96e-06	28.6925	33.2162	0.0841305	0.863808	14.4286	6.15095	61.9087	33.1343	8.60667	2.96667	4.53969	5.93268	5.53862	3.56381
2021-04-16	4-114	1.4573	0.5455	0.105	0.0338	2	2523	2392	4986	0.0033476	2.19e-06	23.5781	26.6397	0.0857726	0.885072	12.6091	5.8748	50.2178	29.8762	8.40399	2.51224	3.80897	5.29938	5.52446	3.71735
2021-04-16	4-116	1.8398	0.6869	0.1108	0.037	1.8	2598	2357	4992	0.0058358	4.84e-06	34.3186	28.5177	0.120225	1.20341	14.4111	6.39522	62.8363	33.932	9.25913	2.94321	4.4471	6.0776	5.68404	3.55103
2021-04-16	4-117	0.7994	0.2833	0.0459	0.0159	1.2	2526	2378	4979	0.000711926	2.49e-07	13.7284	13.8094	0.0493828	0.994136	10.109	4.2549	27.5378	23.3428	6.66687	1.73491	2.50018	3.73404	4.00557	2.49597
2021-04-16	4-118	1.826	0.6735	0.1108	0.0364	1.7	2466	2407	4980	0.00542353	6.88e-06	29.4234	33.8772	0.101553	0.868534	14.613	6.07549	63.3006	34.1991	9.21349	3.09428	4.76375	5.94328	5.51389	3.30771
2021-04-16	4-119	2.2246	0.8432	0.1419	0.0479	2	2499	2410	4950	0.00482363	2.92e-06	39.4709	34.9449	0.0803839	1.12952	15.0533	6.90819	74.4157	35.1985	9.32554	3.37949	5.18126	6.58585	6.19027	4.47893
2021-04-16	4-120	1.4619	0.4489	0.1168	0.036	2.1	2490	2414	4962	0.00207338	2.1e-06	26.4557	24.9284	0.0546118	1.06127	12.6106	5.84853	51.3841	29.601	8.49326	2.52424	4.07744	5.37098	5.58947	3.96365
2021-04-16	4-121	0.7736	0.2585	0.0569	0.0175	1.5	2530	2387	4969	0.00226519	1.87e-06	16.8006	14.6247	0.111061	1.14879	9.7943	4.34266	31.4253	23.705	4.97061	1.91	3.40949	4.33232	3.95675	3.10401
2021-04-16	4-122	2.072	0.6741	0.17	0.05	2.8	2511	2418	4979	0.00407221	3.64e-06	40.5324	36.4604	0.0667323	1.11168	16.5081	6.79773	76.9928	37.6579	10.6064	2.93135	4.63741	6.34289	6.41127	4.48372
2021-04-16	4-123	1.3848	0.4998	0.0989	0.0319	1.9	2461	2416	4939	0.00174871	2.62e-06	25.0569	26.3605	0.0440694	0.950547	13.8054	5.48522	51.4175	31.7815	9.58784	2.27223	3.75087	4.73719	5.2638	3.7964
2021-04-16	4-124	1.0768	0.4003	0.0796	0.0269	1.7	2487	2425	4929	0.00206098	3.3e-06	20.349	18.8282	0.0829471	1.08077	12.21	4.71275	39.1771	27.5901	7.74725	2.09517	3.27765	4.38491	4.24444	2.66392
2021-04-16	4-125	1.4744	0.5472	0.1025	0.0341	1.7	2515	2442	4976	0.0012385	6.12e-07	26.5542	27.0747	0.0352809	0.980777	13.7933	5.63697	53.6289	31.6481	8.4622	2.53201	4.12003	5.26214	5.06096	3.35352
2021-04-16	4-127	2.1392	0.7196	0.1966	0.059	1.7	2533	2376	4948	0.0072044	1.15e-05	43.46	36.2585	0.0998509	1.19861	16.5867	6.93454	79.7185	38.1417	9.94374	3.634	5.20222	6.47294	6.35325	3.33628
2021-04-16	4-129	1.0797	0.407	0.0762	0.0262	1.6	2498	2408	4975	0.00562694	3.63e-06	16.6761	22.292	0.158828	0.748078	12.2588	4.67702	38.9681	27.8962	8.35437	1.75113	3.07466	4.30608	4.43192	3.11861
2021-04-16	4-130	1.0038	0.3032	0.0686	0.0216	1.8	2500	2448	4964	0.00211191	1.65e-06	21.7667	20.5506	0.0810871	1.05918	11.9553	5.10197	42.3174	27.5322	7.39438	2.13735	3.64261	4.9204	4.58204	3.18734
2021-04-16	4-131	2.3469	0.7739	0.1543	0.0462	2.2	2459	2505	4983	0.0124945	1.66e-05	38.9235	51.4179	0.166502	0.757002	17.7726	7.03655	90.3414	40.6361	11.3656	4.08171	5.45459	6.89768	6.38976	3.981
2021-04-16	4-132	2.3691	0.7889	0.2188	0.0628	2.7	2459	2505	4983	0.0124945	1.66e-05	38.9235	51.4179	0.166502	0.757002	17.7726	7.03655	90.3414	40.6361	11.3656	4.08171	5.45459	6.89768	6.38976	3.981
2021-04-16	4-133	1.349	0.4316	0.1404	0.0392	2.5	2512	2474	4999	0.00535756	1.13e-05	30.931	26.4929	0.116934	1.16752	14.7538	5.74025	57.4238	33.1279	7.60557	2.44129	4.23127	5.72836	4.88951	2.92053
2021-04-16	4-134	2.625	0.8356	0.2337	0.0674	2.7	2029	2033	4083	0.0020045	1.72e-06	49.7625	51.7462	0.0340413	0.961665	19.2369	7.44748	101.509	43.5227	11.6672	3.98206	5.76858	6.95314	6.93397	4.46924
2021-04-16	4-135	3.0552	0.9921	0.2638	0.0771	2.7	2449	2508	4983	0.00861136	4.2e-05	51.9687	60.4128	0.0782133	0.860227	20.5968	7.74055	112.382	46.632	13.3776	3.7272	5.60294	7.27866	7.37491	5.26706
2021-04-16	4-136	2.7692	0.9157	0.2597	0.0756	3.1	2481	2474	4994	0.00944701	2.39e-05	46.2457	55.2174	0.115111	0.837521	19.6319	7.74912	101.463	44.2151	12.3779	3.05086	4.88303	7.2068	7.1699	4.61757
2021-04-16	4-137	1.4643	0.5459	0.0908	0.031	1.6	2577	2418	5014	0.00192017	1.98e-06	26.1592	26.109	0.0736136	1.00192	13.4009	5.3454	52.2683	31.9502	6.96174	2.57866	4.15493	5.25557	4.96102	3.72158
2021-04-16	4-138	0.9655	0.3557	0.0697	0.0239	1.6	2467	2504	4985	0.00352733	3.12e-06	16.0543	19.5643	0.104694	0.820588	11.2532	4.53506	35.6186	25.9823	6.82508	1.95594	3.03304	4.04387	4.33742	3.21327
2021-04-16	4-139	0.9991	0.3754	0.0612	0.0204	1.3	2544	2397	4982	0.00259186	1.98e-06	19.5883	17.6569	0.0877762	1.10939	11.6862	4.58506	37.2452	26.8771	7.39151	1.7729	3.31532	4.44832	4.1492	2.88795
2021-04-16	4-140	1.0705	0.4115	0.0711	0.0239	1.5	2442	2455	4987	0.00130123	4.44e-07	19.008	18.5988	0.0555537	1.022	11.8912	4.55426	37.6068	27.2982	8.35353	1.73977	3.15048	4.30879	4.30324	3.13377
2021-04-16	4-141	1.1447	0.4016	0.0706	0.0227	1.5	2478	2513	4996	0.0021054	1.98e-06	22.992	21.8697	0.0855594	1.05132	12.7068	4.97161	44.8617	29.9426	8.54534	2.25695	3.60561	4.58908	4.70808	3.55607
2021-04-16	4-142	1.0599	0.3631	0.0629	0.0209	1.4	2390	2443	4991	0.0100391	1.58e-05	15.9589	25.9978	0.258731	0.613856	12.0047	4.82404	41.9567	28.3804	7.38892	2.4231	3.78117	4.68943	4.42285	3.13569
2021-04-16	4-143	2.54	0.8311	0.2415	0.0695	3	2547	2347	4914	0.00510499	8.14e-06	48.8918	43.7906	0.0842284	1.11649	17.8418	7.39059	92.6824	41.4275	12.2841	3.63652	5.40528	7.11281	7.04288	4.50327
2021-04-16	4-144	2.5027	0.7836	0.2618	0.074	3.2	2516	2411	4983	0.0116707	1.64e-05	53.305	41.6804	0.159863	1.2789	18.6148	7.5634	94.9854	42.5233	11.96	3.12519	5.041	6.94226	7.07167	4.78047
2021-04-16	4-145	2.6339	0.89	0.2431	0.0709	3.1	2457	2507	4999	0.00305982	4.37e-06	47.4161	49.2417	0.0443366	0.962926	18.6535	7.55732	96.6578	42.4034	11.8916	3.17456	4.97964	7.15819	7.17414	4.91674
2021-04-16	4-146	3.0459	1.0485	0.2418	0.0716	2.6	2475	2512	4998	0.00601415	8.86e-06	51.2802	57.2944	0.107481	0.895031	19.3921	8.08026	108.575	44.6501	12.8473	3.62818	5.63254	7.31073	7.70595	5.5505
2021-04-16	4-148	1.6883	0.5517	0.1622	0.0478	2.6	2479	2480	4980	0.00117959	7.79e-07	31.7349	32.4153	0.0276429	0.979011	14.4802	6.18022	64.1502	33.5505	7.68175	3.17729	4.67024	6.10831	5.71028	3.81523
2021-04-16	4-149	1.5927	0.5251	0.1575	0.0465	2.5	2516	2461	4990	0.00285746	3.01e-06	30.716	27.9194	0.071383	1.10017	14.419	6.12896	58.6355	32.8053	8.5577	2.74857	4.25979	5.96397	5.18739	2.60708
2021-04-16	4-150	2.3184	0.7639	0.184	0.055	2.5	2537	2303	4901	0.0027722	5.11e-06	43.7268	41.3295	0.0500437	1.058	17.4526	7.04128	85.0563	40.4875	11.0912	3.54748	5.24561	6.56661	6.37105	3.52812
2021-04-16	4-151	2.7204	0.8719	0.2255	0.0677	2.8	2487	2489	4997	0.0108123	2.02e-05	44.7799	55.4806	0.136499	0.807128	18.2711	7.63183	100.26	42.0307	11.9036	3.65386	5.7775	7.26722	7.06947	4.92475
2021-04-16	4-152	0.8749	0.2861	0.1039	0.0316	2.6	2453	2454	4967	0.00220874	8.88e-07	15.7149	17.6743	0.0943223	0.889139	11.348	4.64694	33.3892	25.6102	6.71232	1.7266	2.86693	4.28762	3.99898	2.15119
2021-04-16	4-153	2.0954	0.6856	0.1754	0.0508	2.6	2519	2436	4993	0.00817009	1.29e-05	43.1393	35.0404	0.107176	1.23113	16.4918	6.73273	78.1796	37.5345	10.0352	2.99132	4.98226	6.60628	6.1286	3.97279
2021-04-16	4-154	1.6127	0.5408	0.1638	0.048	2.6	2455	2476	4979	0.00284518	2.1e-06	28.1922	30.9846	0.0620538	0.909877	14.3327	5.84218	59.1767	32.7495	8.2628	3.03744	4.55084	5.66774	5.25779	3.22967
2021-04-16	4-155	1.3018	0.4346	0.1407	0.0423	2.6	2472	2472	4977	0.00460763	2.28e-06	21.3111	25.9166	0.123385	0.822296	12.8359	5.32065	47.2277	29.2557	7.04047	2.70178	3.75681	5.24569	4.65223	2.81946
2021-04-16	4-156	2.1969	0.7371	0.2034	0.0598	2.7	2580	2384	4985	0.00292822	1.15e-06	41.2521	38.3239	0.0539312	1.07641	16.6831	6.89655	79.576	38.2636	10.3352	3.13219	4.74208	6.49923	6.56526	4.42713
2021-04-16	4-159	2.3205	0.7515	0.2096	0.0617	2.7	2543	2427	4986	0.00457531	5.97e-06	45.1318	41.5935	0.0942576	1.08507	17.6213	7.24922	86.7253	40.247	11.8503	2.66453	4.70642	6.66595	6.97708	4.99896
2021-04-16	4-160	2.2431	0.7582	0.1852	0.0531	2.8	2527	2438	4983	0.00324982	3.21e-06	39.5351	42.5643	0.0587088	0.928833	17.6894	6.85631	82.0993	39.9282	10.9409	3.22313	4.57428	6.36878	6.33182	3.92901
2021-04-16	4-161	1.1041	0.3733	0.112	0.0328	2.4	2504	2466	4986	0.00476391	2.29e-06	19.1417	23.889	0.144858	0.801275	12.4272	5.22549	43.0307	28.3052	7.49982	2.09635	3.68954	4.89872	4.56074	2.48609
2021-04-16	4-162	1.3774	0.4408	0.1366	0.0395	2.6	2436	2501	4987	0.00623724	5.98e-06	23.6151	29.8188	0.1455	0.791951	14.2444	5.6548	53.4339	32.0796	8.71046	2.55936	3.94171	5.19332	5.04566	2.71611
2021-04-16	4-163	2.4597	0.8243	0.2327	0.07	3	2538	2407	4989	0.00499497	8.88e-06	41.3529	45.5644	0.10349	0.90757	17.815	7.24251	86.9173	40.9163	12.3369	2.77225	4.38788	6.30007	7.0045	5.49335
2021-04-16	4-164	1.3482	0.4561	0.1229	0.0351	2.5	2478	2424	4985	0.00522084	4.14e-06	28.732	23.5111	0.114553	1.22206	14.0251	5.3769	52.2431	31.4904	8.18367	2.59087	3.99009	5.22795	4.76532	2.74541
2021-04-16	4-165	2.3213	0.7687	0.2022	0.0605	2.6	2508	2454	4983	0.00765863	3.4e-05	37.9906	45.2241	0.127982	0.840053	17.5455	6.88956	83.2147	40.4454	11.7467	3.02252	4.54355	6.15784	6.64143	5.07844
2021-04-16	4-166	2.7501	0.869	0.2359	0.0692	2.6	2518	2422	4989	0.00824554	1.54e-05	54.0893	46.0051	0.089769	1.17573	18.8601	7.83312	100.094	43.5537	13.1172	3.20196	5.09249	6.54409	7.66741	5.84709
2021-04-16	4-167	2.0783	0.6858	0.1926	0.0571	2.5	2512	2433	4986	0.00164659	2.28e-06	37.532	38.6632	0.0320707	0.970744	16.0984	6.88722	76.1952	37.0963	9.63487	3.23012	4.7011	6.44396	6.32983	4.05894
2021-04-16	4-168	1.3898	0.5246	0.0993	0.0324	1.9	2444	2485	4990	0.00313518	3.84e-06	21.8206	24.9149	0.0771702	0.875802	13.2143	4.8482	46.7355	29.8472	8.23914	2.95784	3.80611	4.56924	4.46491	2.90448
2021-04-16	4-169	1.3545	0.5125	0.0915	0.0304	1.7	2505	2427	4994	0.00413448	2.43e-06	24.2956	20.1649	0.114063	1.20484	13.0968	4.71007	44.4605	29.6439	8.53254	2.78619	3.68983	4.61123	4.13674	2.66942
2021-04-16	4-170	0.7499	0.2819	0.0605	0.0207	1.6	2413	2438	4983	0.000582068	2.1e-07	12.7027	12.9158	0.0468843	0.983504	10.1126	3.68917	25.6185	22.5267	5.91084	1.74295	2.78777	3.53362	3.14942	1.93795
2021-04-16	4-171	1.9348	0.7598	0.1628	0.0526	2.7	2459	2386	4920	0.00676352	3.42e-06	35.2864	28.523	0.150371	1.23712	15.4144	6.06423	63.8094	35.0799	9.70338	2.8634	4.17368	5.90794	5.42529	3.36828
2021-04-16	4-172	1.0116	0.3855	0.0787	0.0263	1.7	2531	2438	4986	0.00207345	8.07e-07	17.9938	15.9203	0.0854781	1.13024	11.8397	4.15216	33.9141	26.2149	6.31648	2.14277	3.12319	4.09029	3.62324	2.17164
2021-04-16	4-174	2.0855	0.8011	0.1726	0.0554	2.7	2530	2426	4971	0.00325415	3.8e-06	31.9459	35.1704	0.072739	0.908316	18.1631	5.49574	67.1163	39.5916	9.96246	2.51814	3.78467	5.2805	4.89238	2.55654
2021-04-16	4-175	1.5338	0.6173	0.1239	0.0432	2.8	2451	2465	4984	0.00166584	2.33e-06	24.0019	25.0326	0.0407197	0.958825	14.511	4.73444	49.0345	32.26	9.75867	1.9543	3.49511	4.40475	4.55968	3.38918
2021-04-16	4-176	1.4046	0.5441	0.0922	0.0304	1.8	2529	2424	4986	0.0032598	3.15e-06	22.4187	25.5248	0.0846941	0.878311	14.3246	4.57522	47.9435	32.0709	10.0631	2.31359	3.49673	4.33159	4.42695	3.30266
2021-04-16	4-177	1.8028	0.7229	0.1354	0.0494	2.2	2542	2428	4989	0.00536326	4.6e-06	31.201	25.8638	0.109726	1.20636	15.1241	5.12597	57.0647	34.0307	10.7608	2.62366	3.84646	4.70086	5.00846	3.97258
2021-04-16	4-178	1.4714	0.6041	0.1055	0.0381	2	2490	2469	4988	0.00506027	4.03e-06	21.1429	26.1936	0.123109	0.807179	13.8684	4.64696	47.3366	31.1466	8.16155	2.41325	3.76835	4.43431	4.45828	3.26514
2021-04-16	4-179	1.3684	0.5658	0.1188	0.044	2.5	2519	2451	4985	0.00190645	2.95e-07	22.4927	20.5863	0.067326	1.0926	12.7087	4.65043	43.079	28.7009	7.31384	2.77086	3.7712	4.49763	4.28807	2.68231
2021-04-16	4-180	1.8464	0.7583	0.1423	0.0508	2.3	2545	2365	4973	0.00415008	7.76e-06	31.3987	27.3743	0.0767845	1.14702	15.5638	5.15239	58.773	34.9488	11.1671	2.60932	4.00607	4.69745	5.00004	3.72724
2021-04-16	4-181	1.2656	0.4195	0.1415	0.0417	2.6	2446	2535	4995	0.00450903	5.37e-06	22.4825	26.245	0.138579	0.856637	14.4584	4.94317	48.7275	32.2164	9.20274	2.26757	3.61294	4.63511	4.52791	2.57558
2021-04-16	4-182	2.036	0.7715	0.2096	0.0649	3.3	2545	2372	4985	0.00852002	7.35e-06	37.6827	29.1958	0.157392	1.29069	16.3399	6.0139	66.8785	36.8007	10.1389	2.95203	4.4698	5.85829	5.29881	2.60869
2021-04-16	4-183	1.4982	0.5979	0.1249	0.0451	2.2	2371	2461	4947	0.0101732	1.75e-05	18.8299	28.934	0.24071	0.650787	13.2255	4.9285	47.764	30.2056	8.02126	2.84295	3.90447	4.78527	4.52746	3.16281
2021-04-16	4-184	1.8588	0.7266	0.1702	0.0578	2.7	2388	2551	4985	0.00878362	1.03e-05	25.411	34.082	0.161007	0.745585	14.3953	5.65218	59.493	32.8525	8.09736	3.04196	4.28034	5.44859	5.19975	3.62899
2021-04-16	4-185	0.8726	0.3221	0.0677	0.0239	1.9	2535	2452	4989	0.00233505	3.46e-06	13.0291	15.273	0.0937203	0.853081	11.9917	3.70089	28.3022	26.2222	7.12906	1.60951	2.54804	3.58273	3.05109	1.18878
2021-04-16	4-186	0.7678	0.3093	0.0681	0.026	1.9	2513	2442	4967	0.00292716	3.1e-06	11.2676	14.1666	0.135729	0.795363	10.4435	3.61092	25.4342	23.2497	6.29222	1.45058	2.44024	3.43512	3.26362	2.13829
2021-04-16	4-187	1.4804	0.5548	0.1473	0.0454	2.9	2560	2399	4981	0.00170244	1.26e-06	26.7516	25.1352	0.0557534	1.06431	14.2258	5.23753	51.8868	32.1566	7.80286	2.21201	3.61962	5.14488	4.8144	3.35439
2021-04-16	4-189	1.2181	0.5013	0.1073	0.04	2.2	2401	2421	4961	0.00576363	5.58e-06	16.3607	22.0904	0.175085	0.740627	11.9538	4.58265	38.4511	27.0555	7.75205	2.31398	3.42368	4.45184	4.11561	2.57017
2021-04-16	4-190	1.321	0.5459	0.0942	0.0353	2	2488	2471	4974	0.00354391	2.41e-06	19.221	22.7388	0.10506	0.845297	12.5856	4.54747	41.9598	28.5171	7.36886	2.78468	3.70411	4.35401	4.07552	2.64141
2021-04-16	4-191	1.478	0.5612	0.1485	0.048	3	2525	2381	4967	0.00462795	6.61e-06	27.3133	22.9943	0.111425	1.18783	13.8121	5.2846	50.3077	31.38	8.69474	2.28909	3.33043	4.95153	4.88426	3.45818
2021-04-16	4-192	1.1236	0.4265	0.1012	0.0317	2.5	2500	2381	4997	0.00750391	9.37e-06	23.6014	16.0975	0.219703	1.46615	13.0061	4.68294	39.6989	28.9966	7.90122	1.91517	3.08442	4.34758	4.08589	2.43972
2021-04-16	4-193	1.7566	0.7072	0.1326	0.0489	2.2	2493	2469	4980	0.00190612	1.06e-06	27.1281	28.3351	0.0606468	0.957402	14.6947	5.18496	55.4631	32.9225	8.41272	2.82285	4.26349	5.03603	4.88954	3.18177
2021-04-16	4-194	1.9467	0.7547	0.1661	0.0551	2.7	2495	2491	4992	0.00530199	1.14e-05	28.1571	32.8493	0.0967111	0.857161	15.3465	5.5641	61.0064	34.6548	7.86506	3.03388	4.44073	5.50168	4.75278	3.01191
2021-04-16	4-195	1.5553	0.632	0.1438	0.0483	2.8	2541	2432	4984	0.00647262	6.39e-06	28.3073	21.8347	0.154888	1.29644	14.1259	5.23065	50.142	31.803	7.74806	2.55789	3.85787	5.0094	4.55428	2.44404
2021-04-16	4-196	0.9677	0.3952	0.0678	0.0256	1.7	2531	2424	4985	0.0015586	3.04e-07	16.4919	14.9333	0.0658657	1.10437	11.0369	4.1404	31.4251	24.7684	6.55037	2.14196	3.03618	3.91059	3.63513	2.02232
2021-04-16	4-197	1.4704	0.6121	0.1115	0.0409	2.1	2596	2335	4974	0.0033426	2.07e-06	24.6112	21.2686	0.0808742	1.15716	13.1647	4.93731	45.8798	30.0074	7.35249	2.78144	3.76721	4.83333	4.39218	2.60921
2021-04-16	4-198	1.7008	0.7073	0.1249	0.0437	2.2	2526	2455	4994	0.00160364	5.99e-07	27.5679	26.8349	0.0485911	1.02732	14.7942	5.1352	54.4028	33.4253	10.2894	2.66309	3.91046	4.63211	4.94265	3.53143
2021-04-16	4-199	1.0105	0.3531	0.1239	0.0376	3	2528	2437	4983	0.00119734	5.38e-07	19.4215	20.5518	0.0720072	0.945004	12.9063	4.71955	39.9734	28.7615	7.93092	2.00082	3.29899	4.57006	4.07304	1.99697
2021-04-16	4-200	1.5126	0.5472	0.159	0.0471	2.9	2501	2421	5000	0.00204774	9.54e-07	26.9417	27.2671	0.0529397	0.988069	15.3976	5.49157	54.2088	33.9634	9.43103	2.14601	3.5785	5.0367	4.89833	2.72552
2021-04-16	4-201	1.8908	0.7616	0.1332	0.0486	2	2384	2287	4719	0.00632875	2.9e-06	26.4792	32.7844	0.15132	0.807678	15.6444	5.2529	59.2636	35.2165	10.9745	2.60595	3.84943	4.86234	5.15624	3.87051
2021-04-16	4-202	1.4994	0.6113	0.1105	0.0395	2.2	2487	2437	4990	0.00339444	3.64e-06	26.1061	22.8965	0.0712381	1.14018	13.8285	4.82948	49.0026	31.1864	8.70506	2.64108	4.0566	4.54567	4.54101	3.17675
2021-04-16	4-203	1.0313	0.3593	0.1231	0.0373	2.9	2494	2374	4984	0.00435805	1.31e-06	21.5516	17.1943	0.158458	1.25341	13.4527	4.19794	38.7459	29.6281	8.038	1.82671	3.01671	4.15088	3.75424	2.28835
2021-04-16	4-204	1.904	0.6858	0.1504	0.0477	2.3	2536	2398	4997	0.00687525	1.71e-05	34.6308	28.6291	0.144345	1.20964	16.0099	5.76186	63.2598	35.9946	8.60531	2.87967	4.09487	5.63196	5.17067	2.86498
2021-04-16	4-205	1.7146	0.6302	0.1819	0.0547	3	2475	2441	4973	0.00317715	2.74e-06	29.3348	32.3487	0.0827491	0.90683	15.9251	5.91645	61.6835	35.7147	9.80192	2.41172	3.90308	5.77255	5.23537	2.9873
2021-04-16	4-206	2.1614	0.8274	0.2037	0.0646	3.1	2530	2416	4981	0.00989825	1.38e-05	41.3746	31.6579	0.174753	1.30693	17.5943	6.34676	73.0325	39.1246	10.583	2.79128	4.40382	5.96174	5.58819	2.97229
2021-04-16	4-207	0.7701	0.3217	0.0668	0.0247	1.8	2525	2419	4973	0.00223429	5.35e-07	13.097	10.8636	0.113421	1.20558	9.62753	3.7621	23.9606	21.6425	5.43474	1.61405	2.42145	3.57341	3.28803	1.96456
2021-04-16	4-208	1.5403	0.6358	0.1274	0.0469	2.1	2532	2360	4987	0.00950004	1.08e-05	28.6403	19.1402	0.243511	1.49634	13.4264	5.06327	47.7805	30.4731	7.92827	2.80799	4.01251	4.78668	4.62622	2.69172
2021-04-16	4-209	1.6093	0.5327	0.1496	0.0441	2.7	2451	2524	4992	0.00516182	5.39e-06	28.8275	33.9114	0.0930119	0.850084	15.1563	5.80771	62.7389	34.2344	9.99561	2.58099	4.20915	5.64985	5.49415	3.93363
2021-04-16	4-210	1.9842	0.7491	0.1655	0.0527	2.6	2517	2394	4989	0.00284166	1.45e-06	35.6997	32.8696	0.0537948	1.0861	15.9853	5.93891	68.5694	36.1094	9.51926	3.1598	4.60378	5.71874	5.38708	3.82146
2021-04-16	4-211	1.565	0.6147	0.1649	0.0514	3	2478	2422	4988	0.00426021	4.64e-06	26.6738	30.8524	0.0815423	0.86456	14.9825	5.62757	57.5262	33.8102	9.40151	2.48523	3.9535	5.37152	4.94173	3.13865
2021-04-16	4-212	0.6456	0.3042	0.0934	0.0293	2.8	2561	2411	4978	0.006735	4.07e-06	20.1572	13.4222	0.234785	1.50178	11.8125	4.10455	33.5793	26.3717	7.11706	1.86047	2.82891	3.96052	3.79892	2.61714
2021-04-16	4-214	1.8342	0.6893	0.1635	0.0521	2.7	2569	2410	4986	0.0100279	1.2e-05	34.7623	24.7345	0.211075	1.40542	16.3457	5.21631	59.4968	36.0838	9.58675	2.54693	4.0323	4.97663	4.74881	2.68748
2021-04-16	4-215	1.5257	0.5603	0.1897	0.0599	3.4	2450	2441	4991	0.00122131	6.62e-07	26.4602	26.3738	0.0452729	1.00328	14.2615	5.19523	52.834	32.0414	9.40545	2.37787	3.7842	4.73317	5.01516	3.65276
2021-04-16	4-216	1.6787	0.6189	0.1321	0.042	2.4	2511	2445	4992	0.00805893	1.02e-05	26.7088	34.7676	0.1551	0.76821	16.0066	5.53616	61.4764	35.453	9.46792	2.51103	3.92913	5.39001	5.03277	3.31598
2021-04-16	4-217	1.2717	0.4054	0.112	0.0342	2.1	2474	2506	4993	0.00176709	1.07e-06	24.9727	26.4784	0.0386326	0.943137	14.4104	5.09592	51.4511	31.8913	8.26439	2.4606	3.72056	5.00729	4.58424	3.05305
2021-04-16	4-219	2.3798	0.8928	0.1905	0.0631	2.5	2490	2451	4985	0.0080314	4.89e-06	36.123	44.154	0.126069	0.818113	17.7039	6.19225	80.277	39.5166	10.8083	3.47623	4.86238	6.09044	5.69784	3.94384
2021-04-16	4-220	1.8243	0.6141	0.1734	0.0532	2.5	2505	2434	4974	0.00418844	9.38e-06	35.6267	31.8826	0.0794344	1.11743	16.6522	5.86593	67.5092	36.9304	9.79982	2.82987	4.13482	5.54031	5.19876	3.61764
2021-04-16	4-221	1.6693	0.5519	0.1318	0.0402	2	2491	2447	4975	0.00144759	9.52e-07	31.3095	30.207	0.0497723	1.0365	14.7573	6.04617	61.5165	33.4808	9.03887	2.79614	4.16945	5.80643	5.51458	3.59165
2021-04-16	4-222	1.2402	0.4113	0.1431	0.043	3	2477	2459	4987	0.000900414	4.56e-07	24.4606	24.0482	0.0382734	1.01715	14.5763	4.8989	48.5088	31.9648	9.10291	2.21166	3.45313	4.72513	4.33877	2.64629
2021-04-16	4-223	1.308	0.5152	0.1274	0.0431	2.8	2487	2479	4991	0.000790502	3.28e-07	20.9914	21.2439	0.0478607	0.988113	13.6812	4.65331	42.2354	30.2106	7.95561	2.18302	3.32681	4.51924	3.88222	1.98034
2021-04-16	4-226	1.5512	0.5812	0.1162	0.0381	2.1	2466	2455	4997	0.00787239	8.23e-06	23.4333	31.2981	0.158544	0.748712	14.8739	5.15691	54.7314	33.1717	9.4821	2.56267	4.07016	4.89985	4.72809	2.87925
2021-04-16	4-227	2.4391	0.8165	0.2589	0.0734	3.3	2487	2447	4994	0.00261509	4.7e-06	45.6313	45.699	0.043613	0.998518	18.3456	7.02482	91.3303	41.6553	11.5302	3.64569	5.14996	6.54016	6.57625	4.59143
2021-04-16	4-228	1.8598	0.6311	0.2028	0.0612	3.2	2424	2490	4989	0.00300369	1.31e-06	33.732	36.7319	0.0672952	0.91833	16.4883	6.10271	70.4639	36.6968	9.2252	2.77643	4.32638	5.9103	5.57222	3.59797
2021-04-16	4-229	1.8474	0.6191	0.1892	0.0508	3.1	2518	2391	4993	0.00381421	1.19e-05	35.0352	38.0824	0.053841	0.919984	15.8629	6.41363	73.1177	36.408	10.7313	3.29775	4.67381	6.09605	6.18606	4.43847
2021-04-16	4-230	0.9513	0.3276	0.104	0.031	2.6	2481	2486	4991	0.00270119	3.62e-06	17.8441	20.4965	0.0692563	0.87059	12.576	4.46461	38.3406	28.0047	7.52675	1.90704	3.03567	4.18054	4.14841	2.64398
2021-04-16	4-231	1.6222	0.5525	0.1751	0.0514	2.8	2544	2345	4984	0.00144353	8.04e-07	30.1955	30.625	0.0390122	0.985974	15.2603	5.51161	60.8205	34.4489	9.39274	3.01099	4.2268	5.2276	5.03458	3.60447
2021-04-16	4-232	1.3258	0.4682	0.1087	0.0336	2.2	2472	2475	4992	0.00313196	2.09e-06	24.4586	27.2943	0.0705218	0.896107	14.4952	5.40493	51.7529	32.4967	10.1829	1.82966	3.29655	4.9271	5.18178	3.56526
2021-04-16	4-233	1.3575	0.4156	0.1175	0.0334	2.2	2488	2477	4990	0.00534446	8.78e-06	28.0177	22.7032	0.121833	1.23409	14.8491	5.00958	50.721	32.8396	10.2384	1.96325	3.15859	4.79484	4.85715	3.37926
2021-04-16	4-234	1.3538	0.4221	0.1614	0.0469	3.2	2477	2466	4987	0.00523707	1.06e-05	25.2316	30.3051	0.104968	0.832588	15.0542	5.28463	55.5367	33.3662	9.56693	2.50007	3.82941	5.05283	4.81938	3.22065
2021-04-16	4-235	1.3694	0.4808	0.0954	0.0326	1.7	2467	2432	4992	0.00110799	5.85e-07	25.9049	26.2217	0.0277921	0.987918	14.2967	5.10794	52.1266	32.1502	8.5566	2.3283	3.76483	4.90738	4.71846	3.55284
2021-04-16	4-236	1.4672	0.5327	0.1037	0.0317	2	2453	2486	4988	0.00211827	1.92e-06	25.7486	27.8005	0.0506915	0.926191	13.7131	5.38036	53.5491	31.6244	9.34548	2.46044	3.68793	5.17379	5.21083	4.09196
2021-04-16	4-237	1.3388	0.4948	0.1044	0.0333	2	2508	2459	4991	0.000820967	3.07e-07	23.2239	23.9678	0.0274372	0.968962	14.2048	4.66933	47.1917	31.4508	9.89364	2.05498	3.44435	4.42928	4.45041	3.08659
2021-04-16	4-238	1.0054	0.3667	0.0881	0.0285	2.1	2503	2473	4983	0.00126472	7.75e-07	18.5342	18.7833	0.06196	0.986741	12.1683	4.54047	37.3175	27.5122	8.1102	2.08394	3.004	4.1748	4.12208	2.59869
2021-04-16	4-239	1.5026	0.5167	0.1339	0.0405	2.3	2485	2444	4986	0.0016382	8.52e-07	25.5508	27.029	0.0380202	0.945311	15.0327	5.27759	52.5798	32.9368	8.39576	2.20166	3.46129	5.06983	4.48453	2.85196
2021-04-16	4-240	2.0595	0.7688	0.1544	0.0498	2.3	2529	2441	4983	0.00612779	8.95e-06	32.0587	38.1752	0.105386	0.839777	15.9045	6.21235	70.2339	36.2726	8.96216	2.99818	4.44009	6.1426	5.5929	3.76802
2021-04-16	4-241	1.0632	0.3633	0.112	0.0332	2.5	2526	2448	4989	0.00117013	6.78e-07	18.2511	17.9066	0.0406727	1.01924	12.9755	4.17048	36.1577	28.3264	8.02533	1.75163	2.90205	3.89613	3.68938	2.12892
2021-04-16	4-242	1.1634	0.4038	0.0757	0.0247	1.6	2380	2474	4960	0.00290733	2.75e-06	22.0944	24.9453	0.100365	0.885717	12.7293	5.19514	47.0397	29.4915	8.3695	2.29117	3.75816	4.93482	4.93162	3.57931
2021-04-16	4-243	1.3438	0.4334	0.0805	0.0252	1.4	2483	2477	4984	0.00545877	6.47e-06	25.1357	30.5907	0.128457	0.821678	14.7261	5.31346	55.7264	33.3536	9.21121	2.751	3.90881	5.00161	4.8786	3.32186
2021-04-16	4-244	1.2901	0.4444	0.1272	0.0374	2.3	2455	2460	4986	0.00150187	1.15e-06	23.8765	22.4215	0.0427913	1.0649	14.4073	4.73959	46.298	31.4095	8.76682	2.27245	3.36489	4.55701	4.11856	2.2852
2021-04-16	4-245	1.5922	0.5315	0.138	0.0405	2.4	2445	2525	4996	0.00107639	9.48e-07	28.15	28.8359	0.0567446	0.976213	15.4825	5.584	56.9859	34.1042	9.74623	2.11443	3.42795	5.33314	5.07621	3.08042
2021-04-16	4-246	1.0643	0.3697	0.0959	0.0271	1.9	2498	2469	4991	0.00157695	1.13e-06	20.0219	21.5542	0.064098	0.928913	12.8797	4.71071	41.5761	28.8337	8.42976	2.00937	3.22089	4.62669	4.23983	2.8568
2021-04-16	4-247	1.4571	0.5369	0.0956	0.0313	1.8	2479	2414	4991	0.00213342	1.85e-06	26.8489	25.6555	0.0791089	1.04652	14.645	5.25205	52.5044	32.5283	8.70644	1.94198	3.46447	5.11422	4.80297	3.33353
2021-04-16	4-248	0.9653	0.3536	0.0746	0.0248	1.7	2501	2456	4985	0.00217079	2.14e-06	16.2806	18.143	0.0672236	0.897349	11.6242	4.32706	34.4236	26.0498	7.18959	2.08522	3.03648	4.1773	3.82102	2.3503
2021-04-16	4-249	1.2323	0.4493	0.0934	0.0295	2	2478	2492	4994	0.00255187	2.35e-06	21.1653	23.6485	0.0871712	0.894996	13.5054	4.70166	44.8137	29.8604	8.06948	2.47679	3.70226	4.64751	4.03629	2.41446
2021-04-16	4-250	1.3848	0.4709	0.0916	0.0285	1.7	2434	2507	4995	0.00796893	7.69e-06	22.8546	30.8235	0.173591	0.741468	14.2446	5.22191	53.6782	32.1452	8.11228	2.99314	4.08123	5.12589	4.70378	2.77429
2021-04-16	4-251	1.6359	0.5912	0.1107	0.0357	2	2476	2502	4991	0.00390957	3.02e-06	27.3388	31.1702	0.0720478	0.877079	15.1112	5.54206	58.509	33.6756	9.57292	2.66691	3.9734	5.22173	5.04823	3.36837
2021-04-16	4-252	1.2925	0.4808	0.1135	0.0379	2.3	2405	2408	4973	0.00110959	4.56e-07	21.5001	22.1458	0.0632609	0.970843	13.318	4.73036	43.646	29.7458	7.82434	2.46801	3.66432	4.6498	4.16036	2.1952
2021-04-16	4-253	2.0731	0.7851	0.1704	0.0559	2.5	2574	2404	5009	0.00528136	3.71e-06	36.5033	31.4235	0.104293	1.16166	15.835	6.12709	67.9268	35.8926	9.03388	3.27687	4.61224	5.99224	5.37311	3.11115
2021-04-16	4-254	1.7611	0.6778	0.164	0.0552	2.8	2414	2526	4996	0.00372065	4.85e-06	27.1752	30.6685	0.0881482	0.886095	14.7664	5.59301	57.8437	33.2073	9.48742	2.56685	3.99736	5.34519	5.05309	3.11055
2021-04-16	4-255	1.7279	0.6267	0.1077	0.0349	1.8	2506	2454	4989	0.00281858	1.87e-06	30.6263	33.4426	0.0775219	0.915786	15.821	5.61997	64.0689	35.4303	8.36138	2.97747	4.25967	5.5751	5.12538	3.50518
2021-04-16	4-256	2.1895	0.8401	0.1682	0.0562	2.5	2467	2447	4989	0.0027761	3.69e-06	36.1015	38.4789	0.044772	0.938216	16.5523	6.36242	74.5804	37.5576	10.5852	3.03545	4.44932	6.05733	5.88369	4.44376
2021-04-16	4-257	1.9556	0.7531	0.1699	0.0566	2.7	2475	2437	4989	0.00088348	4.53e-07	32.8579	32.3929	0.0183973	1.01435	15.3992	5.93777	65.2508	34.827	7.63029	3.00538	4.54193	5.88696	5.34126	3.39399
2021-04-16	4-258	1.7274	0.5921	0.1394	0.0428	2.5	2490	2467	4995	0.00424281	6.74e-06	27.3566	31.4267	0.0765168	0.870487	15.98	5.43724	58.7833	35.0806	9.9795	2.06966	3.45	5.26227	5.16291	3.40541
2021-04-16	4-259	2.3885	0.7962	0.1825	0.0578	2.5	2529	2390	4979	0.00192918	2.45e-06	43.3048	42.1176	0.0331319	1.02819	18.013	6.65287	85.4225	40.5897	11.2311	3.35568	4.95136	6.34163	6.0202	4.22967
2021-04-16	4-260	1.7442	0.6508	0.212	0.0678	3.8	2412	2553	4979	0.00891863	3.89e-06	25.9622	34.8805	0.197537	0.744318	14.9838	5.45849	60.8427	33.7733	7.10979	3.3693	4.81564	5.42872	4.70687	3.13104
2021-04-16	4-261	2.041	0.7718	0.1753	0.059	2.5	2498	2468	4990	0.00547638	5.93e-06	31.172	36.6292	0.106199	0.851014	16.4801	5.98561	67.8012	36.823	10.1929	2.60136	4.20848	5.70081	5.37434	3.70169
2021-04-16	4-262	1.316	0.4892	0.1776	0.053	3.5	2476	2497	4978	0.00107718	3.35e-07	22.7745	23.8469	0.0330434	0.955033	12.4184	5.20287	46.6214	28.6645	7.61867	2.68855	3.79397	4.96956	4.87095	3.56174
2021-04-16	4-263	2.2013	0.8395	0.1813	0.0564	2.5	2471	2454	4998	0.0199606	3.44e-05	28.439	48.3963	0.284035	0.587626	16.824	6.34384	76.8353	38.3032	10.1196	3.65414	5.00913	6.13428	5.51042	3.56905
2021-04-16	4-264	2.0165	0.6901	0.1587	0.0497	2.2	2407	2554	4994	0.0175941	5.51e-05	30.2707	47.859	0.257451	0.632496	17.4733	6.22507	78.1297	39.3403	10.3529	3.02104	4.33971	6.14082	5.84534	4.02327
2021-04-16	4-265	2.0028	0.7662	0.2027	0.0638	3.2	2543	2388	4986	0.0100925	2.91e-05	39.2569	29.9301	0.154879	1.31162	16.5156	5.88035	69.187	37.0729	8.43124	3.17346	4.60485	5.81857	5.231	3.39214
2021-04-16	4-266	1.4327	0.5526	0.0909	0.0288	1.9	2497	2420	4987	0.00650477	9.24e-06	30.3296	23.8532	0.125635	1.27151	14.053	5.41302	54.1828	31.7566	8.1156	2.84093	3.98023	5.23042	4.86302	3.33689
2021-04-16	4-267	1.8553	0.6636	0.203	0.0608	3.2	2498	2452	4992	0.00596143	9.9e-06	37.0704	31.2693	0.105887	1.18552	15.4866	6.25206	68.3398	35.2189	9.03645	3.2372	4.60041	5.91057	5.68329	3.81591
2021-04-16	4-268	1.5432	0.5842	0.1445	0.048	3	2475	2499	4989	0.00425129	4.17e-06	25.0154	29.1571	0.0841622	0.857951	14.9175	5.13154	54.1725	32.9633	9.58449	2.26897	3.70966	4.81307	4.84112	3.49299
2021-04-16	4-269	1.4606	0.5538	0.1508	0.0474	3	2632	2334	4969	0.0091882	8.25e-06	29.7139	20.5257	0.241887	1.44764	15.0244	4.92249	50.2396	33.3964	8.82684	2.246	3.44939	4.73592	4.57774	2.58503
2021-04-16	4-270	1.7678	0.6747	0.1598	0.0528	2.9	2537	2325	4970	0.00237601	2.56e-06	29.5329	27.6578	0.0666558	1.0678	16.3955	5.36162	57.1907	36.1148	9.58318	2.48221	3.69774	5.17371	4.32644	2.14237
2021-04-16	4-271	1.5601	0.5622	0.2071	0.0629	3.4	2505	2469	4994	0.00211782	2.21e-06	26.9449	27.7151	0.0698027	0.972208	14.2006	5.43436	54.66	32.0849	9.36531	2.70854	3.85585	5.08402	5.05727	3.43592
2021-04-16	4-272	1.8841	0.6975	0.17	0.0543	3	2560	2405	5006	0.00178423	2.61e-06	30.172	31.6606	0.0426425	0.952985	16.5811	5.77068	61.8326	36.5142	9.50926	2.58732	3.96177	5.59123	4.6128	2.40751
2021-04-16	4-273	1.5576	0.5779	0.1224	0.0395	2.2	2501	2468	4993	0.000874689	1.87e-07	28.5698	28.0957	0.0284751	1.01687	15.11	5.29096	56.6655	33.4158	8.40869	2.77884	4.09367	5.19308	4.67378	2.96198
2021-04-16	4-274	1.6983	0.6494	0.1365	0.0449	2.4	2201	2695	4990	0.0156175	4.45e-05	20.927	36.5203	0.335967	0.573026	15.5818	5.33282	57.4473	35.1889	9.63735	2.69264	4.02162	5.193	4.54844	2.71667
2021-04-16	4-275	2.2186	0.8196	0.2281	0.0694	3.2	2477	2453	4995	0.0051776	8.36e-06	42.7978	37.6514	0.089422	1.13669	16.2373	6.6201	80.4492	37.3653	8.2242	4.13761	5.61335	6.61047	5.97079	4.11207
2021-04-16	4-276	1.2933	0.4901	0.1303	0.042	3	2457	2516	4985	0.00290517	1.36e-06	21.7238	24.2941	0.0770205	0.894202	13.4467	4.63777	46.018	29.9616	7.81923	2.47706	3.52994	4.55702	4.36534	3.18489
2021-04-16	4-277	1.6081	0.5665	0.0984	0.0317	1.6	2553	2428	4986	0.00227036	1.08e-06	31.0985	29.3341	0.0651984	1.06015	15.7846	5.4249	60.4326	35.1328	8.97355	2.38638	3.80907	5.27538	5.00992	3.63981
2021-04-16	4-278	1.1437	0.4214	0.0845	0.0304	2	2447	2485	4991	0.00391357	2.28e-06	23.0335	19.1828	0.114625	1.20074	13.0052	4.68948	42.2162	28.9726	7.73162	2.13825	3.24609	4.57557	4.24648	2.72919
2021-04-16	4-279	1.3167	0.4831	0.1261	0.0406	2.5	2498	2485	4999	0.00256769	2.49e-06	23.3166	25.6604	0.0578959	0.908662	14.5872	5.07195	48.977	32.1389	8.93467	2.077	3.32344	4.76046	4.62031	2.67322
2021-04-16	4-280	1.6266	0.5941	0.1681	0.0494	3	2543	2422	4983	0.00851005	1.41e-05	34.3179	25.834	0.148034	1.3284	14.5729	5.85439	60.1519	33.3125	8.88219	3.03586	4.18999	5.57727	5.22085	3.66802
2021-04-16	4-281	1.2439	0.4484	0.1341	0.0412	2.7	2495	2463	4992	0.00128371	4.27e-07	23.5047	23.0311	0.0450162	1.02057	13.4407	4.928	46.5358	29.9355	8.27275	2.39177	3.63156	4.7824	4.44654	2.81319
2021-04-16	4-282	1.9205	0.7448	0.1605	0.053	2.6	2534	2436	4989	0.00414481	5.23e-06	29.0549	33.0468	0.0995569	0.879207	15.3568	5.70969	62.1017	34.6838	8.48466	3.0439	4.30973	5.59475	5.09321	3.30988
2021-04-16	4-283	0.8018	0.2991	0.0909	0.0273	2.3	2471	2486	4977	0.00188424	1.68e-06	15.4739	13.9569	0.0930669	1.1087	11.0453	3.93431	29.4308	24.6274	6.48913	1.99999	2.92819	3.86238	3.33884	1.57759
2021-04-16	4-284	1.3364	0.5283	0.1321	0.0434	3	2476	2500	4984	0.00640237	8.36e-06	18.9685	25.3372	0.174621	0.748642	13.6416	4.9012	44.3057	30.4033	7.48242	2.30209	3.40735	4.82062	4.1145	2.35203
2021-04-16	4-285	1.5375	0.5917	0.1662	0.0537	3.2	2460	2502	4978	0.00497605	4.41e-06	23.8287	28.5998	0.144887	0.833177	14.8448	5.21867	52.4285	33.1606	8.5135	2.67739	3.74367	5.06189	4.47917	2.45603
2021-04-16	4-286	1.4379	0.5686	0.1432	0.0473	3.1	2435	2443	4999	0.0114205	2.94e-05	18.634	30.0328	0.240176	0.620453	14.0358	5.35437	48.6668	31.585	8.28811	2.33734	3.69524	5.09112	4.5042	2.28211
2021-04-16	4-287	2.0888	0.7775	0.2203	0.0693	3.2	2461	2487	4994	0.00161408	1.53e-06	37.0445	37.8947	0.0474929	0.977565	16.3221	6.31277	74.9392	36.9406	10.487	3.66052	4.90504	6.11435	5.74906	3.81133
2021-04-16	4-288	1.4429	0.5595	0.1436	0.0467	2.9	2493	2428	4982	0.0051269	3.81e-06	26.5382	21.4773	0.129495	1.23564	14.1898	5.05237	48.0155	31.6872	8.03852	2.53882	3.64187	4.78214	4.2691	2.34903
2021-04-16	4-289	1.3669	0.4716	0.1097	0.0339	2	2531	2442	4995	0.00206136	2.4e-06	27.8858	26.268	0.0516787	1.06159	12.8437	5.95525	54.1538	30.4705	7.27594	3.26983	4.57545	5.89019	5.17162	3.1756
2021-04-16	4-290	2.3043	0.8816	0.1803	0.0613	2.6	2487	2429	4990	0.00268459	2.08e-06	38.3843	41.0487	0.040228	0.935091	17.498	6.21245	79.433	39.1885	10.6475	3.41145	4.92179	5.81892	5.7056	4.00124
2021-04-16	4-291	0.9777	0.3664	0.1053	0.0332	2.5	2438	2566	4991	0.00377082	1.05e-06	15.5467	19.3175	0.15494	0.804802	12.1195	4.03076	34.8642	26.8329	6.2961	2.25804	3.12272	3.9738	3.54568	2.09314
2021-04-16	4-292	1.8435	0.6621	0.2097	0.0619	3.3	2535	2432	4992	0.00190583	6.29e-06	34.5022	35.9175	0.074273	0.960597	16.2194	6.18921	70.4197	36.5222	9.49647	3.22887	4.68109	6.05755	5.33913	3.43245
2021-04-16	4-295	1.6527	0.6462	0.1405	0.0464	2.7	2379	2551	4992	0.00962762	1.13e-05	23.4294	33.0535	0.235095	0.708834	15.3667	5.64419	56.4829	34.2584	8.73598	2.31863	3.77281	5.43667	4.94036	2.50581
2021-04-16	4-296	1.0946	0.4031	0.0707	0.0241	1.7	2511	2405	4977	0.00440272	3.28e-06	22.3879	18.0592	0.125307	1.23969	12.2462	4.7476	40.4471	27.5458	6.71703	2.1511	3.42432	4.57143	4.33271	2.7962
2021-04-16	4-297	1.8576	0.6738	0.1032	0.0333	1.6	2491	2482	4990	0.00747162	5.2e-06	30.1292	37.6004	0.117153	0.801299	14.8797	6.17375	67.7295	34.6166	8.28055	3.83292	4.96336	6.06252	5.17789	3.67083
2021-04-16	4-298	1.8144	0.6661	0.1053	0.0357	1.8	2584	2381	4977	0.00555599	3.02e-06	29.8056	35.3604	0.114301	0.84291	14.2742	5.81952	65.1659	35.7977	9.61368	3.32356	5.10138	5.35499	5.63561	4.60194
2021-04-16	4-299	1.4535	0.5591	0.1007	0.0345	1.8	2536	2449	4995	0.00393969	1.42e-06	24.3933	28.3271	0.089785	0.861128	13.4553	5.48519	52.7204	31.0695	8.01263	2.84297	4.2405	5.29665	4.91415	3.14887
2021-04-16	4-300	1.2367	0.4519	0.0821	0.0275	1.9	2512	2451	4985	0.00608355	7.34e-06	26.1678	20.0849	0.144393	1.30286	12.2645	5.18025	46.2526	28.6054	8.17431	2.60912	3.72671	5.01841	5.02442	3.63698
2021-04-16	4-301	1.8306	0.6736	0.1294	0.042	2	2624	2356	4994	0.00470012	6.91e-06	36.5617	32.3948	0.0839285	1.12863	15.6418	6.0843	68.9564	37.1295	9.4711	2.95586	4.85965	5.75203	5.67442	4.12784
2021-04-16	4-302	1.3259	0.4959	0.0966	0.0326	1.8	2432	2533	4987	0.00677411	9.56e-06	19.9469	26.695	0.152279	0.747217	12.5245	5.38342	46.6419	29.0798	8.18473	2.27941	3.67107	4.95836	5.17388	3.72837
2021-04-16	4-303	1.6616	0.5927	0.1159	0.0354	1.9	2511	2438	4994	0.00970676	2.25e-05	26.6742	36.1779	0.166025	0.737307	14.6618	6.09028	62.8521	34.8371	9.15627	2.81999	4.40679	5.78096	5.67379	3.96758
2021-04-16	4-304	1.9138	0.7101	0.1278	0.0428	2	2599	2349	4967	0.00927155	1.16e-05	38.1806	28.9091	0.157175	1.32071	14.7087	6.42083	67.0897	34.6015	9.31797	2.92292	4.82477	6.23073	5.80192	4.07709
2021-04-16	4-305	2.0416	0.7561	0.132	0.0446	2.2	2416	2527	4991	0.00486106	7.4e-06	37.7583	33.1805	0.0894327	1.13797	15.5448	6.51149	70.9388	36.8604	9.59892	2.96595	4.60435	5.98222	6.02531	4.6
2021-04-16	4-306	2.0108	0.7245	0.122	0.0407	1.9	2563	2384	4983	0.00353625	3.1e-06	36.1316	37.2518	0.0676831	0.96993	15.3215	6.57699	73.3834	36.6923	9.49166	3.58439	5.34956	6.13559	6.16977	4.09169
2021-04-16	4-307	1.7931	0.7011	0.1205	0.0374	2	2448	2521	4989	0.00751791	3.68e-06	28.0983	35.6104	0.143103	0.789046	14.7885	6.1458	63.7087	33.832	9.2354	3.00748	4.49351	5.89102	5.47298	3.70153
2021-04-16	4-308	1.2807	0.4674	0.0784	0.0256	1.8	2507	2445	4976	0.00195287	1e-06	25.6948	23.7419	0.074557	1.08225	12.6651	5.39749	49.4367	29.4558	7.84604	2.84079	4.1508	5.02805	5.04394	3.48706
2021-04-16	4-309	1.6838	0.6482	0.0959	0.0331	1.7	2516	2400	4994	0.00220232	1.76e-06	29.1095	30.9809	0.0490883	0.939596	13.6818	6.09084	60.0904	32.7683	8.17491	3.45495	4.91984	5.75743	5.44005	3.49248
2021-04-16	4-310	1.5717	0.5892	0.1166	0.0375	2	2484	2472	4992	0.00213157	7.53e-07	29.2477	30.325	0.0634574	0.964473	14.2924	5.98903	59.5727	32.6604	9.41156	2.83797	4.21482	5.75515	5.41151	3.64185
2021-04-16	4-311	1.0232	0.3964	0.0616	0.0231	1.4	2545	2381	4969	0.00131825	5.53e-07	18.8944	20.139	0.0407921	0.9382	11.4855	4.67085	39.0334	27.2352	6.26534	2.45115	3.61966	4.54306	4.32669	2.7935
2021-04-16	4-312	1.0008	0.3305	0.0943	0.0277	2	2523	2454	4995	0.00119011	6.84e-07	22.0502	21.007	0.0400432	1.04966	13.024	4.63187	43.0572	29.116	7.71672	2.45979	3.81877	4.52716	4.1306	2.42635
2021-04-16	4-313	0.6556	0.2288	0.0629	0.0203	1.7	2464	2482	4991	0.00112393	3.37e-07	14.1598	13.1116	0.0448731	1.07995	9.77646	3.79989	27.2714	22.4375	6.09562	2.04973	2.87161	3.63892	3.45249	2.65543
2021-04-16	4-314	0.857	0.2921	0.065	0.0194	1.5	2457	2482	4986	0.00341852	2.61e-06	16.1473	19.544	0.0901679	0.826202	11.5043	4.25514	35.6912	26.0026	6.62072	2.6268	3.43315	4.12933	3.80344	2.40472
2021-04-16	4-315	1.3306	0.4261	0.1089	0.0306	1.9	2503	2449	4985	0.00328975	3.71e-06	26.8732	29.3098	0.0958671	0.916867	15.4171	4.91038	56.1829	34.4023	10.0905	2.68614	3.84552	4.64984	4.59717	3.40106
2021-04-16	4-316	1.634	0.6227	0.1172	0.04	2.1	2453	2469	4969	0.0038073	3.3e-06	28.5418	32.1069	0.0747236	0.88896	13.8328	6.04212	60.6487	32.1347	8.44491	3.48761	4.90102	5.82272	5.3144	3.54896
2021-04-16	4-317	0.9595	0.3862	0.071	0.0256	1.7	2438	2528	4978	0.00578905	3.97e-06	14.8394	20.6246	0.177196	0.719499	11.2073	4.40593	35.464	25.4156	7.15588	2.1807	3.47149	4.30099	3.97532	2.59372
2021-04-16	4-318	1.0662	0.3956	0.0716	0.0248	1.8	2498	2448	4991	0.00138155	7.59e-07	21.2464	21.899	0.0427828	0.970196	12.9859	4.83559	43.1454	29.2052	7.64221	2.45061	3.7606	4.52714	4.20845	2.28704
2021-04-16	4-319	1.5742	0.6275	0.1082	0.0394	1.8	2484	2415	4999	0.00173774	1.18e-06	29.0582	27.5187	0.0516425	1.05594	13.5489	5.8709	56.5769	31.2335	8.40709	3.26749	4.6689	5.68465	5.18454	3.3487
2021-04-16	4-321	1.1761	0.3891	0.0968	0.0277	1.9	2424	2525	4988	0.00591144	1.1e-05	22.1506	28.0055	0.119047	0.790939	13.7788	5.01224	50.1561	31.322	8.1226	2.5966	3.90718	4.75844	4.63493	3.43734
2021-04-16	4-322	0.6612	0.2642	0.0502	0.0189	1.4	2553	2413	4973	0.000676918	1.89e-07	11.74	12.3734	0.0396099	0.94881	9.64441	3.83261	24.1134	21.8713	5.58894	1.5714	2.57355	3.62401	3.16503	1.66783
2021-04-16	4-323	0.9565	0.3512	0.0671	0.0237	1.9	2585	2348	4955	0.00281327	1.88e-06	19.032	16.5483	0.104231	1.15009	11.3231	4.54013	35.5802	26.1173	6.41455	1.90821	3.20322	4.33695	4.09367	2.88711
2021-04-16	4-324	0.8251	0.3078	0.0533	0.0186	1.4	2445	2434	4992	0.00499716	3.92e-06	12.6319	17.6008	0.202645	0.717692	10.7251	4.24465	30.2327	24.6878	7.04105	1.85142	2.86851	3.97028	3.8081	2.22337
2021-04-16	4-325	1.0635	0.3963	0.074	0.0264	1.7	2485	2414	4983	0.00111857	7.95e-07	19.7897	18.7529	0.0632018	1.05529	11.6128	4.6804	38.5426	26.7151	7.83286	1.92078	3.33308	4.28658	4.54577	3.34885
2021-04-16	4-326	1.3452	0.4983	0.077	0.0266	1.5	2489	2409	4982	0.00496549	4.19e-06	26.786	21.8616	0.116796	1.22525	13.2411	5.27297	48.6477	30.2933	8.33528	2.72287	4.05235	5.06578	4.55914	2.83984
2021-04-16	4-327	1.8556	0.6935	0.0932	0.0322	1.7	2513	2414	4983	0.00655792	3.04e-06	30.3302	36.8518	0.123553	0.823032	14.9156	6.62403	67.1819	35.4372	9.03138	3.02859	4.8264	6.14477	5.84362	3.65975
2021-04-16	4-328	1.5454	0.5727	0.0971	0.0338	1.8	2459	2468	4965	0.00380224	3.97e-06	26.5889	30.3897	0.0817479	0.874931	14.4074	5.78461	56.9787	32.8946	9.08389	2.87804	4.33915	5.51447	5.02315	2.58449
2021-04-16	4-329	1.4366	0.5415	0.0834	0.0296	1.6	2506	2421	4967	0.00230456	2.88e-06	25.8374	24.5843	0.0888866	1.05097	12.9303	5.62697	50.4217	30.1332	8.15254	2.83161	4.30872	5.36212	4.9967	3.10026
2021-04-16	4-330	1.6465	0.5973	0.085	0.0334	1.8	2541	2405	4984	0.00109334	7.78e-07	30.8322	31.3308	0.0265645	0.984086	13.9676	6.12621	62.163	33.5065	9.72846	2.49604	4.41295	5.98942	5.91518	4.65256
2021-04-16	4-331	1.6854	0.6416	0.1056	0.0371	1.9	2527	2384	4959	0.00338636	6.86e-06	29.0567	31.8686	0.0906649	0.911767	14.5065	6.09612	60.9253	33.7685	7.84078	3.15076	4.85704	5.95683	5.04927	2.93177
2021-04-16	4-332	2.3617	0.8764	0.148	0.0502	2	2527	2404	4986	0.00825832	4.8e-05	38.2592	45.3717	0.147117	0.84324	16.5823	7.0711	83.6309	38.9571	7.73564	4.09524	5.65838	6.91442	5.89813	3.722
2021-04-16	4-333	2.228	0.8107	0.1578	0.052	2.3	2485	2436	4985	0.001811	3.95e-06	40.8696	41.5927	0.0475058	0.982615	14.2618	7.96983	82.4624	35.8797	8.36452	3.61631	5.89718	7.69269	7.21487	5.55042
2021-04-16	4-334	1.2766	0.4793	0.0828	0.0295	1.8	2440	2435	4958	0.00663648	1.03e-05	19.937	26.5735	0.152561	0.750259	13.0501	5.15967	46.5105	29.8139	7.53645	2.37248	3.61725	4.92606	4.69103	2.99783
2021-04-16	4-335	1.0376	0.3749	0.0626	0.0218	1.6	2599	2337	4970	0.00087993	4.55e-07	18.9513	19.5534	0.0388067	0.969206	11.7696	4.66175	38.5046	27.378	7.23244	2.00785	3.24681	4.38371	4.46412	3.07233
2021-04-16	4-336	1.9221	0.7342	0.1306	0.0457	2.1	2472	2451	4978	0.00406194	6.65e-06	31.3043	35.2686	0.071581	0.887598	14.6383	6.70076	66.5729	34.1438	8.62929	3.25707	4.97826	6.42658	5.80822	3.21639
2021-04-16	4-337	1.657	0.4202	0.0679	0.0232	1.5	2549	2416	4979	0.0017648	2.31e-06	29.0556	27.7347	0.041213	1.04763	13.845	5.77432	56.7903	32.0683	8.85389	3.03751	4.2686	5.60152	5.42413	3.26356
2021-04-16	4-338	1.9694	0.7295	0.1175	0.0395	1.8	2562	2403	4978	0.00505632	3.12e-06	38.5013	33.4758	0.0862344	1.15012	15.2818	6.61766	71.9771	35.5336	8.88637	3.50601	5.14976	6.51042	5.8832	3.86383
2021-04-16	4-339	2.2138	0.8212	0.151	0.0522	2	2552	2408	4987	0.00434922	1.23e-05	42.684	38.8768	0.0832211	1.09793	15.4172	7.30335	81.5609	36.9676	8.79553	3.83702	5.66338	7.0271	6.53935	4.68071
2021-04-16	4-340	1.5727	0.5902	0.1058	0.0366	2	2564	2435	5015	0.00126475	1.2e-06	28.4792	29.3661	0.0534931	0.969797	14.1893	5.62264	57.8453	34.0212	8.73349	2.8552	4.25475	5.47317	5.11446	3.88339
2021-04-16	4-341	1.4799	0.5534	0.0994	0.0353	1.9	2500	2451	4963	0.00265593	2.72e-06	25.8883	28.3303	0.0739322	0.913801	14.2018	5.53337	54.2186	32.4795	8.81224	2.50556	4.05417	5.34003	5.06337	2.73662
2021-04-16	4-342	2.0125	0.7996	0.1444	0.0509	2.1	2554	2369	4971	0.00731555	7.51e-06	38.4306	31.1229	0.115687	1.2348	14.6357	6.68346	69.5535	34.2535	8.80336	3.8018	5.10755	6.39491	5.83058	3.96404
2021-04-16	4-343	1.9455	0.7621	0.1349	0.0463	1.9	2497	2472	4988	0.00459381	5.82e-06	31.004	35.5941	0.0769439	0.871042	13.9344	6.32203	66.5981	33.0668	8.38152	3.85719	5.26491	6.16101	5.93735	4.21344
2021-04-16	4-344	2.2481	0.8746	0.1709	0.059	2.4	2552	2381	4972	0.00273272	2.56e-06	39.5537	37.8705	0.0521433	1.04445	16.8055	6.41877	77.4242	38.1792	10.7976	2.87047	4.65332	6.15522	6.14174	4.59894
2021-04-16	4-346	1.4562	0.5729	0.0995	0.0357	1.9	2554	2325	4944	0.00524138	5.58e-06	28.8479	23.6212	0.114628	1.22128	12.4357	5.81218	52.4691	29.8044	7.14431	3.18718	4.38089	5.60604	5.17148	3.69985
2021-04-16	4-347	1.7783	0.6861	0.1126	0.0405	1.8	2533	2388	4942	0.00229072	2.87e-06	32.93	30.8378	0.0443329	1.06784	14.0332	6.20684	63.7678	33.2917	8.07609	3.21158	4.86297	6.06912	5.67926	4.12319
2021-04-16	4-348	2.0173	0.7691	0.127	0.0447	2.1	2595	2343	4974	0.00192736	2.43e-06	37.5868	35.9404	0.0358013	1.04581	15.2221	6.57812	73.5272	36.6078	8.42541	3.35143	4.97705	6.48036	6.29666	4.383
2021-04-16	4-349	1.2231	0.4205	0.0771	0.026	1.4	2495	2452	5010	0.00147085	7.1e-07	23.5678	23.8199	0.0538341	0.989419	12.5992	5.79363	47.3877	29.865	8.29657	2.10807	3.60799	5.18852	5.4823	3.49706
2021-04-16	4-350	1.3518	0.5165	0.086	0.031	1.8	2518	2464	4991	0.00169187	3.21e-06	24.8791	23.51	0.0681602	1.05823	12.6683	5.75318	48.3891	31.0849	8.65876	2.45119	3.89356	5.13895	5.45684	3.67684
2021-04-16	4-351	1.009	0.3714	0.057	0.0189	1.5	2526	2429	4979	0.00522426	3.73e-06	15.9801	21.1992	0.174532	0.753805	11.4616	5.29376	37.1793	26.475	7.47872	1.73136	3.05909	4.80854	4.36604	2.23823
2021-04-16	4-352	1.6258	0.5919	0.1309	0.043	2.2	2509	2453	4987	0.00769541	1.29e-05	25.5654	33.2491	0.136687	0.768905	13.824	6.21886	58.8145	33.2808	8.27367	2.42873	4.28754	5.74553	5.93768	4.50014
2021-04-16	4-353	1.2147	0.4783	0.0773	0.0275	1.8	2442	2454	4921	0.00542246	5.74e-06	19.3895	23.9067	0.162359	0.811048	12.2308	5.35043	43.2962	28.4256	7.54026	2.07763	3.44086	5.00658	4.90126	3.02452
2021-04-16	4-354	1.6897	0.6588	0.1053	0.0373	2	2535	2340	4976	0.00498754	1.57e-05	31.8684	27.3308	0.117491	1.16603	14.0003	6.27245	59.1992	34.5471	9.33121	2.95474	4.39052	5.38333	5.70293	3.60431
2021-04-16	4-355	1.64	0.605	0.0969	0.0333	1.9	2697	2287	5014	0.00383556	7.35e-06	28.6549	31.3714	0.0656305	0.913409	14.3778	5.8896	60.0263	36.2791	8.28879	2.68325	4.27862	5.71123	5.31688	3.99292
2021-04-16	4-356	0.9062	0.3558	0.0576	0.0226	1.6	2502	2421	4974	0.00128332	4.75e-07	16.8847	15.8342	0.0602892	1.06634	11.1745	4.40469	32.7189	25.3618	6.47564	1.78908	2.91227	4.19956	3.84759	2.43076
2021-05-14	5-001	2.2477	0.8724	0.2193	0.0714	2.8	2592	2382	4991	0.00890443	6.42e-06	42.2357	33.3383	0.145962	1.26688	16.0781	6.77861	75.5739	37.2308	10.1855	3.45341	4.82086	6.38098	6.1923	3.73391
2021-05-14	5-002	2.9739	1.1262	0.2873	0.0909	3.3	2475	2472	4994	0.00274478	2.8e-06	50.1582	51.5409	0.0444198	0.973174	19.0163	7.4227	101.699	43.4344	13.0167	3.6678	5.47868	7.01002	7.1853	4.78089
2021-05-14	5-003	3.0878	1.1915	0.2993	0.0952	3.3	2486	2485	4992	0.00408604	9.61e-06	53.2763	49.4659	0.0648477	1.07703	18.6173	7.81726	102.742	43.0318	12.4271	3.61564	5.50727	7.17549	7.54782	5.45836
2021-05-14	5-004	3.1202	1.2023	0.2963	0.0955	3.3	2486	2498	4994	0.010905	1.05e-05	48.0431	58.948	0.137487	0.815008	19.6222	8.00696	106.991	44.5066	12.9997	3.1811	5.11387	7.40562	7.63202	5.41443
2021-05-14	5-005	2.6532	1.0327	0.2638	0.0853	3.1	2484	2456	4979	0.00157535	1.48e-06	45.4997	46.2363	0.0288834	0.98407	17.47	7.1872	91.736	40.3358	9.58229	3.93492	5.75675	7.05998	6.69811	4.53576
2021-05-14	5-006	0.982	0.3836	0.1135	0.0377	2.6	2494	2475	5004	0.00633373	1.09e-05	20.6923	14.4776	0.203197	1.42926	11.4343	4.56898	35.1698	26.1318	6.71768	2.22961	3.15737	4.4519	4.03598	2.00647
2021-05-14	5-007	2.895	1.0394	0.2704	0.084	3.1	2470	2461	4989	0.00240664	3.04e-06	51.8041	52.0166	0.0527142	0.995915	20.1143	7.5778	103.821	45.3568	14.3113	3.30548	4.99459	6.82856	7.34173	4.97838
2021-05-14	5-008	2.5153	0.9436	0.2187	0.0694	2.9	2486	2466	4978	0.00675288	3.35e-05	40.89	47.5365	0.109709	0.860182	16.9782	7.06436	88.4265	39.4034	8.78621	3.33202	5.34404	7.04584	6.62153	5.20448
2021-05-14	5-009	2.8135	1.0657	0.2801	0.0865	3	2612	2370	4992	0.00476389	8.53e-06	50.4212	45.662	0.113256	1.10423	17.9316	7.5094	96.0833	41.8452	12.4356	3.61761	5.83718	7.2801	7.06599	4.41003
2021-05-14	5-010	1.6204	0.6299	0.1829	0.066	3.1	2442	2403	4966	0.00597772	4.65e-06	31.1171	25.1551	0.126948	1.23701	14.341	5.86494	56.2722	32.6748	8.36797	2.61185	4.17033	5.49263	5.10146	2.97792
2021-05-14	5-011	1.4877	0.6343	0.1839	0.0586	2.7	2444	2477	4989	0.00359243	3.35e-06	23.3769	26.9321	0.087486	0.867994	13.8424	5.32109	50.3091	31.0713	8.21548	2.34508	3.77486	5.15936	4.77753	2.7376
2021-05-14	5-012	2.2679	0.8802	0.2325	0.0727	2.8	2574	2417	5006	0.00179655	1.73e-06	38.1567	39.8139	0.0347327	0.958377	15.9807	6.83374	77.9707	37.2139	9.74026	3.65396	5.23339	6.61691	6.29512	4.23481
2021-05-14	5-013	1.8056	0.6654	0.1787	0.0541	2.7	2548	2411	4982	0.00355998	5.85e-06	35.7432	32.2289	0.062319	1.10904	15.201	6.17411	67.9721	34.832	8.39856	3.37145	4.80246	6.0406	5.6324	3.55175
2021-05-14	5-014	2.5626	0.9916	0.2477	0.0821	3.3	2475	2499	4999	0.00506945	2.58e-06	42.577	47.5678	0.0690427	0.89508	18.155	6.9294	90.1449	40.7401	11.011	3.08533	5.08072	6.73761	6.4379	4.3929
2021-05-14	5-015	1.9471	0.7612	0.2045	0.0655	2.7	2477	2479	4975	0.00284174	2.6e-06	34.7642	32.6932	0.0657329	1.06335	14.0792	6.60233	67.4575	33.4476	8.75024	3.30098	4.85537	6.31177	6.06829	4.35824
2021-05-14	5-016	1.6594	0.6457	0.1872	0.0604	2.9	2524	2422	4989	0.00692711	2.94e-06	31.6279	24.7008	0.172075	1.28044	13.2444	5.97508	56.3288	31.1408	8.08572	3.19117	4.23735	5.82574	5.42175	3.72919
2021-05-14	5-017	2.6223	1.0246	0.2518	0.0819	3	2463	2430	4975	0.00588867	9.07e-06	47.2671	41.6089	0.0832856	1.13598	17.919	7.15977	88.876	40.8844	11.2442	3.37529	5.1273	6.59447	6.68114	4.1528
2021-05-14	5-018	2.0428	0.7245	0.1547	0.0444	1.9	2541	2394	4989	0.00211305	3.46e-06	37.8086	38.1799	0.0790159	0.990275	16.5634	6.88728	75.9884	37.9838	10.8242	3.10802	4.71763	5.92532	6.45855	4.23957
2021-05-14	5-019	2.554	1.0065	0.2207	0.0734	2.8	2495	2413	4969	0.00367726	3.59e-06	43.0969	42.5497	0.065618	1.01286	16.7217	7.21339	85.6465	39.2171	10.6601	3.43877	4.31122	6.71889	6.87441	5.34921
2021-05-14	5-020	1.8622	0.5953	0.126	0.0352	1.5	2540	2420	4986	0.00346092	9.79e-06	36.5189	33.061	0.0675319	1.10459	15.8697	6.30302	69.5799	36.5452	10.7993	3.12053	4.37105	5.60128	6.03965	3.85077
2021-05-14	5-021	2.7375	1.0292	0.2677	0.0825	3	2432	2525	4982	0.0141181	3.46e-05	41.2584	55.3426	0.152345	0.745509	18.6763	7.24845	96.6011	43.0235	12.952	3.59138	5.65089	6.74113	7.08819	5.03686
2021-05-14	5-022	2.6223	0.9945	0.2121	0.0688	2.7	2493	2493	4994	0.00318597	4.69e-06	44.5154	45.8415	0.0494659	0.971073	17.8356	7.3985	90.3569	41.1327	11.2988	3.09346	4.69496	6.72232	7.00425	5.26776
2021-05-14	5-023	2.115	0.8195	0.2185	0.07	2.9	2523	2424	4986	0.00420678	5.74e-06	39.1761	37.2845	0.0906262	1.05073	15.8205	7.01531	76.4606	36.59	9.62676	3.61124	5.40424	6.78658	6.0875	3.11417
2021-05-14	5-024	1.6183	0.6114	0.1734	0.0565	2.8	2491	2476	4991	0.00410595	7.59e-06	30.7636	28.1169	0.102585	1.09413	14.1446	6.18292	58.8805	32.7654	8.5787	2.74784	4.1863	5.83456	5.4764	3.6902
2021-05-14	5-025	1.2235	0.4781	0.166	0.0548	3.2	2472	2509	4991	0.000710495	2.71e-07	21.3788	21.01	0.041296	1.01756	12.3087	5.09288	42.3888	28.0096	7.45291	2.27468	3.62694	4.8475	4.41634	2.6643
2021-05-14	5-026	1.9793	0.7732	0.2175	0.0708	3.1	2548	2424	4991	0.00333649	4.57e-06	33.7526	33.1952	0.0872704	1.01679	14.885	6.44357	66.9478	34.5903	8.86403	2.99831	4.67067	6.08421	5.86465	3.91606
2021-05-14	5-027	2.6321	1.037	0.2585	0.0843	3.1	2508	2442	4970	0.0013832	1.69e-06	45.8678	45.9459	0.045194	0.998301	17.7725	7.55698	91.8137	40.6473	11.5255	3.38042	5.50265	7.27804	6.85021	3.96372
2021-05-14	5-028	1.7957	0.6453	0.1447	0.039	1.9	2515	2401	4993	0.00416063	2.11e-06	36.558	32.4201	0.0890199	1.12764	16.1621	6.18912	68.9781	36.7794	11.8711	2.71164	4.29796	5.51308	6.12613	4.29407
2021-05-14	5-029	1.5634	0.5306	0.1106	0.0315	2.7	2540	2435	4988	0.00740875	9.29e-06	33.7672	26.4441	0.124094	1.27693	14.2126	6.01258	60.2113	32.9509	9.06055	2.88605	4.24853	5.66021	5.63603	3.7634
2021-05-14	5-030	1.4981	0.6203	0.1491	0.0429	2.4	2478	2481	4980	0.00310093	3.67e-06	31.3489	34.3777	0.0526155	0.911897	15.169	6.17951	65.7266	34.7342	9.47304	3.14183	4.51328	5.99978	5.55905	3.60107
2021-05-14	5-031	1.5269	0.5786	0.1565	0.0472	1.6	2450	2490	4991	0.00312413	2.51e-06	30.3233	30.1876	0.0967804	1.0045	14.8419	6.06621	60.5108	33.7277	9.40232	2.38416	3.82784	5.77567	5.50918	3.73399
2021-05-14	5-032	0.8304	0.3292	0.1008	0.0337	2.3	2496	2450	4989	0.00316548	1.28e-06	15.6768	12.5115	0.154379	1.25299	10.9374	3.86917	28.1883	24.4042	5.66009	1.83358	2.89491	3.81417	3.20387	1.38325
2021-05-14	5-033	1.7946	0.6731	0.167	0.0523	2.6	2486	2466	4994	0.00169889	1.19e-06	34.381	33.9053	0.0439191	1.01403	15.9202	6.32963	68.2863	36.0049	9.73518	2.79164	4.4064	6.08103	5.72389	3.39284
2021-05-14	5-034	2.6656	0.9162	0.1906	0.0594	2.5	2464	2439	4989	0.00362847	5.06e-06	45.7262	49.1794	0.0532083	0.929785	18.0304	7.48676	94.9056	41.2184	9.58318	3.4248	5.29892	7.41191	6.78811	4.65132
2021-05-14	5-035	2.0321	0.7976	0.1663	0.0508	2.4	2497	2456	4988	0.00712543	1.51e-05	37.4801	44.4409	0.105888	0.843371	17.0365	6.81399	81.921	39.1702	9.6512	3.39389	5.14314	6.68585	6.01876	3.83726
2021-05-14	5-036	1.7018	0.6116	0.1764	0.0547	2.6	2485	2493	4975	0.00538419	4.8e-06	30.6603	36.0034	0.113305	0.851594	15.2823	6.32075	66.6637	34.9807	9.52852	3.07312	4.69386	6.02617	5.66493	3.23186
2021-05-14	5-038	2.0901	0.8026	0.2241	0.0676	3	2429	2455	4975	0.00247507	1.02e-06	39.778	37.3032	0.0451518	1.06634	16.3779	6.76096	77.0812	37.5596	10.6702	3.21357	5.01577	6.35267	6.22757	4.03102
2021-05-14	5-039	1.1553	0.4109	0.0987	0.0318	2.2	2512	2445	4986	0.00111851	1.03e-06	22.5141	21.4215	0.0536448	1.05101	12.147	5.26365	43.9355	28.0139	7.59792	2.22292	3.6827	4.99333	4.77995	3.35964
2021-05-14	5-040	2.1809	0.7775	0.1436	0.045	2	2512	2472	4994	0.00269861	1.26e-06	40.3894	37.9276	0.046128	1.06491	16.384	6.89919	78.317	37.6346	10.625	2.95647	4.68026	6.47182	6.54211	4.46023
2021-05-14	5-041	1.5253	0.5019	0.1274	0.0335	1.7	2471	2482	4988	0.003109	6.63e-06	28.9793	31.5961	0.0600215	0.917179	15.063	5.74978	60.5753	34.5533	9.25622	2.72896	4.23694	5.63303	5.43558	2.84974
2021-05-14	5-042	2.5332	0.9375	0.2122	0.0663	2.8	2521	2447	4990	0.00411725	8.11e-06	41.5104	45.4525	0.0641876	0.913271	17.3419	6.9903	86.963	39.7178	11.0555	3.73642	5.45563	6.74579	6.47916	3.84917
2021-05-14	5-043	2.4764	0.8989	0.2025	0.0634	2.7	2552	2410	4999	0.0113565	3.22e-05	51.475	40.2321	0.131727	1.27945	17.8181	7.06914	91.7071	40.9838	11.3412	3.26605	5.34031	6.83549	6.8318	4.96353
2021-05-14	5-044	2.8486	1.1461	0.2447	0.0834	2.8	2474	2499	4993	0.00590505	1.29e-05	47.0989	52.9162	0.0620832	0.890066	19.1889	7.33294	100.015	43.4385	10.9665	3.86457	5.69856	7.27966	6.61813	3.58485
2021-05-14	5-045	1.5254	0.5123	0.1741	0.0515	3	2401	2561	4995	0.00434439	6.32e-06	31.3421	30.9671	0.13513	1.01211	15.1055	5.92398	62.3092	34.3252	7.13737	2.82051	4.59002	5.91023	4.9003	3.15385
2021-05-14	5-046	1.9038	0.7316	0.1818	0.0545	2.7	2494	2462	4992	0.00256598	1.79e-06	36.4272	35.1758	0.0524437	1.03558	16.0367	6.33845	71.603	36.5289	9.72624	3.49775	4.87214	6.0567	5.73409	3.09027
2021-05-14	5-047	1.6075	0.646	0.1936	0.0656	3.1	2429	2537	4995	0.00290235	3.16e-06	27.573	30.3468	0.0848542	0.908596	14.1738	5.86241	57.9197	32.6295	8.53971	2.7914	4.24559	5.71614	5.28107	3.33887
2021-05-14	5-048	1.8563	0.7479	0.1942	0.0655	2.9	2452	2494	4986	0.00208332	2.07e-06	32.5505	32.5028	0.0570063	1.00147	15.1555	6.34242	65.0533	34.6007	9.73738	2.92931	4.28316	5.96272	5.75214	3.356
2021-05-14	5-049	1.6312	0.6461	0.1568	0.0506	2.7	2481	2495	4993	0.00324381	5.18e-06	31.7466	28.5245	0.05197	1.11296	15.2911	5.73667	60.2712	34.3507	9.21288	2.71455	4.25535	5.51644	5.20574	2.76237
2021-05-14	5-050	1.3974	0.4636	0.1158	0.0314	1.7	2447	2528	4991	0.0023258	2.52e-06	28.0357	26.2936	0.0764374	1.06626	14.2403	5.80571	54.3293	32.4889	8.36617	2.90122	4.13193	5.57674	4.83369	2.12386
2021-05-14	5-051	2.9679	1.1492	0.2611	0.0826	2.8	2489	2478	4992	0.00266809	2.45e-06	54.4821	52.3547	0.0451137	1.04063	20.4724	7.6928	106.837	45.9505	12.8055	3.47564	5.46756	6.9659	7.16138	4.48972
2021-05-14	5-052	0.9224	0.3184	0.0834	0.0241	1.6	2441	2540	4991	0.00157887	1.52e-06	17.805	19.2822	0.0654447	0.923391	11.8208	4.74127	37.0873	26.9438	6.42459	2.27547	3.22173	4.60504	4.21282	2.0708
2021-05-14	5-053	0.6102	0.2195	0.0632	0.015	1.9	2465	2510	4988	0.00107895	6.22e-07	12.3933	13.4016	0.064711	0.924765	9.98218	3.96823	25.795	22.7195	6.03423	1.53199	2.38985	3.68208	3.61165	2.09392
2021-05-14	5-054	0.5443	0.207	0.0445	0.0146	1.6	2476	2456	4990	0.00151314	8.38e-07	9.66796	10.1954	0.131942	0.948265	9.56311	3.43685	19.8634	21.0804	5.80959	1.06103	1.90124	3.32339	2.78191	1.21902
2021-05-14	5-055	2.5986	0.9639	0.2176	0.0618	2.3	2419	2561	4996	0.0130482	1.45e-05	41.5553	54.6017	0.1747	0.761062	17.4294	7.56053	96.157	40.5841	10.4663	4.17057	5.99708	7.43608	7.00484	4.44213
2021-05-14	5-056	1.265	0.4533	0.0923	0.0297	2	2384	2579	4987	0.00489595	5.63e-06	22.4853	27.0297	0.118592	0.831873	13.0957	5.44625	49.515	30.0474	7.20918	2.83226	4.16775	5.26203	4.74776	2.79845
2021-05-14	5-057	0.8282	0.2829	0.0857	0.0248	2.2	2501	2449	4989	0.00850887	1.85e-05	22.8251	14.5099	0.265047	1.57307	11.9003	4.63247	37.335	27.0708	7.96723	1.93428	3.26858	4.33932	4.19239	2.46233
2021-05-14	5-058	1.6919	0.5403	0.1858	0.051	2.4	2467	2484	4996	0.0013402	1.13e-06	33.195	32.2444	0.0304955	1.02948	15.1945	6.50319	65.4394	34.6913	9.06351	2.62932	4.35343	6.20974	5.78414	3.49874
2021-05-14	5-059	1.3049	0.4462	0.1611	0.0459	2.3	2478	2499	4991	0.00160694	1.57e-06	24.8952	23.4252	0.0561685	1.06275	13.6324	5.80538	48.3203	30.8834	8.06355	2.11809	3.39885	5.50001	4.7735	2.04485
2021-05-14	5-060	1.2571	0.4735	0.1327	0.0408	2.6	2426	2445	4990	0.00218669	1.8e-06	25.3577	23.6392	0.0664433	1.0727	13.1832	5.37435	48.997	30.1563	7.6924	2.33831	3.90558	5.26267	4.90666	3.05774
2021-05-14	5-061	1.5712	0.6062	0.2013	0.0623	3.3	2479	2484	4993	0.00593387	4.34e-06	32.7772	26.8435	0.127254	1.22105	14.1533	6.18318	59.6208	32.7323	9.31994	2.68142	4.20007	5.71839	5.65618	3.85291
2021-05-14	5-062	1.2962	0.4662	0.1345	0.0394	2.6	2394	2501	4987	0.00884417	1.03e-05	21.2345	30.0579	0.180693	0.706453	12.8064	5.49473	51.2924	29.9132	7.72867	2.6328	3.99171	5.22976	5.18552	3.93811
2021-05-14	5-063	1.3909	0.5308	0.1161	0.0368	2.3	2468	2503	4985	0.00205493	1.76e-06	25.2146	26.4452	0.0533939	0.953463	13.6769	5.44022	51.6598	31.1201	8.18564	2.71869	4.08725	5.04967	4.8522	3.04752
2021-05-14	5-064	1.377	0.5343	0.139	0.0453	2.5	2477	2495	4983	0.00202486	1.39e-06	24.1666	25.0617	0.0935879	0.964284	13.615	5.30278	49.2282	30.9516	7.97158	2.03243	3.68305	5.13661	4.95868	3.10602
2021-05-14	5-065	1.5186	0.5624	0.1157	0.0376	2.1	2520	2450	4983	0.00298948	5.06e-06	30.8615	28.0541	0.0824669	1.10007	14.3298	5.8881	58.9156	33.0429	7.96018	2.89731	4.31382	5.66152	5.41081	3.4133
2021-05-14	5-066	2.6118	0.9137	0.2371	0.0673	2.3	2487	2476	4989	0.00438231	9.72e-06	45.6341	48.3349	0.0723479	0.944124	18.1706	7.53056	93.969	41.4676	10.1664	3.71169	5.37517	7.3379	6.67288	3.81963
2021-05-14	5-067	2.8168	1.1305	0.2701	0.0895	3	2468	2429	4988	0.00792972	1.33e-05	54.5409	46.7272	0.0792619	1.16722	18.4397	7.44247	101.268	42.3994	11.6262	4.07193	5.79215	7.25657	7.01063	4.85422
2021-05-14	5-069	2.4292	0.9145	0.2235	0.0673	2.7	2469	2483	4992	0.00308175	2.74e-06	43.8811	45.3815	0.068003	0.966937	17.8482	7.24576	89.2626	41.2273	10.6464	3.24336	5.13109	6.71527	6.81472	4.7666
2021-05-14	5-070	3.0433	1.1416	0.2515	0.0779	2.8	2485	2502	4986	0.00753278	2.03e-05	48.6129	56.0028	0.0831068	0.868044	19.7215	7.70078	104.616	44.8352	12.8486	3.22688	5.17278	7.1056	7.25848	5.34843
2021-05-14	5-071	0.9604	0.3629	0.0857	0.027	2.2	2519	2456	4989	0.0073764	7.76e-06	23.5348	16.1584	0.208462	1.4565	12.2191	4.76372	39.6933	27.6812	7.05654	2.47317	3.56015	4.5392	4.00962	2.27377
2021-05-14	5-072	0.794	0.3101	0.0886	0.0283	2.5	2487	2474	4992	0.00254748	1.29e-06	17.2589	15.0895	0.0996758	1.14377	11.3461	4.43437	32.3484	25.4311	6.80201	1.64622	2.79119	4.0632	3.82089	2.3915
2021-05-14	5-073	1.4326	0.5246	0.1518	0.0456	2.7	2420	2509	4992	0.00896596	1.11e-05	24.6145	33.58	0.166226	0.73301	14.4289	5.82959	58.1946	32.835	8.30385	2.72316	4.0512	5.49906	5.31796	3.3882
2021-05-14	5-074	2.6332	0.9312	0.1964	0.0563	2.4	2437	2519	4990	0.00580175	7.67e-06	45.6223	51.3817	0.0795886	0.887909	17.6565	7.37006	97.004	41.4741	12.333	3.7091	5.40259	6.77326	7.18179	5.82855
2021-05-14	5-075	0.948	0.3406	0.0986	0.0351	2.4	2510	2352	4990	0.00646183	1.07e-05	22.7144	16.3518	0.161501	1.3891	11.8266	4.78462	39.0662	27.1379	7.82332	1.86272	3.2421	4.40135	4.49626	3.29664
2021-05-14	5-076	2.1209	0.8258	0.162	0.0512	2.5	2488	2462	4991	0.00418791	8.19e-06	38.948	42.9477	0.0524663	0.906869	16.728	6.76131	81.8957	38.2975	10.4132	3.07204	5.0931	6.55905	6.47303	4.61174
2021-05-14	5-077	1.8399	0.6939	0.2059	0.0604	2.9	2505	2472	4995	0.00245231	1.05e-06	33.9369	36.3436	0.0433078	0.933779	15.1144	6.44064	70.2806	35.1445	9.55983	3.50102	5.01312	6.25736	5.87958	3.75677
2021-05-14	5-078	1.9884	0.7663	0.1736	0.0542	2.7	2517	2457	4994	0.0049621	2.56e-06	40.9428	35.9817	0.0946726	1.13788	16.1011	6.66187	76.9246	37.2099	10.4577	2.89517	4.94205	6.37633	6.28621	4.46684
2021-05-14	5-079	2.1356	0.8008	0.2019	0.0614	2.8	2554	2416	4987	0.0174494	2.18e-05	48.091	30.6461	0.23658	1.56924	16.1595	6.60007	78.7371	37.4219	9.52602	3.53421	4.94673	6.31841	6.10678	4.63491
2021-05-14	5-082	1.7228	0.765	0.113	0.0464	1.9	2558	2385	4982	0.00714886	5.21e-06	31.4094	24.2643	0.150921	1.29447	13.2225	5.99081	55.6738	31.4255	9.2359	2.68715	4.02125	5.51529	5.75564	4.25216
2021-05-14	5-083	1.3989	0.6212	0.0842	0.0349	1.6	2452	2486	4974	0.000842012	3.56e-07	21.566	21.8653	0.0415425	0.986311	12.2189	5.23061	43.4312	28.3708	7.66739	2.24446	3.50812	4.70786	4.88335	3.46081
2021-05-14	5-084	0.8825	0.3883	0.0608	0.0255	1.5	2472	2453	4966	0.00117093	4.16e-07	14.3693	15.0286	0.0713454	0.956136	10.62	4.21877	29.3979	24.2073	6.54722	1.67097	2.54403	3.86239	3.85923	2.36186
2021-05-14	5-085	2.2143	0.9565	0.1418	0.0559	2.1	2528	2451	4996	0.0109719	1.59e-05	40.3324	29.4146	0.171521	1.37117	15.1054	6.46738	69.747	36.1461	10.2641	2.82504	4.75323	5.90648	6.10107	4.68499
2021-05-14	5-086	2.1044	0.9206	0.1351	0.0545	2.2	2457	2469	4992	0.00189937	9.03e-07	30.819	32.4729	0.0348069	0.949067	14.4793	5.89542	63.2919	33.6676	8.23148	2.98601	4.58559	5.85651	5.47426	4.17742
2021-05-14	5-087	1.2274	0.5328	0.0895	0.0364	1.9	2408	2489	4997	0.00271845	2.48e-06	18.8918	21.2392	0.0732597	0.88948	11.271	4.92288	40.131	26.8226	7.02748	2.32801	3.48141	4.54559	4.62334	3.81056
2021-05-14	5-088	1.3664	0.5907	0.0781	0.0314	1.5	2467	2503	4994	0.00347175	1.68e-06	24.1811	20.8318	0.0960796	1.16078	11.7586	5.28438	45.0129	27.7121	6.93172	2.38815	3.9607	5.13826	4.94673	3.62463
2021-05-14	5-089	1.7606	0.7732	0.1119	0.0466	1.9	2456	2510	4990	0.00470131	7.32e-06	26.1476	26.2228	0.0992955	0.997133	13.4049	5.68137	52.3703	31.0843	7.91558	2.58461	3.98908	5.40022	5.11652	3.38165
2021-05-14	5-090	1.1985	0.5113	0.0973	0.0378	2.1	2502	2318	4981	0.000951235	3.51e-07	20.6127	21.0029	0.0401893	0.981419	11.3633	5.2724	41.6156	27.6286	5.1987	2.30742	3.92106	5.21904	4.31476	3.13892
2021-05-14	5-091	1.5378	0.6816	0.0981	0.0416	1.9	2439	2403	4989	0.00426357	3.14e-06	25.667	21.8281	0.111098	1.17587	13.046	5.39994	47.4951	29.616	8.36899	2.35401	3.50684	5.18115	4.93733	2.90612
2021-05-14	5-092	1.8019	0.7966	0.1162	0.0477	1.9	2591	2371	4978	0.00425352	6.33e-06	30.4664	26.3141	0.116284	1.1578	13.6085	5.94345	56.7805	32.1412	8.62102	2.89967	4.32955	5.39758	5.44583	3.85689
2021-05-14	5-094	1.6755	0.7473	0.1049	0.0404	1.7	2491	2451	5001	0.0102357	1.88e-05	32.1126	21.8844	0.204651	1.46737	13.8152	5.68892	53.9971	33.8745	8.50328	2.75468	3.95842	5.49565	5.05597	3.20124
2021-05-14	5-095	0.9202	0.3776	0.0694	0.0323	1.8	2445	2526	4983	0.00304772	2.66e-06	15.5197	18.4874	0.122018	0.839477	11.3243	4.21891	34.0071	26.0707	4.3995	2.16717	3.5648	4.11101	3.50183	2.36941
2021-05-14	5-096	0.9547	0.3848	0.0512	0.0203	1.1	2434	2435	4990	0.00323884	2.04e-06	16.189	19.1768	0.11827	0.844193	11.6057	4.70018	35.3658	26.2981	7.50306	1.88953	2.89454	4.2122	4.29132	2.4683
2021-05-14	5-097	1.5514	0.6639	0.0946	0.0364	1.6	2462	2496	4995	0.00277194	2.47e-06	28.5026	25.8478	0.0611978	1.10271	13.7189	5.86538	54.3504	31.8243	9.30829	2.49708	3.83756	5.23185	5.58602	3.8775
2021-05-14	5-098	1.3007	0.5151	0.0882	0.0384	1.8	2452	2491	4990	0.00190131	1.55e-06	23.0649	24.8677	0.0655983	0.927505	11.3231	5.59436	47.9326	28.4976	7.21849	3.06174	4.46742	5.47242	5.23191	3.99042
2021-05-14	5-099	1.5066	0.677	0.0984	0.0427	1.7	2507	2446	4988	0.00271168	1.34e-06	25.416	22.7315	0.0602218	1.1181	13.3454	5.19495	48.1475	30.2388	8.48102	2.45503	3.66646	4.85178	4.72112	2.97052
2021-05-14	5-100	1.9057	0.8293	0.1156	0.0457	1.7	2472	2462	4995	0.00649183	1.1e-05	34.7598	28.3175	0.107748	1.2275	14.9086	5.96174	63.0773	34.5815	9.23588	2.5895	4.37488	5.48801	5.5725	4.27701
2021-05-14	5-101	1.735	0.7758	0.1076	0.0448	1.7	2458	2508	4987	0.00505425	4.26e-06	24.3486	29.4027	0.109257	0.828105	13.4767	5.36083	53.7513	31.3821	9.14396	2.89713	4.18754	4.95276	5.13088	3.87287
2021-05-14	5-102	1.5622	0.6691	0.1228	0.0463	2.2	2525	2445	4982	0.00417931	5.76e-06	28.3693	24.1997	0.083475	1.1723	13.3117	5.71528	52.569	30.8645	7.6609	2.53459	4.10936	5.46386	5.02842	3.51362
2021-05-14	5-103	1.64	0.6985	0.1118	0.043	1.9	2425	2451	4987	0.00531794	2.99e-06	30.7998	25.4847	0.106204	1.20856	13.8119	5.95843	56.2846	31.8958	8.69462	2.63804	4.25027	5.65302	5.36487	3.32459
2021-05-14	5-104	2.2777	0.9975	0.1417	0.0556	2	2521	2454	4990	0.00434704	4.23e-06	37.83	37.5801	0.0912025	1.00665	15.6412	6.88199	75.41	36.7055	9.51766	3.46654	5.21631	6.46751	6.23966	4.10759
2021-05-14	5-105	1.7109	0.7117	0.115	0.0434	1.9	2357	2554	4998	0.00261277	3.32e-06	29.0208	31.5427	0.0664787	0.92005	12.6802	6.52106	60.5635	31.9486	8.04558	3.09236	4.80942	6.11395	6.15778	4.65573
2021-05-14	5-106	0.9922	0.4379	0.0635	0.0256	1.4	2444	2496	4976	0.00264542	1.91e-06	17.2923	14.7307	0.0929714	1.1739	10.9804	4.38033	32.023	25.2089	7.23061	1.84578	2.7685	3.98323	3.97272	2.6531
2021-05-14	5-107	1.5273	0.6707	0.0906	0.037	1.5	2417	2553	4994	0.00348212	4.34e-06	23.0766	26.3142	0.0735082	0.876966	12.6374	5.69159	49.3908	30.2121	8.65033	2.23156	3.43939	5.131	5.56262	4.28282
2021-05-14	5-108	1.1536	0.5022	0.0746	0.0308	1.4	2483	2480	4989	0.00154273	6.89e-07	17.4601	18.9741	0.06785	0.920209	11.838	4.67483	36.4342	26.9011	7.30999	1.93362	2.8993	4.43529	4.12138	2.54543
2021-05-14	5-109	1.3714	0.5921	0.0759	0.0308	1.4	2487	2488	4987	0.00653505	7.58e-06	25.9125	19.3775	0.172415	1.33725	12.2855	5.51862	45.2901	28.6264	7.38972	2.25367	3.61172	5.19808	4.97162	3.12604
2021-05-14	5-110	2.2317	0.9777	0.1423	0.0555	2	2482	2498	4994	0.0109872	1.34e-05	29.3331	40.2899	0.183237	0.728051	14.6851	6.65941	69.6231	35.3113	9.37645	3.23631	4.90103	6.31745	6.08332	4.2777
2021-05-14	5-111	1.8595	0.8072	0.1498	0.0548	2.3	2480	2433	4986	0.00356967	1.63e-06	32.029	28.6016	0.0783975	1.11983	14.1422	6.03366	60.6306	33.9253	8.94497	2.99341	4.35625	5.88777	5.68511	3.88394
2021-05-14	5-112	1.8375	0.7922	0.1238	0.0479	2	2394	2497	4991	0.00165532	1.35e-06	31.2768	29.7995	0.0404462	1.04958	14.6324	5.94935	61.0763	33.8756	8.91848	2.82929	4.27391	5.54813	5.55486	3.73771
2021-05-14	5-113	1.9525	0.8715	0.1356	0.0546	2.1	2510	2455	4995	0.00382902	7.33e-06	34.5306	31.8014	0.0788024	1.08582	15.3804	6.0989	66.332	35.7714	9.63585	2.96135	4.5748	5.84583	5.56915	3.67064
2021-05-14	5-114	1.7358	0.744	0.1164	0.0453	2	2451	2498	4979	0.00158272	1.18e-06	30.255	30.9341	0.0369128	0.978047	13.9738	6.30555	61.189	33.3121	8.62883	3.07908	4.39004	5.68722	5.71854	4.13109
2021-05-14	5-115	1.6333	0.7351	0.1129	0.0465	2.2	2476	2426	4994	0.00254555	2.63e-06	26.8429	27.3341	0.062405	0.98203	12.5752	5.77554	54.177	30.8704	8.12985	2.89322	4.55935	5.48217	5.51575	4.34092
2021-05-14	5-116	1.1527	0.5253	0.0759	0.0337	1.6	2464	2474	4993	0.000985308	4.15e-07	18.7416	18.5126	0.0443043	1.01237	11.3565	4.77708	37.2542	26.3522	7.04673	2.16609	3.30534	4.35319	4.49545	2.91855
2021-05-14	5-117	1.6953	0.698	0.1026	0.0385	1.7	2429	2520	4997	0.00202389	1.39e-06	32.2647	33.058	0.0522323	0.976003	13.2472	6.63865	65.3227	33.2409	6.9084	3.28638	5.51446	6.58196	6.12614	4.63272
2021-05-14	5-124	1.5563	0.6745	0.1062	0.0416	1.8	2419	2556	5006	0.00808006	5.55e-06	26.2275	34.3071	0.15599	0.764492	14.2144	5.90795	60.5346	33.3328	9.11853	2.94349	4.38113	5.52742	5.52316	4.17532
2021-05-14	5-125	1.6922	0.7101	0.1026	0.0386	1.8	2419	2556	5006	0.00808006	5.55e-06	26.2275	34.3071	0.15599	0.764492	14.2144	5.90795	60.5346	33.3328	9.11853	2.94349	4.38113	5.52742	5.52316	4.17532
2021-05-14	5-126	1.6025	0.6788	0.1159	0.0452	2.1	2470	2456	4998	0.00198451	3.99e-06	28.1759	26.3836	0.0569456	1.06793	13.1089	5.6741	54.5595	31.9938	8.40937	2.93527	4.54863	5.44364	5.27894	4.00467
2021-05-14	5-127	1.5225	0.6532	0.105	0.0388	1.9	2516	2438	4987	0.0131274	2.67e-05	30.8656	17.7397	0.300721	1.73992	12.9675	5.52142	48.6053	30.1939	7.33314	2.68875	4.08887	5.23015	4.69659	2.8012
2021-05-14	5-128	1.2804	0.5648	0.0731	0.0316	1.4	2485	2468	4979	0.00440329	2.34e-06	22.6689	18.4188	0.130792	1.23075	11.5788	5.12924	41.0877	27.2468	7.17304	2.05873	3.29019	4.94672	4.76395	3.35325
2021-05-14	5-129	1.6381	0.7139	0.101	0.04	1.8	2454	2520	4992	0.00399183	1.81e-06	24.8203	28.8117	0.0854036	0.861464	13.5148	5.63413	53.632	31.0809	8.72378	2.65468	4.25063	5.49575	5.02611	3.16372
2021-05-14	5-130	1.8536	0.7963	0.113	0.0456	1.9	2517	2441	4991	0.00230598	2.84e-06	32.79	30.5219	0.0480911	1.07431	14.7047	5.90193	63.3119	34.9353	9.74188	2.91839	4.77244	5.61491	5.50276	3.95638
2021-05-14	5-131	2.0607	0.9012	0.1231	0.0507	1.8	2507	2414	4999	0.00776677	2.08e-05	36.7997	29.9452	0.129041	1.2289	14.8968	6.36129	66.7449	34.713	8.46881	3.32899	4.81303	6.16923	5.72892	3.67437
2021-05-14	5-132	1.9206	0.8508	0.1162	0.0475	1.7	2424	2425	4982	0.00362623	2.91e-06	31.7057	29.4915	0.0990582	1.07508	14.2739	5.9256	61.1972	33.1121	9.01395	3.00438	4.56555	5.64778	5.43074	3.93186
2021-05-14	5-133	2.1523	0.9298	0.1288	0.0522	1.9	2469	2441	4990	0.00431433	6.51e-06	33.1221	36.8696	0.0747727	0.89836	15.5298	6.46018	69.9917	37.2412	10.3816	3.08641	4.82893	5.54292	6.02204	4.29452
2021-05-14	5-134	2.3884	1.0353	0.1518	0.0608	2	2511	2429	4989	0.00565024	1.14e-05	36.2327	41.8529	0.0821478	0.865715	16.2574	6.5813	78.0855	38.904	9.55122	3.28142	5.4103	6.33727	5.85003	4.18447
2021-05-14	5-135	1.72	0.6945	0.1109	0.0399	2.7	2510	2455	4990	0.00882175	2.38e-05	36.6518	27.8772	0.150175	1.31476	14.0308	6.36198	64.529	33.7462	9.64615	3.08388	4.56129	5.58962	6.129	4.86874
2021-05-14	5-136	0.7439	0.3177	0.048	0.0199	1.3	2367	2512	4986	0.00150673	5.79e-07	13.0009	14.5036	0.0716591	0.896391	10.0902	4.07766	27.5046	23.1053	6.69483	1.48699	2.55688	3.84196	3.79149	2.53874
2021-05-14	5-137	1.6524	0.6933	0.0971	0.0379	2.7	2473	2479	4984	0.00192113	1.75e-06	31.0325	30.397	0.0572308	1.02091	13.9413	6.17668	61.4296	33.3845	8.91547	2.4869	4.73514	5.89452	5.7878	4.28433
2021-05-14	5-138	1.8721	0.7891	0.1077	0.0411	1.7	2506	2439	4988	0.0064865	8.74e-06	37.2286	30.7689	0.0959774	1.20994	14.7517	6.57192	67.9975	35.0018	9.61074	3.18624	4.89399	6.11606	6.09114	4.16996
2021-05-14	5-139	1.369	0.5912	0.0825	0.0331	1.7	2552	2421	4992	0.0050781	2.31e-06	26.4672	21.3895	0.1276	1.23739	12.312	5.56311	47.8566	29.0692	8.08281	2.29653	3.65123	5.04053	5.32981	4.05914
2021-05-14	5-140	1.0677	0.4431	0.075	0.0278	1.6	2539	2409	4993	0.00506929	5.59e-06	22.5577	17.5025	0.124189	1.28883	11.6082	4.9628	40.0602	26.9943	7.969	2.21221	3.3603	4.61016	4.73343	3.31518
2021-05-14	5-141	1.5264	0.6325	0.1105	0.0422	2	2483	2487	4991	0.00137196	7.71e-07	28.2244	28.3177	0.0391275	0.996704	13.3371	5.86017	56.5421	31.2672	7.51548	3.28582	4.61812	5.67224	5.31925	3.48025
2021-05-14	5-142	1.3637	0.5637	0.0824	0.0318	1.6	2558	2390	4965	0.00305773	1.93e-06	26.6934	23.6667	0.0795084	1.12789	13.4612	5.33371	50.3601	31.1493	7.73346	2.66123	3.92625	5.11826	4.86057	3.13254
2021-05-14	5-143	1.9584	0.8415	0.1313	0.0501	2	2535	2385	4988	0.00632254	1.04e-05	37.4184	31.3776	0.103001	1.19252	14.5606	6.7579	68.7961	34.8908	8.86015	3.30365	4.9149	6.37721	6.24873	4.06301
2021-05-14	5-144	0.909	0.4016	0.0615	0.0253	1.5	2479	2484	4986	0.00269181	2.33e-06	16.232	13.5807	0.116836	1.19523	10.6867	4.07238	29.8126	24.3551	6.55629	1.72443	2.79971	3.74808	3.82985	2.65603
2021-05-14	5-145	1.2399	0.5523	0.0835	0.0348	1.8	2453	2492	4976	0.00148895	8.7e-07	19.6977	20.8478	0.0522929	0.944833	12.189	4.78034	40.5455	27.5696	6.90507	2.32776	3.56353	4.57498	3.98822	2.65317
2021-05-14	5-146	0.754	0.3436	0.0505	0.0225	1.5	2396	2489	4969	0.001635	1.55e-06	11.7022	12.4835	0.120037	0.937413	9.74625	3.94305	24.1857	21.9712	5.60897	1.34623	2.16911	3.67517	3.56563	2.0295
2021-05-14	5-147	1.674	0.7234	0.1038	0.0417	1.7	2590	2386	4989	0.00576473	7.79e-06	33.3783	27.6199	0.122406	1.20849	13.7295	5.8889	60.9982	33.7712	6.39107	3.02902	4.63796	5.82863	5.38361	4.45963
2021-05-14	5-148	1.5003	0.643	0.108	0.0419	2	2550	2415	4976	0.00399028	4.09e-06	29.1753	25.4641	0.0874123	1.14574	13.1271	5.8579	54.6394	31.0897	7.8303	2.95592	4.29923	5.64127	5.3031	3.44164
2021-05-14	5-149	1.4878	0.6025	0.1022	0.0381	1.9	2521	2443	4990	0.0059004	4.63e-06	25.0503	30.9325	0.120847	0.809839	13.6088	5.77201	55.9828	32.3726	8.58038	2.79794	4.3323	5.50652	5.20908	3.6766
2021-05-14	5-150	1.9134	0.7484	0.1047	0.0364	1.7	2650	2312	4987	0.0195836	5.56e-05	46.7526	27.1723	0.288231	1.7206	15.3531	6.62597	73.925	37.4899	9.26559	3.23194	5.05019	6.39136	6.15362	4.64128
2021-05-14	5-151	1.8818	0.7331	0.1109	0.0394	1.7	2544	2364	4990	0.00334197	3.53e-06	34.3506	37.6109	0.0556609	0.913315	15.3771	6.4225	71.9615	36.555	8.60351	3.27036	4.92827	6.36352	5.80079	4.30634
2021-05-14	5-152	1.1215	0.4569	0.0847	0.0325	1.8	2433	2529	4987	0.00514787	6.42e-06	18.7492	23.8273	0.117663	0.786879	12.0519	4.96754	42.5766	28.4526	6.75506	2.35082	3.69842	4.82967	4.52374	3.1439
2021-05-14	5-153	1.6384	0.658	0.0987	0.0345	1.7	2534	2386	4976	0.00435642	3.45e-06	32.5197	30.7825	0.0887815	1.05643	14.0695	6.09781	63.3023	33.6467	7.91412	3.37296	4.8677	6.03309	5.46753	3.83467
2021-05-14	5-154	0.7983	0.3254	0.0578	0.0221	1.5	2516	2406	4977	0.00631689	4.78e-06	18.9606	12.6438	0.241333	1.4996	10.4825	4.40576	31.6043	24.4474	7.00756	1.8104	2.85615	3.96451	4.12419	2.89218
2021-05-14	5-155	0.5561	0.2529	0.0346	0.0153	1.2	2475	2343	4976	0.00232787	1.18e-06	9.22051	11.3659	0.151583	0.811244	8.75979	3.48295	20.5864	20.1236	5.10258	1.1779	2.19714	3.3123	3.28459	2.28107
2021-05-14	5-156	1.0856	0.4365	0.107	0.0364	2.2	2464	2491	4977	0.00404799	1.27e-06	19.3603	23.3975	0.114839	0.82745	12.5121	4.73663	42.7578	28.2089	6.43749	2.34961	3.80276	4.71273	4.31144	2.73259
2021-05-14	5-157	1.7827	0.7753	0.1205	0.0486	1.9	2471	2472	4950	0.00363	2.13e-06	26.7921	30.4144	0.0711978	0.880901	13.7105	5.77727	57.2065	31.6661	7.52021	3.3032	4.59131	5.70227	5.05976	3.16174
2021-05-14	5-158	2.1573	0.8892	0.1526	0.0558	2.1	2541	2436	4993	0.00148169	1.55e-06	37.5792	36.7711	0.03724	1.02198	16.0042	6.30331	74.3503	36.6503	10.9869	3.3343	4.71709	6.09502	6.05047	4.50024
2021-05-14	5-159	1.2454	0.5247	0.0687	0.0276	1.5	2389	2523	4962	0.00190563	3.53e-06	20.0898	21.5413	0.0821817	0.932616	11.5013	5.08448	41.6311	26.9223	6.63048	2.48123	3.78535	4.95348	4.60007	3.13779
2021-05-14	5-160	1.8924	0.7732	0.1508	0.0585	2.2	2435	2542	4990	0.00738912	7.17e-06	27.5293	34.9184	0.139465	0.788389	14.2931	6.03106	62.4477	32.8748	8.11132	2.82356	4.47074	5.97238	5.36897	3.9358
2021-05-14	5-161	1.4276	0.5933	0.0972	0.037	1.7	2442	2531	4992	0.00640707	1.02e-05	22.4488	28.8559	0.14089	0.777963	13.3432	5.52766	51.3047	30.4159	8.73314	2.19702	3.74709	5.19701	5.24367	3.72743
2021-05-14	5-162	2.2732	0.9435	0.1571	0.0605	2.1	2541	2429	4990	0.00949172	2.19e-05	39.6944	30.2839	0.138372	1.31074	15.6718	6.29075	69.9783	35.8175	9.89675	3.04096	4.35581	5.94861	5.91668	4.32246
2021-05-14	5-163	2.2823	1.0027	0.155	0.0619	2	2532	2412	4986	0.00984237	1.36e-05	42.6131	32.8336	0.141914	1.29785	15.2856	6.95287	75.4466	36.192	10.7075	3.27331	4.91532	6.35434	6.6216	4.9259
2021-05-14	5-165	1.6966	0.7412	0.1194	0.0497	1.8	2447	2520	4984	0.00897157	1.1e-05	23.1934	32.1422	0.17842	0.721587	13.6119	5.79839	55.3356	31.6667	8.31009	2.68968	4.16453	5.39795	5.39789	3.66315
2021-05-14	5-166	1.7756	0.7708	0.1346	0.0543	2.1	2526	2413	4986	0.00156355	1.8e-06	28.1809	27.7365	0.0482197	1.01602	13.2417	5.7926	55.9174	30.881	8.56078	2.95634	4.20161	5.58003	5.43185	3.82118
2021-05-14	5-167	1.5401	0.6562	0.1251	0.0491	2.2	2456	2434	4954	0.00111391	7.19e-07	26.1897	25.1439	0.0379918	1.04159	12.7605	5.32049	51.3335	29.6945	7.25435	3.20063	4.47613	5.20245	4.92705	3.34218
2021-05-14	5-168	2.2886	0.9779	0.1291	0.0509	1.9	2591	2347	4975	0.00307134	3e-06	38.6385	39.4199	0.0612923	0.980179	15.7958	6.79143	78.0585	37.4394	10.1488	3.22807	4.75718	6.31777	6.49593	5.21116
2021-05-14	5-169	1.6951	0.7194	0.1016	0.0409	1.6	2531	2434	4989	0.00348882	3.35e-06	31.8696	28.4147	0.0657072	1.12159	14.2698	5.49064	60.2843	32.8942	8.39779	3.88853	4.74684	5.32525	5.00908	3.37366
2021-05-14	5-170	1.2106	0.5289	0.0934	0.0369	1.8	2417	2483	4985	0.00445794	5.07e-06	18.0782	22.4702	0.123981	0.804543	12.3954	4.58695	40.5484	27.847	7.74095	1.92508	3.34055	4.44024	4.3264	3.00052
2021-05-14	5-171	2.6628	1.1224	0.1829	0.0711	2.2	2508	2438	4986	0.00440903	1.05e-05	41.3503	45.1685	0.0721512	0.915467	17.3541	6.75824	86.5188	39.58	11.0806	3.57577	5.3127	6.54944	6.33818	4.50595
2021-05-14	5-172	2.2455	0.9125	0.1403	0.0574	2.1	2525	2431	4991	0.00350184	3.46e-06	36.1468	39.1107	0.0555493	0.924216	16.4788	6.26384	75.2575	37.669	10.324	3.11982	4.86804	6.0503	5.80509	4.45524
2021-05-14	5-173	1.8058	0.8036	0.1375	0.0562	1.9	2420	2565	4992	0.0077446	7.94e-06	24.8685	32.5956	0.155501	0.762941	13.3412	6.06109	57.4641	31.1514	8.33156	3.12275	4.44828	5.82141	5.51694	3.8285
2021-05-14	5-174	2.1747	0.8445	0.1566	0.0544	2.1	2536	2399	4992	0.0141928	3.6e-05	46.4667	32.3461	0.179779	1.43655	16.707	6.45257	78.8128	38.2439	11.5529	3.48819	4.88118	6.00617	6.30407	4.62165
2021-05-14	5-175	1.9566	0.8391	0.1328	0.0537	2.1	2423	2512	4961	0.0106984	1.6e-05	27.8137	38.5121	0.192082	0.722206	14.6585	6.56129	66.3258	34.719	9.15425	2.97019	4.65631	6.09671	5.99906	3.88427
2021-05-14	5-176	2.1061	0.8791	0.1377	0.0545	2	2511	2462	4990	0.00603816	3.75e-06	39.2759	33.2378	0.098331	1.18167	15.1062	6.54643	72.5137	35.4302	8.73891	3.65249	5.33138	6.4224	5.87768	3.97826
2021-05-14	5-177	2.5893	1.1278	0.1865	0.0746	2.1	2510	2461	4990	0.00542114	1.03e-05	43.9542	38.7382	0.0715926	1.13465	16.1963	7.3813	82.6924	37.9995	10.1956	3.7552	5.25724	6.9683	6.67132	4.2061
2021-05-14	5-178	1.3676	0.5604	0.1226	0.0426	2.3	2482	2503	4993	0.00407764	2.75e-06	23.2449	27.3222	0.104446	0.850771	13.8689	5.16457	50.5671	31.258	8.71658	2.32077	3.83828	4.93053	4.90137	3.35215
2021-05-14	5-179	2.728	1.1847	0.1449	0.0585	2.8	2582	2379	4982	0.00517535	8.51e-06	45.8829	40.9237	0.064223	1.12118	18.183	6.83559	86.8065	41.5736	12.8827	2.91683	4.73671	6.28735	6.62937	4.70098
2021-05-14	5-180	0.9628	0.3791	0.07	0.0248	2.6	2519	2446	5019	0.00897248	1.09e-05	23.299	14.3908	0.273634	1.61902	12.1237	4.50651	37.6897	27.2494	7.92286	1.80284	3.16196	4.21604	4.17371	2.86999
2021-05-14	5-181	1.8537	0.8185	0.1082	0.0439	1.6	2497	2444	4959	0.000751133	3.34e-07	29.8018	29.492	0.0261768	1.0105	13.9312	5.8206	59.2938	32.3017	7.89201	3.48809	4.4761	5.63631	5.16725	3.46141
2021-05-14	5-182	2.5031	1.0587	0.1731	0.0673	2.2	2512	2411	4987	0.00328155	2.66e-06	40.4541	43.248	0.0495277	0.935398	16.5664	6.95819	83.7021	39.245	10.1801	3.48447	5.29461	6.61357	6.51231	4.77525
2021-05-14	5-183	1.8442	0.7414	0.1253	0.047	2	2580	2356	4994	0.00177325	1.73e-06	33.7011	32.4281	0.0392596	1.03926	14.7781	6.14197	66.1292	35.2281	8.51957	3.60932	5.09538	6.05903	5.33088	3.51029
2021-05-14	5-184	1.2316	0.5256	0.0824	0.0366	1.8	2458	2379	4993	0.00124196	6.37e-07	20.9965	21.2226	0.0464407	0.989347	11.5395	5.40662	42.219	27.1739	7.33336	2.52063	3.50405	5.15108	4.8823	3.21666
2021-05-14	5-185	1.7686	0.741	0.1208	0.0468	1.9	2503	2443	4989	0.00278553	2.5e-06	31.8325	29.2774	0.0518483	1.08727	13.7187	6.27143	61.1098	32.4777	8.75941	3.27958	4.77766	5.80684	5.71797	3.79811
2021-05-14	5-186	2.2127	0.9489	0.1403	0.0563	2	2468	2486	4991	0.0115496	9.48e-06	31.2755	42.8233	0.180352	0.730338	15.1689	6.76405	74.0988	35.7354	8.79037	3.58602	5.11229	6.46358	6.28477	4.36427
2021-05-14	5-187	2.1823	0.9241	0.1324	0.0513	1.8	2500	2459	4991	0.0123508	2.2e-05	31.5132	43.849	0.213553	0.718675	15.7552	6.67506	75.3622	37.3341	9.57128	3.69723	5.34543	6.43467	5.67805	3.8778
2021-05-14	5-188	1.7738	0.7566	0.1244	0.0485	1.9	2499	2474	4986	0.00308967	4.35e-06	30.4674	28.6275	0.0749918	1.06427	14.8807	5.58103	59.095	33.781	10.3049	2.11002	4.05738	5.20035	5.38663	4.10325
2021-05-14	5-189	2.0526	0.8561	0.1318	0.0507	2	2534	2442	4994	0.00157822	1.21e-06	34.0703	33.5931	0.0358253	1.01421	15.6736	6.0604	67.6633	35.7273	9.97627	2.76741	4.36719	5.73066	5.78754	4.20709
2021-05-14	5-190	2.3214	0.9963	0.1554	0.0604	2.2	2481	2402	4959	0.00527913	5.48e-06	37.4277	42.4379	0.070414	0.881939	16.767	6.71308	79.8656	38.3816	11.2087	3.22506	4.51374	6.21495	6.48516	4.76796
2021-05-14	5-191	1.7724	0.6915	0.1066	0.0417	1.6	2525	2394	4971	0.00366911	7.92e-06	34.543	32.435	0.0927621	1.06499	15.9914	5.97616	66.978	37.0387	9.74677	2.64422	4.05168	5.50015	5.65061	4.31159
2021-05-14	5-192	2.2747	0.9784	0.1526	0.06	2.1	2458	2493	4991	0.00509681	5.05e-06	35.4281	40.5117	0.0812348	0.874515	16.4975	6.48273	75.9399	37.4875	10.7151	2.88437	4.65646	5.91935	6.24001	4.69601
2021-05-14	5-193	2.0889	0.9302	0.1436	0.0599	2	2446	2520	4994	0.00535713	9.91e-06	33.2294	38.3402	0.0802839	0.8667	14.9379	6.71269	71.5696	34.6975	9.04492	3.72594	5.16538	6.36532	5.92776	3.86286
2021-05-14	5-194	0.9421	0.4311	0.0554	0.0239	1.3	2436	2504	4987	0.00244951	1.07e-06	17.0633	14.6138	0.0987906	1.16762	11.4733	4.25156	31.6771	25.6702	7.19947	1.74378	2.76706	3.99123	3.70931	2.07178
2021-05-14	5-195	1.0213	0.4668	0.0764	0.0328	1.7	2454	2372	4973	0.00117604	6.89e-07	17.1069	17.7067	0.0707148	0.966126	11.1619	4.524	34.8137	25.6394	7.04876	1.97579	3.20856	4.391	4.16475	2.71633
2021-05-14	5-196	1.0788	0.4596	0.0955	0.0377	2.1	2627	2312	4992	0.0029018	2.87e-06	21.0952	18.344	0.100955	1.14998	11.5556	4.86513	39.4392	28.2862	5.27514	2.57185	3.73902	4.72485	4.01859	2.82207
2021-05-14	5-197	1.1486	0.5133	0.0726	0.0301	1.4	2548	2428	4992	0.0026775	1.12e-06	20.3855	17.7083	0.085021	1.15118	11.7384	4.75501	38.0939	26.85	7.69452	2.11217	3.29247	4.38087	4.38701	2.76507
2021-05-14	5-198	1.4796	0.6605	0.097	0.0405	1.8	2521	2431	4989	0.00606386	7.26e-06	27.7708	21.8268	0.128132	1.27233	12.5789	5.61882	49.5977	29.476	7.66682	2.35341	3.86283	5.4752	5.0306	3.66175
2021-05-14	5-199	1.8462	0.8285	0.1262	0.053	2	2476	2459	4979	0.00377703	1.68e-06	29.4426	33.2154	0.0718636	0.886415	14.4158	5.91396	62.658	34.2269	8.88735	3.07599	4.60527	5.60826	5.61769	4.09814
2021-05-14	5-200	1.9135	0.8379	0.1256	0.0507	2.1	2441	2496	4990	0.0088633	1.26e-05	28.3059	37.1521	0.144017	0.761892	14.8129	6.37511	65.4581	34.6755	8.98403	2.99438	4.92653	6.00074	5.6466	3.71111
2021-05-14	5-201	1.7205	0.7824	0.1034	0.0436	1.6	2613	2322	4984	0.00686322	9.14e-06	33.3564	26.5141	0.140745	1.25806	14.5917	6.08494	59.8706	34.247	8.3975	2.7599	4.2426	5.75535	5.41643	2.79658
2021-05-14	5-202	1.1176	0.4623	0.0711	0.0269	0.6	2412	2519	4985	0.00155056	1.24e-06	18.9233	19.2683	0.066079	0.982099	11.1205	4.82059	38.1916	25.8243	6.76684	1.77733	3.64133	4.67265	4.41052	3.12301
2021-05-14	5-203	1.7988	0.8085	0.1187	0.0497	2	2534	2404	4986	0.0035995	3.69e-06	31.6954	28.1062	0.0668229	1.1277	14.5093	5.96137	59.8016	35.4223	9.2787	2.41802	4.56553	5.5002	5.45829	3.70672
2021-05-14	5-204	1.908	0.8456	0.1243	0.0511	2.1	2615	2357	4987	0.00379671	6.24e-06	34.2531	32.5044	0.0860673	1.0538	14.6582	6.50867	66.7575	35.8598	8.87556	3.14206	4.87809	6.08917	5.93757	4.07042
2021-05-14	5-205	1.7779	0.7438	0.1044	0.0411	2	2637	2308	4989	0.00429824	1.23e-05	34.9523	32.3254	0.0890569	1.08127	15.1531	6.10497	67.2777	37.0459	9.58432	2.69779	4.687	5.91585	5.48766	4.65876
2021-05-14	5-206	1.0358	0.4625	0.0713	0.0308	1.5	2496	2447	4978	0.001398	1.05e-06	17.6687	16.4034	0.0488906	1.07713	10.6918	4.55026	34.0721	25.0984	7.01913	2.10309	3.07104	4.23982	4.32005	3.05944
2021-05-14	5-207	1.3105	0.5618	0.0926	0.0364	2	2561	2259	4952	0.00946424	1.14e-05	27.9706	18.5954	0.221872	1.50417	11.3127	5.6657	46.566	28.1377	5.72988	2.96354	4.24788	5.64316	4.93143	3.73368
2021-05-14	5-208	1.9675	0.8663	0.1423	0.0575	2.2	2412	2541	4981	0.0111434	9.43e-06	26.0274	37.1709	0.2189	0.70021	14.3804	6.01606	63.1983	33.557	8.93742	3.05955	4.67352	5.76073	5.62669	4.26816
2021-05-14	5-209	1.7449	0.7884	0.1067	0.043	1.6	2465	2475	4978	0.00170188	2.3e-06	26.904	28.2512	0.0574779	0.952312	13.1113	6.12602	55.1552	30.8606	7.92579	2.64753	4.04518	5.80933	5.60508	3.88216
[truncated: 2,169 more rows]

## Sheet: README
Date	Sampling date of leaves
Image	Image code for each leaf, which is composed of the month and leaf individual code
[truncated: 21 more rows]

## Sheet: Table S3
Table S3. Tukey multiple comparisons of the means of leaf-shape indices between any sampling months for P. × fraseri
[truncated: 21 more rows]

[truncated: 1 more sheets: Table S4]
